# Supplementary material for: An integrated multiphase dynamic genome-scale model explains batch fermentations led by species of the Saccharomyces genus
Source: mSystems. 2025 Jan 22;10(2):e01615-24. doi: 10.1128/msystems.01615-24 (PMC11838008; doi:10.1128/msystems.01615-24)
Supplement: Data Set S1 — Comparison between discontinuous and continuous model approaches. [file msystems.01615-24-s0001.xlsx]

## Sheet:  Table S1.1 Model comparison
COMPARISON DISCONTINUOUS VS CONTINUOUS MODEL - QUALITY OF FIT
Optimal parameter values fermentation with S. uvarum BMV58 25ºC				R-squared values as computed for each observable: discontinuous vs continuous model
Descriptor	Parameter	SuBMV58 25ºC		Observable	Discontinuous model (obtained with LSQ as reported in Henriques et al. 2001)	Continuous model (this work with log-likelihood)	Continuous model (with LSQ, for direct comparison with Discotinuous model)
Lag Phase duration	a0	1		CFU	0.938	0.8193	0.882351			Disconitunous	Continuous	Continuous lsq
	a02	1		DW	0.898	0.8855	0.961238
				Glucose	0.9897	0.9918	0.987421		Mean R2 biomass	0.917782	0.851757	0.92095
Dynamic biomass equation (DW)	phi_C (proportional)	0.825449		Fructose	0.9862	0.969	0.986993
	Theta_C (targetCarb)	6.65157		Glycerol	0.9939	0.9961	0.996055
	lambda_C (optCarb)	0.29		Ethanol	0.9708	0.9813	0.970833		Mean R2 subsrates	0.557064	0.866559	0.876966	* all values considered
	lambda_P (optProt)	0.59		Succinate	0.9414	0.6443	0.913669			0.94127	0.964215	0.973982	* only positive R2 values
	kD	0.0066		Acetate	0.8687	0.8844	0.928726
				Ethyl acetate	0.9546	0.9469	0.981195		Mean R2 products	0.774731	0.772387	0.829742
Dynamic biomass equation (CFU)	mumaxN	0.2635		Isobutyl acetate	0.9113	0.8229	0.910267
	kN	0.1183		Isobutanol	0.9508	0.8865	0.983353
				Isoamyl acetate	0.9525	0.9084	0.948152
YAN model	YxN	4.498		Isoamyl alcohol	0.957	0.9293	0.987394
				Ethyl Caprate	0.9519	0.8607	0.84158
Ammonia model	vmax_NH4	0.01859		2-Phenylethyl ac.	0.8991	0.968	0.969724
	k_NH4	0.001		2-Phenyl-Ethanol	0.9068	0.9231	0.951683
				L-Histidine	0.9887	0.9681	0.97036
Amino acids model	k_Ala	0.4663		L-Glycine	0.3281	0.8439	0.85334
	k_Arg	0.1868		L-Alanine	0.9795	0.9915	0.991511
	k_Cys	0.01642		L-Glutamate	0.934	0.9517	0.949572
	k_Gln	0.8999		L-Glutamine	0.9952	0.9935	0.99833
	k_Gly	0.04398		L-Isoleucine	0.997	0.9964	0.997954
	k_Thr	0.4468		L-Aspartate	0.9728	0.9806	0.980516
	k_Try	0.14197		L-Arginine	0.9637	0.9443	0.966941
	k_Tyr	0.49995		L-Serine	0.9783	0.9833	0.983875
	k_AAfast	0.9999		L-Tyrosine	0.9875	0.9903	0.996732
				L-Tryptophan	0.9933	0.9182	0.993253
Dynamics hexoses	vmax_G	8.35698		L-Threonine	0.9346	0.9895	0.98962
	vmax_F	4.04196		L-Leucine	0.9887	0.9932	0.993373
	k_G	65.4962		L-Cysteine	-1.17	-0.2	-0.158575
	k_F	81.8179		L-Valine	0.9922	0.998	0.998606
	alpha	0.002084		L-Phenylalanine	0.9909	0.9952	0.995695
	k_sucrose	0.046104		L-Lysine	-5.4	-0.02	-0.0278215
				L-Methionine	0.9192	0.9231	0.924083
Yield Production	YGly	0.050337		NH4Cl	0.9732	0.9739	0.979055
	YEth	0.406852		Sucrose	0.9326	0.8888	0.942416
	YAce	0.004668		Malate	0.6082	0.7361	0.743943
	YLactate	0.000462		2,3 Butanediol	0.9348	0.978	0.96824
	YEthylAcetate	0.001		Ethyl Caproate	0.6258	0.9293	0.963683
	YIsobutylAcetate	2.65e-06		1-Hexanol	-0.1251	-0.114	0.169061	Negative values correspond to variables with low signal-to-noise ratio.
	YIsobutanol	0.000372		Mean+	0.9071	0.92568	0.954675	The mean was calculated using all positive values.
	YIsoamylAcetate	0.000114		Median	0.9522	0.9456	0.970042	The median was calculated using all values.
	YIsoamylAlcohol	0.001825		Var+	0.0167015	0.00598906	0.00277167	The variance was calculated using positive values.
	YEthylCaproate	8.1e-06
	YEthylCaprate	7.87e-05
	YPhenylEthylAce	0.000121			P-value
	YPhenylEthanol	0.0051		Kolmogorov-Smirnov test	0.7154				The K-S test was performed using the positive values assuming that both distributions are equal as null hypotesis.
	YButanediol	0.003868
	YBenzylAlcohol	0
	YHexylAcetate	6.92e-06
Consumption Rates	kcSuccinate	1.02301e-05
	kcCitrate	1.02308e-05
	kcMalate
	kcAce
	kcHexanol
Gene Regulation	tau_gene	0.031655
	ks_C	0.0383

## Sheet: Table S1.2. Quality of fit 3 sp
Compound	ScEC1118	SuBMV58	SkCR85
CFU	0.9984	0.9894	0.9912
DW	0.8705	0.8027	0.6697
YAN	0.9892	0.9966	0.9755
Glucose	0.9929	0.9966	0.9841
Fructose	0.9787	0.9747	0.9793
Glycerol	0.9787	0.9942	0.9917
Ethanol	0.9966	0.9955	0.9957
Succinate	0.95	0.9912	0.9296
Lactate	0.9853	0.8899	0.9571
Acetate	0.9673	0.7466	0.9109
Ethyl acetate	0.9857	0.9823	0.9988
Isobutanol	0.9972	0.9673	-0.21
Isoamyl acetate	0.9996	0.7136	-0.561
Isoamyl alcohol	0.9781	0.9583	0.6831
2-Phenylethyl ac.	0.8959	0.9649	0.8755
2-Phenyl-Ethanol	0.9691	0.9549	0.8293
L-Alanine	0.8955	0.9183	0.9415
L-Arginine	0.9446	0.9947	0.772
L-Aspartate	1	0.9978	0.9997
L-Cysteine	0.9876	0.7371	0.9998
L-Glutamate	0.9775	0.9775	0.9556
L-Glutamine	0.9855	0.9722	0.9824
L-Glycine	0.9922	0.883	0.9789
L-Histidine	0.9991	0.9941	0.9873
L-Isoleucine	0.9991	0.9941	0.9873
L-Leucine	0.9991	0.9941	0.9873
L-Lysine	0.9991	0.9941	0.9873
L-Methionine	0.9991	0.9941	0.9873
NH4Cl	0.984	0.9975	0.9973
L-Phenylalanine	1	0.9976	0.9996
L-Serine	0.9985	0.9899	0.9999
L-Threonine	0.9999	0.9675	0.9803
L-Tryptophan	0.9348	0.9855	0.9922
L-Tyrosine	0.9978	0.9229	0.9886
L-Valine	0.9993	0.9844	0.9773
Malate	0.4633	-1.2143	0.7742
2,3 Butanediol	0.6898	0.4955	0.8789
Mean+	0.956189	0.936406	0.940749		Negative values correspond to variables with low signal-to-noise ratio.
Median	0.9876	0.9823	0.9803		The mean was calculated using all positive values.
Var+	0.0101895	0.13646	0.101735		The median was calculated using all values.
					The variance was calculated using all values.

## Sheet: Table S1.3. BMV58 25ºC interna
SUGARS
Metabolite/(Ribitol x100 mg)
Name	T2F1	T2F2	T2F3	T3F1	T3F2	T3F3	T4F1	T4F2	T4F3
Glycerol	0.654632	1.25568	1.08969	2.79945	4.01316	2.70681	2.18678	1.63699	1.3839
Myoinositol	0.946338	1.07464	0.979018	1.23362	1.68819	0.979927	1.46948	1.61181	1.00794
Sucrose	1.06743	0.93799	0.994582	0.726282	0.690239	0.589435	0.212292	0.152299	0.16319
Threalose	0.844765	1.13163	1.02361	20.8576	36.4325	35.1442	114.737	120.734	134.066
Glucose	1.10236	0.898184	0.99946	0.725055	0.698643	0.448392	0.349368	0.278119	0.140306
Fructose	1.06062	0.92749	1.01189	0.884464	0.897585	0.617672	0.749895	0.65403	0.392893
ORGANIC ACIDS
Metabolite/(Ribitol x100 mg)
Name	T2F1	T2F2	T2F3	T3F1	T3F2	T3F3	T4F1	T4F2	T4F3
Lactic acid	0.843251	1.15637	1.00038	2.21664	2.1311	1.88141	2.01545	2.36456	1.35302
Glycerol	0.577522	1.27608	1.1464	2.32136	2.59975	2.00232	1.49121	1.44818	0.927492
Phosphoric acid	0.710249	1.16966	1.12009	1.00369	1.09795	0.706623	0.67515	0.916786	0.723065
Succinic acid	0.861906	1.12904	1.00905	2.08995	2.66344	2.73254	5.01932	5.88994	5.92055
Fumaric acid	0.684746	1.26602	1.04923	1.12849	1.19826	1.67857	1.20188	1.63192	2.60438
Malic acid	0.957302	0.994777	1.04792	0.935061	0.762044	0.658241	0.585905	0.629916	0.503979
Tartaric acid	0.952946	1.01886	1.02819	1.03147	0.613241	0.585186	0.773398	0.668573	0.412383
Citric acid	0.576209	1.35738	1.06641	1.54379	1.52058	1.41096	2.13022	2.02994	1.43266
Myoinositol	0.908033	1.08599	1.00598	1.47028	1.52326	0.931896	1.26257	1.41211	1.00103
Fructose-6P	0.521064	1.43498	1.04396	1.28573	1.74972	0.90142	0.354204	0.433146	0.419045
Glucose 6P	0.647994	1.26699	1.08501	1.06703	1.29248	1.22973	0.280139	0.471268	0.299312
Gluconic acid	0.997514	0.989306	1.01383	1.0735	0.909846	0.856457	1.08823	1.06517	0.846704
AMINO ACIDS
Metabolite/(Ribitol x100 mg)
Name	T2F1	T2F2	T2F3	T3F1	T3F2	T3F3	T4F1	T4F2	T4F3
Alanine	0.534311	0.968257	1.49743	0.495917	0.185212	0.0874793	0.0897657	0.115159	0
Leucine	0.528145	1.11492	1.35693	1.74613	1.52071	1.33009	0.32763	0.517588	0.0944363
Glycine	0.47482	1.19569	1.32949	0.873035	0.641013	1.22046	0.100805	0.118599	0.0854103
Proline	0.65943	0.958665	1.3819	1.10215	3.62702	4.04315	1.39716	1.86744	0.347379
Serine	0.586874	1.21965	1.19348	2.38635	1.75452	1.32999	0.761606	1.10265	0.0217496
Threonine	0.544748	1.12717	1.32808	0.830473	0.716699	0.571711	0.171089	0.192745	0.0390999
Aspartic acid	0.613514	1.33757	1.04891	1.24005	1.08259	0.653935	0.163285	0.206712	0.00277717
Pyroglutamic acid	0.738503	1.24158	1.01992	1.98646	0.692602	0.301837	0.568979	0.74751	0.34783
Glutamine	0.826844	1.27757	0.895588	2.60599	0.581375	0.0801547	0.561648	0.880934	0.0144614
Asparagine	0.660233	1.30373	1.03604	3.42754	1.66464	0.586361	1.43672	1.94928	0.175141
Lysine	0.858842	1.12264	1.01852	4.23171	2.50258	2.69428	2.24631	2.82808	0.559164
Tryptophan	0.93021	1.12128	0.94851	0.444799	0.358936	0.181548	0.17336	0.202557	0.0500841

## Sheet: Table S1.4. Su BMV fluxes phase
id	reactions	lag	growth1	growth2	stat
r_0003	(R,R)-2,3-butanediol [cytoplasm] + NAD [cytoplasm] <=> (R)-acetoin [cytoplasm] + H+ [cytoplasm] + NADH [cytoplasm]	-0.0119819	-0.0295461	-0.301033	-0.677975
r_0005	UDP-D-glucose [cytoplasm] -> (1->3)-beta-D-glucan [cell envelope] + H+ [cytoplasm] + UDP [cytoplasm]	0.0147771	0.0442798	0.258434	0.279124
r_0006	UDP-D-glucose [cytoplasm] -> (1->6)-beta-D-glucan [cell envelope] + H+ [cytoplasm] + UDP [cytoplasm]	0.00493579	0.0147903	0.0863219	0.0932321
r_0007	1-(5-phospho-D-ribosyl)-5-[(5-phospho-D-ribosylamino)methylideneamino]imidazole-4-carboxamide [cytoplasm] -> 5-[(5-phospho-1-deoxy-D-ribulos-1-ylamino)methylideneamino]-1-(5-phospho-D-ribosyl)imidazole-4-carboxamide [cytoplasm]	0	1.61785e-05	0.00051377	0.000296614
r_0016	2-oxobutanoate [mitochondrion] + H+ [mitochondrion] + pyruvate [mitochondrion] -> (S)-2-acetyl-2-hydroxybutanoate [mitochondrion] + carbon dioxide [mitochondrion]	0.00120335	0.038025	0.183174	0.0566166
r_0018	2-oxoadipic acid [cytoplasm] + L-glutamate [cytoplasm] <=> 2-oxoglutarate [cytoplasm] + L-2-aminoadipate [cytoplasm]	0	0.0048321	0.00230811	0.00128043
r_0020	D-erythrose 4-phosphate [mitochondrion] + H2O [mitochondrion] + phosphoenolpyruvate [mitochondrion] -> 7-phospho-2-dehydro-3-deoxy-D-arabino-heptonic acid [mitochondrion] + phosphate [mitochondrion]	0	0.0488577	0.324958	0.393787
r_0023	2-isopropylmaleic acid [cytoplasm] + H2O [cytoplasm] <=> 2-isopropylmalate [cytoplasm]	0	-0.220091	-0.387086	-0.391696
r_0024	3-methyl-2-oxobutanoate [cytoplasm] + acetyl-CoA [cytoplasm] + H2O [cytoplasm] -> 2-isopropylmalate [cytoplasm] + coenzyme A [cytoplasm] + H+ [cytoplasm]	0	0	0.0446986	0.199135
r_0025	3-methyl-2-oxobutanoate [mitochondrion] + acetyl-CoA [mitochondrion] + H2O [mitochondrion] -> 2-isopropylmalate [mitochondrion] + coenzyme A [mitochondrion] + H+ [mitochondrion]	0.622008	0.42341	0.342387	0.192561
r_0027	homocitrate [mitochondrion] <=> but-1-ene-1,2,4-tricarboxylic acid [mitochondrion] + H2O [mitochondrion]	0	0.0048322	0.00230811	0.00128043
r_0029	(2S)-2-isopropyl-3-oxosuccinate [cytoplasm] + H+ [cytoplasm] -> 4-methyl-2-oxopentanoate [cytoplasm] + carbon dioxide [cytoplasm]	0	0.220091	0.387086	0.391696
r_0032	adenosine 3',5'-bismonophosphate [cytoplasm] + H2O [cytoplasm] -> AMP [cytoplasm] + phosphate [cytoplasm]	1.79327e-17	0.000593218	0.000444344	0.000203232
r_0039	3-dehydroquinate [cytoplasm] -> 3-dehydroshikimate [cytoplasm] + H2O [cytoplasm]	0	0.0623144	0.456992	0.7115
r_0040	7-phospho-2-dehydro-3-deoxy-D-arabino-heptonic acid [cytoplasm] -> 3-dehydroquinate [cytoplasm] + phosphate [cytoplasm]	0	0.0623144	0.456992	0.7115
r_0042	D-erythrose 4-phosphate [cytoplasm] + H2O [cytoplasm] + phosphoenolpyruvate [cytoplasm] -> 7-phospho-2-dehydro-3-deoxy-D-arabino-heptonic acid [cytoplasm] + phosphate [cytoplasm]	0	0.0134567	0.132035	0.317712
r_0060	(2R,3S)-3-isopropylmalate [cytoplasm] <=> 2-isopropylmaleic acid [cytoplasm] + H2O [cytoplasm]	0	-0.220091	-0.387086	-0.391696
r_0061	(2R,3S)-3-isopropylmalate [cytoplasm] + NAD [cytoplasm] -> (2S)-2-isopropyl-3-oxosuccinate [cytoplasm] + H+ [cytoplasm] + NADH [cytoplasm]	0	0.220091	0.387086	0.391696
r_0062	3-methyl-2-oxobutanoate [cytoplasm] + H+ [cytoplasm] -> carbon dioxide [cytoplasm] + isobutyraldehyde [cytoplasm]	1.89302	0.715661	0.125513	0.110003
r_0064	(S)-3-methyl-2-oxopentanoate [cytoplasm] + H+ [cytoplasm] -> 2-methylbutanal [cytoplasm] + carbon dioxide [cytoplasm]	0.44415	0.184517	0.182043	0.0557547
r_0065	3-phosphoshikimic acid [cytoplasm] + phosphoenolpyruvate [cytoplasm] -> 5-O-(1-carboxyvinyl)-3-phosphoshikimic acid [cytoplasm] + phosphate [cytoplasm]	0	0.0623144	0.456992	0.7115
r_0068	2-oxoglutarate [cytoplasm] + gamma-aminobutyrate [cytoplasm] -> L-glutamate [cytoplasm] + succinic semialdehyde [cytoplasm]	1.86163e-27	0.00435081	0.002875	5.95463e-18
r_0072	4-methyl-2-oxopentanoate [cytoplasm] + H+ [cytoplasm] -> 3-methylbutanal [cytoplasm] + carbon dioxide [cytoplasm]	0.46699	0.383316	0.385141	0.39037
r_0079	5'-phosphoribosyl-N-formylglycineamide [cytoplasm] + ATP [cytoplasm] + H2O [cytoplasm] + L-glutamine [cytoplasm] -> 5'-phosphoribosyl-N-formylglycineamidine [cytoplasm] + ADP [cytoplasm] + H+ [cytoplasm] + L-glutamate [cytoplasm] + phosphate [cytoplasm]	0	0.00259229	0.00120239	-8.52872e-17
r_0080	5,10-methylenetetrahydrofolate [cytoplasm] + H+ [cytoplasm] + NADPH [cytoplasm] -> 5-methyltetrahydrofolate [cytoplasm] + NADP(+) [cytoplasm]	0	0.00319121	0.00267397	0.000306789
r_0091	6-O-phosphono-D-glucono-1,5-lactone [cytoplasm] + H2O [cytoplasm] -> 6-phospho-D-gluconate [cytoplasm] + H+ [cytoplasm]	0.937887	6.9108	4.20857	1.62078
r_0096	2-acetyllactic acid [mitochondrion] + H+ [mitochondrion] + NADPH [mitochondrion] -> (R)-2,3-dihydroxy-3-methylbutanoate [mitochondrion] + NADP(+) [mitochondrion]	2.04633	0.974695	0.514285	0.502883
r_0097	H+ [mitochondrion] + 2 pyruvate [mitochondrion] -> 2-acetyllactic acid [mitochondrion] + carbon dioxide [mitochondrion]	2.04633	0.974695	0.514285	0.502883
r_0109	acetyl-CoA [cytoplasm] + ATP [cytoplasm] + bicarbonate [cytoplasm] -> ADP [cytoplasm] + H+ [cytoplasm] + malonyl-CoA [cytoplasm] + phosphate [cytoplasm]	0	0.00753656	0.00615272	2.64425e-05
r_0112	acetate [cytoplasm] + ATP [cytoplasm] + coenzyme A [cytoplasm] -> acetyl-CoA [cytoplasm] + AMP [cytoplasm] + diphosphate [cytoplasm]	0.0297744	0.0537546	0.193998	0.426102
r_0115	ATP [mitochondrion] + N-acetyl-L-glutamate [mitochondrion] -> ADP [mitochondrion] + N-acetyl-L-gamma-glutamyl phosphate [mitochondrion]	3.29155	1.21607	0.00178252	1.92461e-06
r_0118	2-acetamido-5-oxopentanoate [mitochondrion] + L-glutamate [mitochondrion] -> 2-oxoglutarate [mitochondrion] + N(2)-acetyl-L-ornithine [mitochondrion]	3.29155	1.21607	0.00178252	1.92461e-06
r_0132	palmitoleoyl-CoA(4-) [endoplasmic reticulum membrane] + ergosterol [endoplasmic reticulum membrane] <=> coenzyme A [endoplasmic reticulum membrane] + ergosteryl palmitoleate [endoplasmic reticulum membrane]	0	0.000284834	0.000232534	9.99358e-07
r_0140	adenosine [cytoplasm] + H+ [cytoplasm] + H2O [cytoplasm] -> ammonium [cytoplasm] + inosine [cytoplasm]	-1.86964e-15	-1.03545e-14	0.00220073	1.47523e-05
r_0142	adenosine [cytoplasm] + ATP [cytoplasm] -> ADP [cytoplasm] + AMP [cytoplasm] + H+ [cytoplasm]	0.00120335	0.0030895	-6.24416e-15	2.43293e-16
r_0143	AMP [cytoplasm] + H+ [cytoplasm] + H2O [cytoplasm] -> ammonium [cytoplasm] + IMP [cytoplasm]	0	0	0.0638364	0.0940875
r_0144	H2O [cytoplasm] + S-adenosyl-L-homocysteine [cytoplasm] -> adenosine [cytoplasm] + L-homocysteine [cytoplasm]	0.00120335	0.0030895	0.00220073	9.45509e-06
r_0148	AMP [cytoplasm] + ATP [cytoplasm] -> 2 ADP [cytoplasm]	0.754001	0.394997	0.236904	0.44514
r_0151	5'-phosphoribosyl-4-(N-succinocarboxamide)-5-aminoimidazole [cytoplasm] -> AICAR [cytoplasm] + fumarate [cytoplasm]	0	0.00259229	0.00120239	-8.52872e-17
r_0152	adenylo-succinate [cytoplasm] <=> AMP [cytoplasm] + fumarate [cytoplasm]	0	0.0013151	0.0671543	0.0943842
r_0153	GTP [cytoplasm] + IMP [cytoplasm] + L-aspartate [cytoplasm] -> adenylo-succinate [cytoplasm] + GDP [cytoplasm] + 2 H+ [cytoplasm] + phosphate [cytoplasm]	0	0.0013151	0.0671543	0.0943842
r_0154	5'-adenylyl sulfate [cytoplasm] + ATP [cytoplasm] -> 3'-phospho-5'-adenylyl sulfate [cytoplasm] + ADP [cytoplasm] + H+ [cytoplasm]	0	0.000593218	0.000444344	0.000203232
r_0156	glyoxylate [cytoplasm] + L-alanine [cytoplasm] -> L-glycine [cytoplasm] + pyruvate [cytoplasm]	-2.80115e-30	0.00709556	0	0
r_0157	ATP [cytoplasm] + L-alanine [cytoplasm] + tRNA(Ala) [cytoplasm] -> Ala-tRNA(Ala) [cytoplasm] + AMP [cytoplasm] + diphosphate [cytoplasm]	0.0900076	0.0401701	0.00378524	0.00205232
r_0159	acetyl-CoA [cytoplasm] + ethanol [cytoplasm] -> coenzyme A [cytoplasm] + ethyl acetate [cytoplasm]	0.0257235	0.0387233	0.124084	0.193264
r_0160	acetyl-CoA [cytoplasm] + isoamylol [cytoplasm] -> coenzyme A [cytoplasm] + isoamyl acetate [cytoplasm]	0.00194427	0.00292684	0.00937873	0.0146075
r_0162	2-phenylethanol [cytoplasm] + acetyl-CoA [cytoplasm] -> coenzyme A [cytoplasm] + phenethyl acetate [cytoplasm]	0.00161373	0.00242926	0.00778429	0.0121242
r_0165	acetaldehyde [mitochondrion] + H+ [mitochondrion] + NADH [mitochondrion] -> ethanol [mitochondrion] + NAD [mitochondrion]	3.11004	1.58759	0.427727	0.809219
r_0166	2-methylbutanal [cytoplasm] + H+ [cytoplasm] + NADH [cytoplasm] -> 2-methylbutanol [cytoplasm] + NAD [cytoplasm]	0.44415	0.170123	0.181878	0.0557547
r_0167	2-methylbutanal [mitochondrion] + H+ [mitochondrion] + NADH [mitochondrion] -> 2-methylbutanol [mitochondrion] + NAD [mitochondrion]	0	0.0143945	0.000165372	6.60132e-11
r_0169	H+ [cytoplasm] + NADH [cytoplasm] + phenylacetaldehyde [cytoplasm] -> 2-phenylethanol [cytoplasm] + NAD [cytoplasm]	0.680856	0.286717	0.45614	0.704544
r_0170	H+ [mitochondrion] + NADH [mitochondrion] + phenylacetaldehyde [mitochondrion] -> 2-phenylethanol [mitochondrion] + NAD [mitochondrion]	0	0.018609	0	0.00590135
r_0173	acetaldehyde [cytoplasm] + H2O [cytoplasm] + NADP(+) [cytoplasm] -> acetate [cytoplasm] + 2 H+ [cytoplasm] + NADPH [cytoplasm]	1.327	1.19756	0.29993	0
r_0179	3-methylbutanal [cytoplasm] + H+ [cytoplasm] + NADH [cytoplasm] -> isoamylol [cytoplasm] + NAD [cytoplasm]	0.46699	0.350164	0.327111	0.201191
r_0180	3-methylbutanal [mitochondrion] + H+ [mitochondrion] + NADH [mitochondrion] -> isoamylol [mitochondrion] + NAD [mitochondrion]	0	0.0331515	0.0580308	0.18918
r_0182	H+ [cytoplasm] + isobutyraldehyde [cytoplasm] + NADH [cytoplasm] -> isobutanol [cytoplasm] + NAD [cytoplasm]	1.89302	0.668722	0.111821	0.0882055
r_0183	H+ [mitochondrion] + isobutyraldehyde [mitochondrion] + NADH [mitochondrion] -> isobutanol [mitochondrion] + NAD [mitochondrion]	0	0.0469395	0.0136926	0.0217977
r_0186	H+ [cytoplasm] + indol-3-ylacetaldehyde [cytoplasm] + NADH [cytoplasm] -> NAD [cytoplasm] + tryptophol [cytoplasm]	0.0334427	0.0266856	0.00819001	0.00171395
r_0187	H+ [mitochondrion] + indol-3-ylacetaldehyde [mitochondrion] + NADH [mitochondrion] -> NAD [mitochondrion] + tryptophol [mitochondrion]	0	0.00174054	0.0047943	0.00100303
r_0191	3 H+ [cytoplasm] + H2O [cytoplasm] + urea-1-carboxylic acid [cytoplasm] -> 2 ammonium [cytoplasm] + 2 carbon dioxide [cytoplasm]	0	0	0	0.00460707
r_0195	D-glucose 6-phosphate [cytoplasm] + UDP-D-glucose [cytoplasm] -> alpha,alpha-trehalose 6-phosphate [cytoplasm] + H+ [cytoplasm] + UDP [cytoplasm]	0.00237414	0.00711397	0.0415201	0.0448451
r_0206	H2O [cytoplasm] + L-arginine [cytoplasm] -> ornithine [cytoplasm] + urea [cytoplasm]	0.676	0.521843	0.17444	0.0272099
r_0209	ATP [cytoplasm] + L-arginine [cytoplasm] + tRNA(Arg) [cytoplasm] -> AMP [cytoplasm] + Arg-tRNA(Arg) [cytoplasm] + diphosphate [cytoplasm]	0.0315338	0.0140731	0.00132648	0.000719023
r_0211	ATP [cytoplasm] + H2O [cytoplasm] + L-aspartate [cytoplasm] + L-glutamine [cytoplasm] -> AMP [cytoplasm] + diphosphate [cytoplasm] + H+ [cytoplasm] + L-asparagine [cytoplasm] + L-glutamate [cytoplasm]	0	0	0.000752429	0.000454642
r_0212	ATP [cytoplasm] + L-asparagine [cytoplasm] + tRNA(Asn) [cytoplasm] -> AMP [cytoplasm] + Asn-tRNA(Asn) [cytoplasm] + diphosphate [cytoplasm]	0.019942	0.00890112	0.000838712	0.000454712
r_0214	carbamoyl phosphate [cytoplasm] + L-aspartate [cytoplasm] -> H+ [cytoplasm] + N-carbamoyl-L-aspartate [cytoplasm] + phosphate [cytoplasm]	0	0.00289688	0.00132805	1.8187e-33
r_0215	ATP [cytoplasm] + L-aspartate [cytoplasm] -> 4-phospho-L-aspartate [cytoplasm] + ADP [cytoplasm]	0	0.712075	0.708546	0.0579647
r_0216	2-oxoglutarate [cytoplasm] + L-aspartate [cytoplasm] <=> L-glutamate [cytoplasm] + oxaloacetate [cytoplasm]	-8.42774	-5.63281	-2.27297	-0.159666
r_0219	4-phospho-L-aspartate [cytoplasm] + H+ [cytoplasm] + NADPH [cytoplasm] -> L-aspartate 4-semialdehyde [cytoplasm] + NADP(+) [cytoplasm] + phosphate [cytoplasm]	0	0.712075	0.708546	0.0579647
r_0220	ATP [cytoplasm] + L-aspartate [cytoplasm] + tRNA(Asp) [cytoplasm] -> AMP [cytoplasm] + Asp-tRNA(Asp) [cytoplasm] + diphosphate [cytoplasm]	0.0583665	0.0260486	0.00245434	0.00133085
r_0225	ATP [cytoplasm] + PRPP [cytoplasm] -> 5-phosphoribosyl-ATP [cytoplasm] + diphosphate [cytoplasm]	0	1.61785e-05	0.00051377	0.000296614
r_0226	ADP [mitochondrion] + 3 H+ [cytoplasm] + phosphate [mitochondrion] -> ATP [mitochondrion] + 2 H+ [mitochondrion] + H2O [mitochondrion]	3.29155	1.31074	0.458702	0.441232
r_0227	ATP [cytoplasm] + H2O [cytoplasm] -> ADP [cytoplasm] + H+ [extracellular] + phosphate [cytoplasm]	169.317	168.894	169.467	178.599
r_0244	ergosta-5,7,22,24(28)-tetraen-3beta-ol [endoplasmic reticulum] + H+ [endoplasmic reticulum] + NADPH [endoplasmic reticulum] -> ergosterol [endoplasmic reticulum] + NADP(+) [endoplasmic reticulum]	0	11.423	6.17263	2.8356
r_0250	2 ATP [cytoplasm] + bicarbonate [cytoplasm] + H2O [cytoplasm] + L-glutamine [cytoplasm] -> 2 ADP [cytoplasm] + carbamoyl phosphate [cytoplasm] + 2 H+ [cytoplasm] + L-glutamate [cytoplasm] + phosphate [cytoplasm]	0	0.00289688	0.00132805	0
r_0252	(R)-carnitine [cytoplasm] + acetyl-CoA [cytoplasm] -> coenzyme A [cytoplasm] + O-acetylcarnitine [cytoplasm]	0	0	0	0.00572189
r_0254	coenzyme A [mitochondrion] + O-acetylcarnitine [mitochondrion] -> (R)-carnitine [mitochondrion] + acetyl-CoA [mitochondrion]	0	0	0	0.00572189
r_0278	chorismate [cytoplasm] -> prephenate [cytoplasm]	0	0.0623144	0.456992	0.7115
r_0279	5-O-(1-carboxyvinyl)-3-phosphoshikimic acid [cytoplasm] -> chorismate [cytoplasm] + phosphate [cytoplasm]	0	0.0623144	0.456992	0.7115
r_0280	cis-aconitate [mitochondrion] + H2O [mitochondrion] <=> isocitrate [mitochondrion]	0	3.08527e-18	0.00489141	0.00310172
r_0300	acetyl-CoA [mitochondrion] + H2O [mitochondrion] + oxaloacetate [mitochondrion] -> citrate [mitochondrion] + coenzyme A [mitochondrion] + H+ [mitochondrion]	0	0	0.00489141	0.00310172
r_0302	citrate [mitochondrion] <=> cis-aconitate [mitochondrion] + H2O [mitochondrion]	0	3.08527e-18	0.00489141	0.00310172
r_0303	citrate [cytoplasm] <=> cis-aconitate [cytoplasm] + H2O [cytoplasm]	-2.07499e-17	-0.00645477	-6.67132e-17	-1.07482e-17
r_0307	ammonium [cytoplasm] + ATP [cytoplasm] + UTP [cytoplasm] -> ADP [cytoplasm] + CTP [cytoplasm] + 2 H+ [cytoplasm] + phosphate [cytoplasm]	1.17871e-29	0.00132933	0.000642398	5.63936e-06
r_0309	L-homocysteine [cytoplasm] + L-serine [cytoplasm] -> H2O [cytoplasm] + L-cystathionine [cytoplasm]	0.00120335	0.00050013	4.16903e-05	7.63326e-07
r_0310	H2O [cytoplasm] + L-cystathionine [cytoplasm] -> 2-oxobutanoate [cytoplasm] + ammonium [cytoplasm] + L-cysteine [cytoplasm]	0.00120335	0.00050013	4.16903e-05	7.63326e-07
r_0313	ATP [cytoplasm] + L-cysteine [cytoplasm] + tRNA(Cys) [cytoplasm] -> AMP [cytoplasm] + Cys-tRNA(Cys) [cytoplasm] + diphosphate [cytoplasm]	0.00128797	0.000574354	5.51582e-05	2.93678e-05
r_0349	(S)-dihydroorotate [cytoplasm] + H2O [cytoplasm] <=> H+ [cytoplasm] + N-carbamoyl-L-aspartate [cytoplasm]	0	-0.00289688	-0.00132805	-1.8187e-33
r_0352	(R)-2,3-dihydroxy-3-methylbutanoate [mitochondrion] -> 3-methyl-2-oxobutanoate [mitochondrion] + H2O [mitochondrion]	2.04633	0.974695	0.514285	0.502883
r_0353	(2R,3R)-2,3-dihydroxy-3-methylpentanoate [mitochondrion] -> (S)-3-methyl-2-oxopentanoate [mitochondrion] + H2O [mitochondrion]	0.00120335	0.038025	0.183174	0.0566166
r_0361	dolichyl phosphate [cytoplasm] + GDP-alpha-D-mannose [cytoplasm] -> dolichyl D-mannosyl phosphate [endoplasmic reticulum] + GDP [cytoplasm] + H+ [cytoplasm]	0.0140355	0.0420573	0.245466	0.265116
r_0362	dolichyl D-mannosyl phosphate [endoplasmic reticulum] -> dolichyl phosphate [endoplasmic reticulum] + mannan [endoplasmic reticulum]	0.0140355	0.0420573	0.245466	0.265116
r_0366	2-phospho-D-glyceric acid [cytoplasm] <=> H2O [cytoplasm] + phosphoenolpyruvate [cytoplasm]	188.937	187.095	186.439	190.375
r_0441	FMN [cytoplasm] + 2 H+ [cytoplasm] + NADH [cytoplasm] -> FMNH2 [cytoplasm] + NAD [cytoplasm]	0	0.0338855	1.66039	3.06934
r_0445	formate [cytoplasm] + NAD [cytoplasm] -> carbon dioxide [cytoplasm] + NADH [cytoplasm]	3.98938	2.10361	1.90447	2.01837
r_0446	ATP [cytoplasm] + formate [cytoplasm] + THF [cytoplasm] <=> 10-formyl-THF [cytoplasm] + ADP [cytoplasm] + phosphate [cytoplasm]	-3.98938	-2.10353	-1.9044	-1.9912
r_0447	ATP [mitochondrion] + formate [mitochondrion] + THF [mitochondrion] <=> 10-formyl-THF [mitochondrion] + ADP [mitochondrion] + phosphate [mitochondrion]	0	0	3.39242e-30	-0.0271702
r_0450	D-fructose 1,6-bisphosphate [cytoplasm] <=> dihydroxyacetone phosphate [cytoplasm] + glyceraldehyde 3-phosphate [cytoplasm]	99.3303	95.2162	96.112	97.6065
r_0452	fumarate [cytoplasm] + H2O [cytoplasm] <=> (S)-malate [cytoplasm]	0	-0.032875	-1.59336	-2.97496
r_0453	(S)-dihydroorotate [cytoplasm] + fumarate [cytoplasm] -> orotate [cytoplasm] + succinate [cytoplasm]	0	0.00289688	0.00132805	1.8187e-33
r_0466	D-glucose 6-phosphate [cytoplasm] + NADP(+) [cytoplasm] -> 6-O-phosphono-D-glucono-1,5-lactone [cytoplasm] + H+ [cytoplasm] + NADPH [cytoplasm]	0.937887	6.9108	4.20857	1.62078
r_0467	D-glucose 6-phosphate [cytoplasm] <=> D-fructose 6-phosphate [cytoplasm]	69.3936	62.8551	63.0146	50.177
r_0468	ATP [cytoplasm] + L-glutamate [cytoplasm] -> ADP [cytoplasm] + L-gamma-glutamyl phosphate [cytoplasm]	0.0323065	0.0138124	2.55425e-05	0
r_0469	H+ [cytoplasm] + L-glutamate [cytoplasm] -> carbon dioxide [cytoplasm] + gamma-aminobutyrate [cytoplasm]	1.86163e-27	0.00435081	0.002875	5.95463e-18
r_0471	2-oxoglutarate [cytoplasm] + ammonium [cytoplasm] + H+ [cytoplasm] + NADPH [cytoplasm] -> H2O [cytoplasm] + L-glutamate [cytoplasm] + NADP(+) [cytoplasm]	6.48592	4.34262	2.38794	1.02041
r_0472	2-oxoglutarate [cytoplasm] + H+ [cytoplasm] + L-glutamine [cytoplasm] + NADH [cytoplasm] -> 2 L-glutamate [cytoplasm] + NAD [cytoplasm]	2.74426	1.70701	0.802101	0.150019
r_0473	H+ [cytoplasm] + L-gamma-glutamyl phosphate [cytoplasm] + NADPH [cytoplasm] -> L-glutamic 5-semialdehyde [cytoplasm] + NADP(+) [cytoplasm] + phosphate [cytoplasm]	0.0323065	0.0138124	2.55425e-05	0
r_0476	ammonium [cytoplasm] + ATP [cytoplasm] + L-glutamate [cytoplasm] -> ADP [cytoplasm] + H+ [cytoplasm] + L-glutamine [cytoplasm] + phosphate [cytoplasm]	0	0.666016	0.803719	0.15124
r_0478	ATP [cytoplasm] + L-glutamine [cytoplasm] + tRNA(Gln) [cytoplasm] -> AMP [cytoplasm] + diphosphate [cytoplasm] + Gln-tRNA(Gln) [cytoplasm]	0.0206719	0.00922585	0.000869607	0.000471354
r_0479	ATP [cytoplasm] + L-glutamate [cytoplasm] + tRNA(Glu) [cytoplasm] -> AMP [cytoplasm] + diphosphate [cytoplasm] + Glu-tRNA(Glu) [cytoplasm]	0.0592036	0.0264217	0.00248966	0.00134994
r_0486	glyceraldehyde 3-phosphate [cytoplasm] + NAD [cytoplasm] + phosphate [cytoplasm] <=> 1,3-bisphospho-D-glycerate [cytoplasm] + H+ [cytoplasm] + NADH [cytoplasm]	189.504	187.581	187.384	191.383
r_0489	glycerol 3-phosphate [cytoplasm] + H2O [cytoplasm] -> glycerol [cytoplasm] + phosphate [cytoplasm]	9.92481	9.51094	8.36437	4.83759
r_0491	dihydroxyacetone phosphate [cytoplasm] + H+ [cytoplasm] + NADH [cytoplasm] -> glycerol 3-phosphate [cytoplasm] + NAD [cytoplasm]	9.92481	9.4672	7.36464	4.58482
r_0492	dihydroxyacetone phosphate [mitochondrion] + H+ [mitochondrion] + NADH [mitochondrion] -> glycerol 3-phosphate [mitochondrion] + NAD [mitochondrion]	0	0.0455784	1.00122	0.252774
r_0499	10-formyl-THF [cytoplasm] + 5-phospho-ribosyl-glycineamide [cytoplasm] -> 5'-phosphoribosyl-N-formylglycineamide [cytoplasm] + H+ [cytoplasm] + THF [cytoplasm]	0	0.00259229	0.00120239	-8.52872e-17
r_0501	L-glycine [mitochondrion] + NAD [mitochondrion] + THF [mitochondrion] -> 5,10-methylenetetrahydrofolate [mitochondrion] + ammonium [mitochondrion] + carbon dioxide [mitochondrion] + NADH [mitochondrion]	2.43186	1.28584	0.968736	1.01155
r_0502	L-serine [cytoplasm] + THF [cytoplasm] <=> 5,10-methylenetetrahydrofolate [cytoplasm] + H2O [cytoplasm] + L-glycine [cytoplasm]	4.0649	2.15126	1.91184	1.99186
r_0503	L-serine [mitochondrion] + THF [mitochondrion] <=> 5,10-methylenetetrahydrofolate [mitochondrion] + H2O [mitochondrion] + L-glycine [mitochondrion]	-2.43186	-1.28584	-0.968736	-0.984377
r_0510	UDP-D-glucose [cytoplasm] -> glycogen [cytoplasm] + H+ [cytoplasm] + UDP [cytoplasm]	0.00589538	0.0176654	0.103104	0.111358
r_0512	ATP [cytoplasm] + L-glycine [cytoplasm] + tRNA(Gly) [cytoplasm] -> AMP [cytoplasm] + diphosphate [cytoplasm] + Gly-tRNA(Gly) [cytoplasm]	0.0569712	0.0254271	0.00239693	0.00129904
r_0514	ATP [cytoplasm] + H2O [cytoplasm] + L-glutamine [cytoplasm] + xanthosine-5-phosphate [cytoplasm] -> AMP [cytoplasm] + diphosphate [cytoplasm] + GMP [cytoplasm] + 2 H+ [cytoplasm] + L-glutamate [cytoplasm]	0	0.00129336	0.000598922	0
r_0533	ATP [cytoplasm] + D-fructose [cytoplasm] -> ADP [cytoplasm] + D-fructose 6-phosphate [cytoplasm] + H+ [cytoplasm]	29.6382	30.1429	32.2457	47.6288
r_0534	ATP [cytoplasm] + D-glucose [cytoplasm] -> ADP [cytoplasm] + D-glucose 6-phosphate [cytoplasm] + H+ [cytoplasm]	70.3618	69.8571	67.7543	52.3712
r_0536	H2O [cytoplasm] + L-histidinol [cytoplasm] + 2 NAD [cytoplasm] -> 3 H+ [cytoplasm] + L-histidine [cytoplasm] + 2 NADH [cytoplasm]	0	1.61785e-05	0.00051377	0.000296614
r_0537	H2O [cytoplasm] + L-histidinol phosphate [cytoplasm] -> L-histidinol [cytoplasm] + phosphate [cytoplasm]	0	1.61785e-05	0.00051377	0.000296614
r_0538	3-(imidazol-4-yl)-2-oxopropyl dihydrogen phosphate [cytoplasm] + L-glutamate [cytoplasm] -> 2-oxoglutarate [cytoplasm] + L-histidinol phosphate [cytoplasm]	0	1.61785e-05	0.00051377	0.000296614
r_0539	ATP [cytoplasm] + L-histidine [cytoplasm] + tRNA(His) [cytoplasm] -> AMP [cytoplasm] + diphosphate [cytoplasm] + His-tRNA(His) [cytoplasm]	0.0130085	0.00580631	0.000547364	0.000296615
r_0542	but-1-ene-1,2,4-tricarboxylic acid [mitochondrion] + H2O [mitochondrion] <=> homoisocitrate [mitochondrion]	0	0.0048322	0.00230811	0.00128043
r_0545	homoisocitrate [mitochondrion] + NAD [mitochondrion] -> 2-oxoadipic acid [mitochondrion] + carbon dioxide [mitochondrion] + NADH [mitochondrion]	0	0.0048322	0.00230811	0.00128043
r_0546	H+ [cytoplasm] + L-aspartate 4-semialdehyde [cytoplasm] + NADH [cytoplasm] -> L-homoserine [cytoplasm] + NAD [cytoplasm]	0	0.712075	0.708546	0.0579647
r_0548	ATP [cytoplasm] + L-homoserine [cytoplasm] -> ADP [cytoplasm] + H+ [cytoplasm] + O-phospho-L-homoserine [cytoplasm]	0	0.00180959	0.179172	0.0574446
r_0549	acetyl-CoA [cytoplasm] + L-homoserine [cytoplasm] -> coenzyme A [cytoplasm] + O-acetyl-L-homoserine [cytoplasm]	0	0.000601845	0.000514936	0.000298097
r_0553	(R)-S-lactoylglutathione [cytoplasm] + H2O [cytoplasm] -> (R)-lactate [cytoplasm] + glutathione [cytoplasm] + H+ [cytoplasm]	0.170036	0.243592	0.679996	0.612883
r_0563	5-[(5-phospho-1-deoxy-D-ribulos-1-ylamino)methylideneamino]-1-(5-phospho-D-ribosyl)imidazole-4-carboxamide [cytoplasm] + L-glutamine [cytoplasm] -> AICAR [cytoplasm] + D-erythro-1-(imidazol-4-yl)glycerol 3-phosphate [cytoplasm] + H+ [cytoplasm] + L-glutamate [cytoplasm]	0	1.61785e-05	0.00051377	0.000296614
r_0564	D-erythro-1-(imidazol-4-yl)glycerol 3-phosphate [cytoplasm] -> 3-(imidazol-4-yl)-2-oxopropyl dihydrogen phosphate [cytoplasm] + H2O [cytoplasm]	0	1.61785e-05	0.00051377	0.000296614
r_0565	H2O [cytoplasm] + IMP [cytoplasm] + NAD [cytoplasm] -> H+ [cytoplasm] + NADH [cytoplasm] + xanthosine-5-phosphate [cytoplasm]	1.03543e-18	0.00129336	0.000598922	-5.51161e-17
r_0567	H+ [cytoplasm] + indole-3-pyruvate [cytoplasm] -> carbon dioxide [cytoplasm] + indol-3-ylacetaldehyde [cytoplasm]	0.0334427	0.0287347	0.0129843	0.00305031
r_0568	diphosphate [cytoplasm] + H2O [cytoplasm] -> H+ [cytoplasm] + 2 phosphate [cytoplasm]	0.796018	0.498945	0.906581	1.20133
r_0569	diphosphate [mitochondrion] + H2O [mitochondrion] -> H+ [mitochondrion] + 2 phosphate [mitochondrion]	0	0.0229034	0.0659811	0.0373066
r_0570	phosphoribosyl-formamido-carboxamide [cytoplasm] <=> H2O [cytoplasm] + IMP [cytoplasm]	0	0.00260846	0.00171616	0.000296614
r_0658	isocitrate [mitochondrion] + NAD [mitochondrion] -> 2-oxoglutarate [mitochondrion] + carbon dioxide [mitochondrion] + NADH [mitochondrion]	0	0.00630662	0.185003	0.0727237
r_0659	isocitrate [cytoplasm] + NADP(+) [cytoplasm] <=> 2-oxoglutarate [cytoplasm] + carbon dioxide [cytoplasm] + NADPH [cytoplasm]	-0.679377	-0.552932	-0.879352	-0.598961
r_0662	isocitrate [cytoplasm] -> glyoxylate [cytoplasm] + succinate [cytoplasm]	0	0.00709556	0	8.96391e-13
r_0663	2-oxoglutarate [cytoplasm] + L-isoleucine [cytoplasm] <=> (S)-3-methyl-2-oxopentanoate [cytoplasm] + L-glutamate [cytoplasm]	0.442946	0.156314	0.145255	0.0855937
r_0664	2-oxoglutarate [mitochondrion] + L-isoleucine [mitochondrion] <=> (S)-3-methyl-2-oxopentanoate [mitochondrion] + L-glutamate [mitochondrion]	0	0	-0.146386	-0.0864556
r_0665	ATP [cytoplasm] + L-isoleucine [cytoplasm] + tRNA(Ile) [cytoplasm] -> AMP [cytoplasm] + diphosphate [cytoplasm] + Ile-tRNA(Ile) [cytoplasm]	0.0378019	0.0168711	0.00158915	0.000861946
r_0669	(S)-2-acetyl-2-hydroxybutanoate [mitochondrion] + H+ [mitochondrion] + NADPH [mitochondrion] -> (2R,3R)-2,3-dihydroxy-3-methylpentanoate [mitochondrion] + NADP(+) [mitochondrion]	0.00120335	0.038025	0.183174	0.0566166
r_0678	ATP [cytoplasm] + H+ [cytoplasm] + L-2-aminoadipate [cytoplasm] + NADPH [cytoplasm] -> AMP [cytoplasm] + diphosphate [cytoplasm] + L-allysine [cytoplasm] + NADP(+) [cytoplasm]	0	0.0048321	0.00230811	0.00128043
r_0679	H2O [cytoplasm] + L-asparagine [cytoplasm] -> ammonium [cytoplasm] + L-aspartate [cytoplasm]	0.603492	0.215685	0.000508636	1.23263e-14
r_0692	L-threonine [cytoplasm] -> 2-oxobutanoate [cytoplasm] + ammonium [cytoplasm]	0	0.0375249	0.183132	0.0566158
r_0695	10-formyl-THF [cytoplasm] + L-tyrosine [cytoplasm] -> H+ [cytoplasm] + N-formyl-L-tyrosine [cytoplasm] + THF [cytoplasm]	0.0755279	0.0392391	0.0017669	1.89685e-05
r_0697	glutathione [cytoplasm] + methylglyoxal [cytoplasm] -> (R)-S-lactoylglutathione [cytoplasm]	0.170036	0.243592	0.679996	0.612883
r_0699	2-oxoglutarate [cytoplasm] + L-leucine [cytoplasm] <=> 4-methyl-2-oxopentanoate [cytoplasm] + L-glutamate [cytoplasm]	0.46699	0.163224	-0.00194439	-0.00132587
r_0701	ATP [cytoplasm] + L-leucine [cytoplasm] + tRNA(Leu) [cytoplasm] -> AMP [cytoplasm] + diphosphate [cytoplasm] + Leu-tRNA(Leu) [cytoplasm]	0.0581518	0.0259531	0.00244551	0.00132596
r_0711	ATP [cytoplasm] + L-lysine [cytoplasm] + tRNA(Lys) [cytoplasm] -> AMP [cytoplasm] + diphosphate [cytoplasm] + Lys-tRNA(Lys) [cytoplasm]	0.0561554	0.0250616	0.00236164	0.00128044
r_0713	(S)-malate [mitochondrion] + NAD [mitochondrion] -> H+ [mitochondrion] + NADH [mitochondrion] + oxaloacetate [mitochondrion]	0	0	0	0.00310172
r_0714	(S)-malate [cytoplasm] + NAD [cytoplasm] -> H+ [cytoplasm] + NADH [cytoplasm] + oxaloacetate [cytoplasm]	-3.45877	-0.635294	-1.07362	-2.88494
r_0718	(S)-malate [mitochondrion] + NAD [mitochondrion] -> carbon dioxide [mitochondrion] + NADH [mitochondrion] + pyruvate [mitochondrion]	0.056166	0.0227829	0	0
r_0719	(S)-malate [mitochondrion] + NADP(+) [mitochondrion] -> carbon dioxide [mitochondrion] + NADPH [mitochondrion] + pyruvate [mitochondrion]	4.65971	1.69572	0	0.00299208
r_0722	D-mannose 1-phosphate [cytoplasm] + GTP [cytoplasm] + H+ [cytoplasm] -> diphosphate [cytoplasm] + GDP-alpha-D-mannose [cytoplasm]	0.0140355	0.0420573	0.245466	0.265116
r_0723	D-mannose 6-phosphate [cytoplasm] <=> D-fructose 6-phosphate [cytoplasm]	-0.0140355	-0.0420573	-0.245466	-0.265116
r_0724	5,10-methenyl-THF [mitochondrion] + H2O [mitochondrion] <=> 10-formyl-THF [mitochondrion] + H+ [mitochondrion]	2.65837e-16	1.11559e-16	1.10031e-16	0.0271702
r_0725	5,10-methenyl-THF [cytoplasm] + H2O [cytoplasm] <=> 10-formyl-THF [cytoplasm] + H+ [cytoplasm]	4.0649	2.14797	1.90909	1.99152
r_0726	ATP [cytoplasm] + H2O [cytoplasm] + L-methionine [cytoplasm] -> diphosphate [cytoplasm] + phosphate [cytoplasm] + S-adenosyl-L-methionine [cytoplasm]	0.00120335	0.0030895	0.00220073	9.45613e-06
r_0727	5-methyltetrahydrofolate [cytoplasm] + L-homocysteine [cytoplasm] -> L-methionine [cytoplasm] + THF [cytoplasm]	0	0.00319121	0.00267397	0.000306789
r_0729	ATP [cytoplasm] + L-methionine [cytoplasm] + tRNA(Met) [cytoplasm] -> AMP [cytoplasm] + diphosphate [cytoplasm] + Met-tRNA(Met) [cytoplasm]	0.00993883	0.00443594	0.000417166	0.000226622
r_0732	5,10-methylenetetrahydrofolate [cytoplasm] + NADP(+) [cytoplasm] <=> 5,10-methenyl-THF [cytoplasm] + NADPH [cytoplasm]	4.0649	2.14797	1.90909	1.99152
r_0733	5,10-methylenetetrahydrofolate [mitochondrion] + NADP(+) [mitochondrion] <=> 5,10-methenyl-THF [mitochondrion] + NADPH [mitochondrion]	2.65837e-16	1.11559e-16	1.10031e-16	0.0271702
r_0757	1D-myo-inositol 1-phosphate [cytoplasm] + H2O [cytoplasm] -> myo-inositol [cytoplasm] + phosphate [cytoplasm]	3.06259e-35	0.000226478	0.000184893	7.94677e-07
r_0758	D-glucose 6-phosphate [cytoplasm] -> 1D-myo-inositol 1-phosphate [cytoplasm]	0	0.000226478	0.000184893	7.94677e-07
r_0759	H+ [mitochondrion] + N-acetyl-L-gamma-glutamyl phosphate [mitochondrion] + NADPH [mitochondrion] -> 2-acetamido-5-oxopentanoate [mitochondrion] + NADP(+) [mitochondrion] + phosphate [mitochondrion]	3.29155	1.21607	0.00178252	1.92461e-06
r_0763	H+ [cytoplasm] + 2 N-formyl-L-tyrosine [cytoplasm] + NADPH [cytoplasm] -> N,N'-diformyldityrosine [cytoplasm] + NADP(+) [cytoplasm]	0.0377639	0.0196195	0.00088345	9.48424e-06
r_0795	ATP [cytoplasm] + CDP [cytoplasm] -> ADP [cytoplasm] + CTP [cytoplasm]	0	0.000277984	0.000669786	0
r_0800	ATP [cytoplasm] + GDP [cytoplasm] -> ADP [cytoplasm] + GTP [cytoplasm]	0.0140355	0.0433986	0.312642	0.359501
r_0811	ATP [cytoplasm] + UDP [cytoplasm] -> ADP [cytoplasm] + UTP [cytoplasm]	0.0279824	0.0851789	0.490023	0.528579
r_0813	hydrogen sulfide [cytoplasm] + O-acetyl-L-homoserine [cytoplasm] -> acetate [cytoplasm] + L-homocysteine [cytoplasm]	0	0.000593218	0.000444344	0.000203232
r_0818	L-glutamate [mitochondrion] + N(2)-acetyl-L-ornithine [mitochondrion] -> N-acetyl-L-glutamate [mitochondrion] + ornithine [mitochondrion]	3.29155	1.21607	0.00178252	1.92461e-06
r_0819	2-oxoglutarate [cytoplasm] + ornithine [cytoplasm] -> L-glutamate [cytoplasm] + L-glutamic 5-semialdehyde [cytoplasm]	0	0.000605809	0.00133394	0.00527497
r_0820	diphosphate [cytoplasm] + orotidine 5'-(dihydrogen phosphate) [cytoplasm] <=> orotate [cytoplasm] + PRPP [cytoplasm]	0	-0.00289688	-0.00132805	-2.52813e-18
r_0821	H+ [cytoplasm] + orotidine 5'-(dihydrogen phosphate) [cytoplasm] -> carbon dioxide [cytoplasm] + UMP [cytoplasm]	0	0.00289688	0.00132805	2.52813e-18
r_0851	2-oxoglutarate [cytoplasm] + L-phenylalanine [cytoplasm] <=> keto-phenylpyruvate [cytoplasm] + L-glutamate [cytoplasm]	1.64343	0.755523	0.0247437	-0.00143325
r_0852	ATP [cytoplasm] + L-phenylalanine [cytoplasm] + tRNA(Phe) [cytoplasm] -> AMP [cytoplasm] + diphosphate [cytoplasm] + Phe-tRNA(Phe) [cytoplasm]	0.0262746	0.0117259	0.00110576	0.000599104
r_0854	H+ [cytoplasm] + keto-phenylpyruvate [cytoplasm] -> carbon dioxide [cytoplasm] + phenylacetaldehyde [cytoplasm]	0.680856	0.305326	0.45614	0.710445
r_0855	5'-phosphoribosyl-N-formylglycineamidine [cytoplasm] + ATP [cytoplasm] -> 5'-phosphoribosyl-5-aminoimidazole [cytoplasm] + ADP [cytoplasm] + H+ [cytoplasm] + phosphate [cytoplasm]	0	0.00259229	0.00120239	-8.52872e-17
r_0883	3'-phospho-5'-adenylyl sulfate [cytoplasm] + TRX1 [cytoplasm] -> adenosine 3',5'-bismonophosphate [cytoplasm] + H+ [cytoplasm] + sulphite [cytoplasm] + TRX1 disulphide [cytoplasm]	0	0.000593218	0.000444344	0.000203232
r_0886	ATP [cytoplasm] + D-fructose 6-phosphate [cytoplasm] -> ADP [cytoplasm] + D-fructose 1,6-bisphosphate [cytoplasm] + H+ [cytoplasm]	99.3303	95.2162	96.112	97.6065
r_0887	ATP [cytoplasm] + sedoheptulose 7-phosphate [cytoplasm] -> ADP [cytoplasm] + H+ [cytoplasm] + sedoheptulose 1,7-bisphosphate [cytoplasm]	0.312629	2.32252	1.55416	0.777336
r_0888	D-glucose 6-phosphate [cytoplasm] <=> D-glucose 1-phosphate [cytoplasm]	0.0279824	0.0838495	0.48938	0.528559
r_0889	6-phospho-D-gluconate [cytoplasm] + NADP(+) [cytoplasm] -> carbon dioxide [cytoplasm] + D-ribulose 5-phosphate [cytoplasm] + NADPH [cytoplasm]	0.937887	6.9108	4.20857	1.62078
r_0891	3-phosphonato-D-glycerate(3-) [cytoplasm] + NAD [cytoplasm] -> 3-phospho-hydroxypyruvate [cytoplasm] + H+ [cytoplasm] + NADH [cytoplasm]	0.566402	0.485752	0.944749	1.00836
r_0892	1,3-bisphospho-D-glycerate [cytoplasm] + ADP [cytoplasm] <=> 3-phosphonato-D-glycerate(3-) [cytoplasm] + ATP [cytoplasm]	189.504	187.581	187.384	191.383
r_0893	3-phosphonato-D-glycerate(3-) [cytoplasm] <=> 2-phospho-D-glyceric acid [cytoplasm]	188.937	187.095	186.439	190.375
r_0902	D-mannose 1-phosphate [cytoplasm] <=> D-mannose 6-phosphate [cytoplasm]	-0.0140355	-0.0420573	-0.245466	-0.265116
r_0908	ATP [cytoplasm] + L-aspartate [cytoplasm] + phosphoribosyl-carboxy-aminoimidazole [cytoplasm] -> 5'-phosphoribosyl-4-(N-succinocarboxamide)-5-aminoimidazole [cytoplasm] + ADP [cytoplasm] + 2 H+ [cytoplasm] + phosphate [cytoplasm]	0	0.00259229	0.00120239	-8.52872e-17
r_0909	1-(5-phosphoribosyl)-5'-AMP [cytoplasm] + H2O [cytoplasm] -> 1-(5-phospho-D-ribosyl)-5-[(5-phospho-D-ribosylamino)methylideneamino]imidazole-4-carboxamide [cytoplasm]	0	1.61785e-05	0.00051377	0.000296614
r_0910	5-phosphoribosyl-ATP [cytoplasm] + H2O [cytoplasm] -> 1-(5-phosphoribosyl)-5'-AMP [cytoplasm] + diphosphate [cytoplasm] + H+ [cytoplasm]	0	1.61785e-05	0.00051377	0.000296614
r_0911	5'-phosphoribosyl-5-aminoimidazole [cytoplasm] + carbon dioxide [cytoplasm] -> H+ [cytoplasm] + phosphoribosyl-carboxy-aminoimidazole [cytoplasm]	0	0.00259229	0.00120239	-8.52872e-17
r_0912	10-formyl-THF [cytoplasm] + AICAR [cytoplasm] <=> phosphoribosyl-formamido-carboxamide [cytoplasm] + THF [cytoplasm]	0	0.00260846	0.00171616	0.000296614
r_0914	5-phosphoribosylamine [cytoplasm] + ATP [cytoplasm] + L-glycine [cytoplasm] -> 5-phospho-ribosyl-glycineamide [cytoplasm] + ADP [cytoplasm] + H+ [cytoplasm] + phosphate [cytoplasm]	0	0.00259229	0.00120239	-8.52872e-17
r_0915	H2O [cytoplasm] + L-glutamine [cytoplasm] + PRPP [cytoplasm] -> 5-phosphoribosylamine [cytoplasm] + diphosphate [cytoplasm] + L-glutamate [cytoplasm]	0	0.00259229	0.00120239	-8.52872e-17
r_0916	ATP [cytoplasm] + ribose-5-phosphate [cytoplasm] -> AMP [cytoplasm] + H+ [cytoplasm] + PRPP [cytoplasm]	0	0.00550534	0.00304421	0.000296614
r_0917	3-phospho-serine [cytoplasm] + H2O [cytoplasm] -> L-serine [cytoplasm] + phosphate [cytoplasm]	0.566402	0.485752	0.944749	1.00836
r_0918	3-phospho-hydroxypyruvate [cytoplasm] + L-glutamate [cytoplasm] -> 2-oxoglutarate [cytoplasm] + 3-phospho-serine [cytoplasm]	0.566402	0.485752	0.944749	1.00836
r_0938	H+ [cytoplasm] + prephenate [cytoplasm] -> carbon dioxide [cytoplasm] + H2O [cytoplasm] + keto-phenylpyruvate [cytoplasm]	0	0.0623144	0.456571	0.711044
r_0939	NADP(+) [cytoplasm] + prephenate [cytoplasm] -> 3-(4-hydroxyphenyl)pyruvate [cytoplasm] + carbon dioxide [cytoplasm] + NADPH [cytoplasm]	0	0	0.000421611	0.000455209
r_0941	ATP [cytoplasm] + L-proline [cytoplasm] + tRNA(Pro) [cytoplasm] -> AMP [cytoplasm] + diphosphate [cytoplasm] + Pro-tRNA(Pro) [cytoplasm]	0.0323065	0.0144182	0.00135958	0.000736643
r_0957	1-pyrroline-5-carboxylate [cytoplasm] + 2 H+ [cytoplasm] + NADPH [cytoplasm] -> L-proline [cytoplasm] + NADP(+) [cytoplasm]	0.0323065	0.0144182	0.00135948	0.00527497
r_0958	ATP [cytoplasm] + bicarbonate [cytoplasm] + pyruvate [cytoplasm] -> ADP [cytoplasm] + H+ [cytoplasm] + oxaloacetate [cytoplasm] + phosphate [cytoplasm]	11.8865	6.26811	3.35147	3.04461
r_0959	H+ [cytoplasm] + pyruvate [cytoplasm] -> acetaldehyde [cytoplasm] + carbon dioxide [cytoplasm]	177.957	178.672	178.633	183.814
r_0960	acetaldehyde [cytoplasm] + H+ [cytoplasm] + pyruvate [cytoplasm] -> (R)-acetoin [cytoplasm] + carbon dioxide [cytoplasm]	0.0119819	0.0295461	0.301033	0.677975
r_0961	coenzyme A [mitochondrion] + NAD [mitochondrion] + pyruvate [mitochondrion] -> acetyl-CoA [mitochondrion] + carbon dioxide [mitochondrion] + NADH [mitochondrion]	0.622008	0.428242	0.349587	0.191221
r_0962	ADP [cytoplasm] + H+ [cytoplasm] + phosphoenolpyruvate [cytoplasm] -> ATP [cytoplasm] + pyruvate [cytoplasm]	188.937	186.971	185.525	188.952
r_0976	CDP [cytoplasm] + H+ [cytoplasm] + TRX1 [cytoplasm] -> dCDP [cytoplasm] + H2O [cytoplasm] + TRX1 disulphide [cytoplasm]	1.21732e-29	0.000158966	0.000129777	2.02987e-05
r_0982	D-ribulose 5-phosphate [cytoplasm] <=> ribose-5-phosphate [cytoplasm]	0.312629	2.32802	1.5572	0.777603
r_0984	D-ribulose 5-phosphate [cytoplasm] <=> D-xylulose 5-phosphate [cytoplasm]	0.625258	4.58272	2.65133	0.843173
r_0986	S-adenosyl-L-methionine [cytoplasm] + zymosterol [cytoplasm] -> fecosterol [cytoplasm] + H+ [cytoplasm] + S-adenosyl-L-homocysteine [cytoplasm]	0.00120335	0.000393793	0	0
r_0988	H2O [cytoplasm] + L-saccharopine [cytoplasm] + NAD [cytoplasm] -> 2-oxoglutarate [cytoplasm] + H+ [cytoplasm] + L-lysine [cytoplasm] + NADH [cytoplasm]	0	0.0048321	0.00230811	0.00128043
r_0989	H+ [cytoplasm] + L-allysine [cytoplasm] + L-glutamate [cytoplasm] + NADPH [cytoplasm] -> H2O [cytoplasm] + L-saccharopine [cytoplasm] + NADP(+) [cytoplasm]	0	0.0048321	0.00230811	0.00128043
r_0990	sedoheptulose 1,7-bisphosphate [cytoplasm] <=> D-erythrose 4-phosphate [cytoplasm] + dihydroxyacetone phosphate [cytoplasm]	0.312629	2.32252	1.55416	0.777336
r_0995	ATP [cytoplasm] + L-serine [cytoplasm] + tRNA(Ser) [cytoplasm] -> AMP [cytoplasm] + diphosphate [cytoplasm] + Ser-tRNA(Ser) [cytoplasm]	0.0363637	0.0162293	0.00152954	0.000829152
r_0996	3-dehydroshikimate [cytoplasm] + H+ [cytoplasm] + NADPH [cytoplasm] -> NADP(+) [cytoplasm] + shikimate [cytoplasm]	0	0.0623144	0.456992	0.7115
r_0997	ATP [cytoplasm] + shikimate [cytoplasm] -> 3-phosphoshikimic acid [cytoplasm] + ADP [cytoplasm] + H+ [cytoplasm]	0	0.0623144	0.456992	0.7115
r_1000	FMNH2 [cytoplasm] + fumarate [cytoplasm] <=> FMN [cytoplasm] + H+ [cytoplasm] + succinate [cytoplasm]	0	0.0338855	1.66039	3.06934
r_1023	H2O [cytoplasm] + NADP(+) [cytoplasm] + succinic semialdehyde [cytoplasm] -> 2 H+ [cytoplasm] + NADPH [cytoplasm] + succinate [cytoplasm]	0	0.00435081	0.002875	5.95463e-18
r_1026	ADP [cytoplasm] + H+ [cytoplasm] + sulphate [cytoplasm] -> 5'-adenylyl sulfate [cytoplasm] + phosphate [cytoplasm]	0	0.000593218	0.000444344	0.000203232
r_1027	4 H+ [cytoplasm] + 3 NADPH [cytoplasm] + sulphite [cytoplasm] -> 3 H2O [cytoplasm] + hydrogen sulfide [cytoplasm] + 3 NADP(+) [cytoplasm]	0	0.000593218	0.000444344	0.000203232
r_1038	NADPH [cytoplasm] + TRX1 disulphide [cytoplasm] -> NADP(+) [cytoplasm] + TRX1 [cytoplasm]	-2.35029e-16	0.00091115	0.000703899	0.0002381
r_1040	L-threonine [cytoplasm] -> acetaldehyde [cytoplasm] + L-glycine [cytoplasm]	0.84883	0.434831	0.0237855	0.000387703
r_1041	H2O [cytoplasm] + O-phospho-L-homoserine [cytoplasm] -> L-threonine [cytoplasm] + phosphate [cytoplasm]	0	0.00180959	0.179172	0.0574446
r_1042	ATP [cytoplasm] + L-threonine [cytoplasm] + tRNA(Thr) [cytoplasm] -> AMP [cytoplasm] + diphosphate [cytoplasm] + Thr-tRNA(Thr) [cytoplasm]	0.0375443	0.0167552	0.00157812	0.000856072
r_1049	D-xylulose 5-phosphate [cytoplasm] + ribose-5-phosphate [cytoplasm] <=> glyceraldehyde 3-phosphate [cytoplasm] + sedoheptulose 7-phosphate [cytoplasm]	0.312629	2.32252	1.55416	0.777336
r_1050	D-erythrose 4-phosphate [cytoplasm] + D-xylulose 5-phosphate [cytoplasm] <=> D-fructose 6-phosphate [cytoplasm] + glyceraldehyde 3-phosphate [cytoplasm]	0.312629	2.26021	1.09717	0.0658366
r_1051	alpha,alpha-trehalose 6-phosphate [cytoplasm] + H2O [cytoplasm] -> phosphate [cytoplasm] + trehalose [cytoplasm]	0.00237414	0.00711397	0.0415201	0.0448451
r_1054	dihydroxyacetone phosphate [cytoplasm] <=> glyceraldehyde 3-phosphate [cytoplasm]	89.5481	87.7823	88.6203	92.9334
r_1056	2-oxoglutarate [cytoplasm] + L-tryptophan [cytoplasm] -> indole-3-pyruvate [cytoplasm] + L-glutamate [cytoplasm]	0.0334427	0.0287347	0.0129843	0.0022576
r_1057	ATP [cytoplasm] + L-tryptophan [cytoplasm] + tRNA(Trp) [cytoplasm] -> AMP [cytoplasm] + diphosphate [cytoplasm] + Trp-tRNA(Trp) [cytoplasm]	0.0055812	0.0024911	0.000233972	0.000127261
r_1063	3-(4-hydroxyphenyl)pyruvate [cytoplasm] + L-glutamate [cytoplasm] <=> 2-oxoglutarate [cytoplasm] + L-tyrosine [cytoplasm]	0	-0.00170218	0	0.000455209
r_1066	ATP [cytoplasm] + L-tyrosine [cytoplasm] + tRNA(Tyr) [cytoplasm] -> AMP [cytoplasm] + diphosphate [cytoplasm] + Tyr-tRNA(Tyr) [cytoplasm]	0.0200064	0.00892909	0.000840929	0.00045618
r_1072	ATP [cytoplasm] + UMP [cytoplasm] -> ADP [cytoplasm] + UDP [cytoplasm]	0	0.00132933	0.000642398	1.96511e-05
r_1075	ATP [cytoplasm] + bicarbonate [cytoplasm] + urea [cytoplasm] -> ADP [cytoplasm] + H+ [cytoplasm] + phosphate [cytoplasm] + urea-1-carboxylic acid [cytoplasm]	0	0	0	0.00460707
r_1084	D-glucose 1-phosphate [cytoplasm] + H+ [cytoplasm] + UTP [cytoplasm] <=> diphosphate [cytoplasm] + UDP-D-glucose [cytoplasm]	0.0279824	0.0838495	0.48938	0.528559
r_1087	2-oxoglutarate [cytoplasm] + L-valine [cytoplasm] <=> 3-methyl-2-oxobutanoate [cytoplasm] + L-glutamate [cytoplasm]	1.89302	0.715661	0.170212	0.309138
r_1088	2-oxoglutarate [mitochondrion] + L-valine [mitochondrion] <=> 3-methyl-2-oxobutanoate [mitochondrion] + L-glutamate [mitochondrion]	-1.42433	-0.551285	-0.171898	-0.310322
r_1089	ATP [cytoplasm] + L-valine [cytoplasm] + tRNA(Val) [cytoplasm] -> AMP [cytoplasm] + diphosphate [cytoplasm] + Val-tRNA(Val) [cytoplasm]	0.0519051	0.0231652	0.00218286	0.00118352
r_1838	2-oxoglutarate [mitochondrion] + acetyl-CoA [mitochondrion] + H2O [mitochondrion] -> coenzyme A [mitochondrion] + H+ [mitochondrion] + homocitrate [mitochondrion]	0	0.0048322	0.00230811	0.00128043
r_2115	acetaldehyde [cytoplasm] + H+ [cytoplasm] + NADH [cytoplasm] -> ethanol [cytoplasm] + NAD [cytoplasm]	174.357	176.292	177.628	182.327
r_2117	L-phenylalanine [cytoplasm] + pyruvate [cytoplasm] <=> keto-phenylpyruvate [cytoplasm] + L-alanine [cytoplasm]	-0.918524	-0.496963	-0.025066	0.0016977
r_2118	keto-phenylpyruvate [cytoplasm] + L-tryptophan [cytoplasm] -> indole-3-pyruvate [cytoplasm] + L-phenylalanine [cytoplasm]	0	0	0	0.000792712
r_2119	3-(4-hydroxyphenyl)pyruvate [cytoplasm] + L-alanine [cytoplasm] <=> L-tyrosine [cytoplasm] + pyruvate [cytoplasm]	0	0	0.000421611	-3.00217e-09
r_2131	isocitrate [mitochondrion] + NADP(+) [mitochondrion] -> 2-oxoglutarate [mitochondrion] + carbon dioxide [mitochondrion] + NADPH [mitochondrion]	0.679377	0.533075	0.699241	0.529339
r_2140	acetyl-CoA [cytoplasm] + 21 H+ [cytoplasm] + 7 malonyl-CoA [cytoplasm] + 14 NADPH [cytoplasm] -> 7 carbon dioxide [cytoplasm] + 7 coenzyme A [cytoplasm] + 7 H2O [cytoplasm] + 14 NADP(+) [cytoplasm] + palmitoyl-CoA [cytoplasm]	0	0.000835433	0.000682034	2.93117e-06
r_2141	acetyl-CoA [cytoplasm] + 24 H+ [cytoplasm] + 8 malonyl-CoA [cytoplasm] + 16 NADPH [cytoplasm] -> 8 carbon dioxide [cytoplasm] + 8 coenzyme A [cytoplasm] + 8 H2O [cytoplasm] + 16 NADP(+) [cytoplasm] + stearoyl-CoA [cytoplasm]	-1.0169e-50	0.000211066	0.000172311	7.40538e-07
r_2197	coenzyme A [endoplasmic reticulum membrane] + ATP [endoplasmic reticulum membrane] + palmitoleate [endoplasmic reticulum membrane] <=> palmitoleoyl-CoA(4-) [endoplasmic reticulum membrane] + AMP [endoplasmic reticulum membrane] + diphosphate [endoplasmic reticulum membrane]	-8.73982e-29	0.00231649	0.00189115	8.12757e-06
r_2199	coenzyme A [endoplasmic reticulum membrane] + ATP [endoplasmic reticulum membrane] + oleate [endoplasmic reticulum membrane] <=> oleoyl-CoA [endoplasmic reticulum membrane] + AMP [endoplasmic reticulum membrane] + diphosphate [endoplasmic reticulum membrane]	8.73969e-29	0.000816651	0.0006667	2.86527e-06
r_2305	cis-aconitate [cytoplasm] + H2O [cytoplasm] <=> isocitrate [cytoplasm]	-2.07499e-17	-0.00645477	-6.67132e-17	-1.07482e-17
r_2308	2 H+ [endoplasmic reticulum membrane] + palmitoyl-CoA [endoplasmic reticulum membrane] + glycerol 3-phosphate [endoplasmic reticulum membrane] -> coenzyme A [endoplasmic reticulum membrane] + 1-acyl-sn-glycerol 3-phosphate (16:0) [endoplasmic reticulum membrane]	0	0.000835433	0.000682034	2.93117e-06
r_2309	2 H+ [endoplasmic reticulum membrane] + palmitoleoyl-CoA(4-) [endoplasmic reticulum membrane] + glycerol 3-phosphate [endoplasmic reticulum membrane] -> coenzyme A [endoplasmic reticulum membrane] + 1-acyl-sn-glycerol 3-phosphate (16:1) [endoplasmic reticulum membrane]	0	0.000780135	0.000636889	2.76314e-06
r_2310	2 H+ [endoplasmic reticulum membrane] + stearoyl-CoA [endoplasmic reticulum membrane] + glycerol 3-phosphate [endoplasmic reticulum membrane] -> coenzyme A [endoplasmic reticulum membrane] + 1-acyl-sn-glycerol 3-phosphate (18:0) [endoplasmic reticulum membrane]	0	0.000211066	0.000172311	7.40538e-07
r_2332	palmitoleoyl-CoA(4-) [endoplasmic reticulum membrane] + 1-acyl-sn-glycerol 3-phosphate (16:0) [endoplasmic reticulum membrane] -> coenzyme A [endoplasmic reticulum membrane] + phosphatidate (1-16:0, 2-16:1) [endoplasmic reticulum membrane]	0	0.000197828	0.000126816	8.06436e-07
r_2333	oleoyl-CoA [endoplasmic reticulum membrane] + 1-acyl-sn-glycerol 3-phosphate (16:0) [endoplasmic reticulum membrane] -> coenzyme A [endoplasmic reticulum membrane] + phosphatidate (1-16:0, 2-18:1) [endoplasmic reticulum membrane]	0	0.000637604	0.000555218	2.12473e-06
r_2334	palmitoleoyl-CoA(4-) [endoplasmic reticulum membrane] + 1-acyl-sn-glycerol 3-phosphate (16:1) [endoplasmic reticulum membrane] -> coenzyme A [endoplasmic reticulum membrane] + phosphatidate (1-16:1, 2-16:1) [endoplasmic reticulum membrane]	-8.73969e-29	0.000780135	0.000636889	2.76314e-06
r_2337	oleoyl-CoA [endoplasmic reticulum membrane] + 1-acyl-sn-glycerol 3-phosphate (18:0) [endoplasmic reticulum membrane] -> coenzyme A [endoplasmic reticulum membrane] + phosphatidate (1-18:0, 2-18:1) [endoplasmic reticulum membrane]	0	0.000168115	9.93877e-05	7.40538e-07
r_2346	H2O [endoplasmic reticulum membrane] + phosphatidate (1-16:1, 2-16:1) [endoplasmic reticulum membrane] -> 2 H+ [endoplasmic reticulum membrane] + phosphate [endoplasmic reticulum membrane] + diglyceride (1-16:1, 2-16:1) [endoplasmic reticulum membrane]	4.10366e-29	0.000226728	0.000185097	7.9549e-07
r_2378	palmitoleoyl-CoA(4-) [endoplasmic reticulum membrane] + diglyceride (1-16:1, 2-16:1) [endoplasmic reticulum membrane] -> coenzyme A [endoplasmic reticulum membrane] + triglyceride (1-16:1, 2-16:1, 3-16:1) [endoplasmic reticulum membrane]	0	0.000226728	0.000185097	7.9549e-07
r_2432	H+ [endoplasmic reticulum membrane] + phosphatidate (1-16:0, 2-16:1) [endoplasmic reticulum membrane] + CTP [endoplasmic reticulum membrane] <=> diphosphate [endoplasmic reticulum membrane] + CDP-diacylglycerol (1-16:0, 2-16:1) [endoplasmic reticulum membrane]	0	0.000197828	0.000126816	8.06436e-07
r_2433	H+ [endoplasmic reticulum membrane] + phosphatidate (1-16:1, 2-16:1) [endoplasmic reticulum membrane] + CTP [endoplasmic reticulum membrane] <=> diphosphate [endoplasmic reticulum membrane] + CDP-diacylglycerol (1-16:1, 2-16:1) [endoplasmic reticulum membrane]	0	0.000553407	0.000451792	1.96765e-06
r_2436	H+ [endoplasmic reticulum membrane] + phosphatidate (1-16:0, 2-18:1) [endoplasmic reticulum membrane] + CTP [endoplasmic reticulum membrane] <=> diphosphate [endoplasmic reticulum membrane] + CDP-diacylglycerol (1-16:0, 2-18:1) [endoplasmic reticulum membrane]	0	0.000637604	0.000555218	2.12473e-06
r_2438	H+ [endoplasmic reticulum membrane] + phosphatidate (1-18:0, 2-18:1) [endoplasmic reticulum membrane] + CTP [endoplasmic reticulum membrane] <=> diphosphate [endoplasmic reticulum membrane] + CDP-diacylglycerol (1-18:0, 2-18:1) [endoplasmic reticulum membrane]	0	0.000168115	9.93877e-05	7.40538e-07
r_2447	CDP-diacylglycerol (1-16:1, 2-16:1) [endoplasmic reticulum membrane] + L-serine [endoplasmic reticulum membrane] -> 2 H+ [endoplasmic reticulum membrane] + CMP [endoplasmic reticulum membrane] + phosphatidyl-L-serine (1-16:1, 2-16:1) [endoplasmic reticulum membrane]	0	0.000482267	0.000393715	1.69264e-06
r_2450	CDP-diacylglycerol (1-16:0, 2-18:1) [endoplasmic reticulum membrane] + L-serine [endoplasmic reticulum membrane] -> 2 H+ [endoplasmic reticulum membrane] + CMP [endoplasmic reticulum membrane] + phosphatidyl-L-serine (1-16:0, 2-18:1) [endoplasmic reticulum membrane]	0	0.000637604	0.000555218	2.12473e-06
r_2452	CDP-diacylglycerol (1-18:0, 2-18:1) [endoplasmic reticulum membrane] + L-serine [endoplasmic reticulum membrane] -> 2 H+ [endoplasmic reticulum membrane] + CMP [endoplasmic reticulum membrane] + phosphatidyl-L-serine (1-18:0, 2-18:1) [endoplasmic reticulum membrane]	0	0.000168115	9.93877e-05	7.40538e-07
r_2454	CDP-diacylglycerol (1-16:0, 2-16:1) [endoplasmic reticulum membrane] + myo-inositol [endoplasmic reticulum membrane] -> 2 H+ [endoplasmic reticulum membrane] + CMP [endoplasmic reticulum membrane] + 1-phosphatidyl-1D-myo-inositol (1-16:0, 2-16:1) [endoplasmic reticulum membrane]	0	0.000155339	0.000126816	5.19665e-07
r_2465	phosphatidyl-L-serine (1-16:1, 2-16:1) [mitochondrial membrane] -> carbon dioxide [mitochondrial membrane] + phosphatidylethanolamine (1-16:1, 2-16:1) [mitochondrial membrane]	0	0.000266866	0.000217865	9.36893e-07
r_2468	phosphatidyl-L-serine (1-16:0, 2-18:1) [mitochondrial membrane] -> carbon dioxide [mitochondrial membrane] + phosphatidylethanolamine (1-16:0, 2-18:1) [mitochondrial membrane]	0	0.000637604	0.000555218	2.12473e-06
r_2470	phosphatidyl-L-serine (1-18:0, 2-18:1) [mitochondrial membrane] -> carbon dioxide [mitochondrial membrane] + phosphatidylethanolamine (1-18:0, 2-18:1) [mitochondrial membrane]	0	0.000168115	9.93877e-05	7.40538e-07
r_2492	S-adenosyl-L-methionine [endoplasmic reticulum membrane] + phosphatidylethanolamine (1-16:0, 2-18:1) [endoplasmic reticulum membrane] -> H+ [endoplasmic reticulum membrane] + S-adenosyl-L-homocysteine [endoplasmic reticulum membrane] + phosphatidyl-N-methylethanolamine (1-16:0, 2-18:1) [endoplasmic reticulum membrane]	-9.47286e-29	0.000637604	0.000555218	2.12473e-06
r_2494	S-adenosyl-L-methionine [endoplasmic reticulum membrane] + phosphatidylethanolamine (1-18:0, 2-18:1) [endoplasmic reticulum membrane] -> H+ [endoplasmic reticulum membrane] + S-adenosyl-L-homocysteine [endoplasmic reticulum membrane] + phosphatidyl-N-methylethanolamine (1-18:0, 2-18:1) [endoplasmic reticulum membrane]	1.40091e-28	0.000168115	9.93877e-05	7.40538e-07
r_2500	S-adenosyl-L-methionine [endoplasmic reticulum membrane] + phosphatidyl-N-methylethanolamine (1-16:0, 2-18:1) [endoplasmic reticulum membrane] -> H+ [endoplasmic reticulum membrane] + S-adenosyl-L-homocysteine [endoplasmic reticulum membrane] + phosphatidyl-N,N-dimethylethanolamine (1-16:0, 2-18:1) [endoplasmic reticulum membrane]	-9.43485e-29	0.000637604	0.000555218	2.12473e-06
r_2502	S-adenosyl-L-methionine [endoplasmic reticulum membrane] + phosphatidyl-N-methylethanolamine (1-18:0, 2-18:1) [endoplasmic reticulum membrane] -> H+ [endoplasmic reticulum membrane] + S-adenosyl-L-homocysteine [endoplasmic reticulum membrane] + phosphatidyl-N,N-dimethylethanolamine (1-18:0, 2-18:1) [endoplasmic reticulum membrane]	1.40091e-28	0.000168115	9.93877e-05	7.40538e-07
r_2508	S-adenosyl-L-methionine [endoplasmic reticulum membrane] + phosphatidyl-N,N-dimethylethanolamine (1-16:0, 2-18:1) [endoplasmic reticulum membrane] -> H+ [endoplasmic reticulum membrane] + S-adenosyl-L-homocysteine [endoplasmic reticulum membrane] + phosphatidylcholine (1-16:0, 2-18:1) [endoplasmic reticulum membrane]	-9.4377e-29	0.000637604	0.000555218	2.12473e-06
r_2510	S-adenosyl-L-methionine [endoplasmic reticulum membrane] + phosphatidyl-N,N-dimethylethanolamine (1-18:0, 2-18:1) [endoplasmic reticulum membrane] -> H+ [endoplasmic reticulum membrane] + S-adenosyl-L-homocysteine [endoplasmic reticulum membrane] + phosphatidylcholine (1-18:0, 2-18:1) [endoplasmic reticulum membrane]	1.40314e-28	0.000168115	9.93877e-05	7.40538e-07
r_1097	(R,R)-2,3-butanediol [cytoplasm] <=> (R,R)-2,3-butanediol [extracellular]	0.0119819	0.0295461	0.301033	0.677975
r_1099	2-oxoadipic acid [mitochondrion] + 2-oxoglutarate [cytoplasm] <=> 2-oxoadipic acid [cytoplasm] + 2-oxoglutarate [mitochondrion]	0	0.0048322	0.00230811	0.00128043
r_1106	acetate [cytoplasm] <=> acetate [extracellular]	1.29722	1.14441	0.106446	-0.425804
r_1107	ethyl acetate [cytoplasm] -> ethyl acetate [extracellular]	0.0257235	0.0387233	0.124084	0.193264
r_1110	ADP [cytoplasm] + ATP [mitochondrion] <=> ADP [mitochondrion] + ATP [cytoplasm]	8.82584e-17	0.0946645	0.45692	0.4684
r_1112	2-oxoglutarate [cytoplasm] + citrate [mitochondrion] <=> 2-oxoglutarate [mitochondrion] + citrate [cytoplasm]	-0.679377	-0.58824	-1.20431	-0.992748
r_1115	ammonium [extracellular] <=> ammonium [cytoplasm]	3.44936	3.47028	1.97367	1.82899e-05
r_1120	(R)-carnitine [mitochondrion] + O-acetylcarnitine [cytoplasm] -> (R)-carnitine [cytoplasm] + O-acetylcarnitine [mitochondrion]	0	0	0	0.00572189
r_1127	citrate [cytoplasm] + phosphoenolpyruvate [mitochondrion] <=> citrate [mitochondrion] + phosphoenolpyruvate [cytoplasm]	0	-0.0488577	-0.324958	-0.393787
r_1128	citrate [cytoplasm] + isocitrate [mitochondrion] <=> citrate [mitochondrion] + isocitrate [cytoplasm]	-0.679377	-0.539382	-0.879352	-0.598961
r_1134	D-fructose [extracellular] + H+ [extracellular] -> D-fructose [cytoplasm] + H+ [cytoplasm]	29.6382	30.1429	32.2457	47.6288
r_1136	(R)-lactate [extracellular] + H+ [extracellular] <=> (R)-lactate [cytoplasm] + H+ [cytoplasm]	-0.170036	-0.243592	-0.679996	-0.612883
r_1147	ergosterol [extracellular] <=> ergosterol [cytoplasm]	0	-11.422	-6.17182	-2.83559
r_1161	fecosterol [extracellular] <=> fecosterol [cytoplasm]	-0.00120335	-0.000393793	0	0
r_1166	D-glucose [extracellular] -> D-glucose [cytoplasm]	70.3618	69.8571	67.7543	52.3712
r_1172	glycerol [cytoplasm] -> glycerol [extracellular]	9.92481	9.51094	8.36437	4.83759
r_1173	H+ [extracellular] + L-glycine [extracellular] <=> H+ [cytoplasm] + L-glycine [cytoplasm]	0.00696807	0.00651234	0.00544551	0.00498016
r_1180	isoamyl acetate [cytoplasm] -> isoamyl acetate [extracellular]	0.00194427	0.00292684	0.00937873	0.0146075
r_1183	H+ [extracellular] + L-alanine [extracellular] <=> H+ [cytoplasm] + L-alanine [cytoplasm]	1.00853	0.544228	0.0292728	0.000354618
r_1184	H+ [extracellular] + L-arginine [extracellular] <=> H+ [cytoplasm] + L-arginine [cytoplasm]	0.707533	0.535917	0.175767	0.0279289
r_1186	H+ [extracellular] + L-asparagine [extracellular] <=> H+ [cytoplasm] + L-asparagine [cytoplasm]	0.623434	0.224586	0.000594919	1.05207e-07
r_1190	H+ [extracellular] + L-aspartate [extracellular] <=> H+ [cytoplasm] + L-aspartate [cytoplasm]	-8.97286	-5.10357	-1.49204	-0.00553215
r_1192	H+ [extracellular] + L-cysteine [extracellular] <=> H+ [cytoplasm] + L-cysteine [cytoplasm]	8.462e-05	8.28515e-05	8.40601e-05	0.000123471
r_1194	L-glutamate [cytoplasm] -> L-glutamate [mitochondrion]	8.00743	2.98343	0.321849	0.396781
r_1196	H+ [extracellular] + L-glutamate [extracellular] <=> H+ [cytoplasm] + L-glutamate [cytoplasm]	0.638802	0.230122	0.000609584	1.07801e-07
r_1199	H+ [extracellular] + L-glutamine [extracellular] <=> H+ [cytoplasm] + L-glutamine [cytoplasm]	2.76493	1.05962	0.00484945	1.85352e-06
r_1201	H+ [extracellular] + L-histidine [extracellular] <=> H+ [cytoplasm] + L-histidine [cytoplasm]	0.0130085	0.00579013	3.35945e-05	1.04288e-09
r_1205	H+ [extracellular] + L-isoleucine [extracellular] <=> H+ [cytoplasm] + L-isoleucine [cytoplasm]	0.480748	0.173185	0.000458759	8.11283e-08
r_1211	H+ [extracellular] + L-leucine [extracellular] <=> H+ [cytoplasm] + L-leucine [cytoplasm]	0.525142	0.189178	0.000501123	8.862e-08
r_1213	H+ [extracellular] + L-lysine [extracellular] <=> H+ [cytoplasm] + L-lysine [cytoplasm]	0.0561554	0.0202295	5.3587e-05	9.47647e-09
r_1214	H+ [extracellular] + L-methionine [extracellular] <=> H+ [cytoplasm] + L-methionine [cytoplasm]	0.0551951	0.0198835	5.26705e-05	9.31441e-09
r_1215	H+ [extracellular] + L-phenylalanine [extracellular] <=> H+ [cytoplasm] + L-phenylalanine [cytoplasm]	0.707131	0.254737	0.000674787	1.19331e-07
r_1216	H+ [extracellular] + L-proline [extracellular] <=> H+ [cytoplasm] + L-proline [cytoplasm]	0	0	9.94563e-08	-0.00453832
r_1217	H+ [extracellular] + L-serine [extracellular] <=> H+ [cytoplasm] + L-serine [cytoplasm]	1.1042	0.397779	0.0010537	1.86339e-07
r_1218	H+ [extracellular] + L-threonine [extracellular] <=> H+ [cytoplasm] + L-threonine [cytoplasm]	0.886374	0.487302	0.0293238	0.00041497
r_1219	H+ [extracellular] + L-tryptophan [extracellular] <=> H+ [cytoplasm] + L-tryptophan [cytoplasm]	0.0390239	0.0312258	0.0132183	0.00317757
r_1223	H+ [extracellular] + L-tyrosine [extracellular] <=> H+ [cytoplasm] + L-tyrosine [cytoplasm]	0.0955343	0.0498703	0.00218622	1.99438e-05
r_1224	H+ [extracellular] + L-valine [extracellular] <=> H+ [cytoplasm] + L-valine [cytoplasm]	0.5206	0.187541	0.000496788	8.78535e-08
r_1228	N,N'-diformyldityrosine [cytoplasm] -> N,N'-diformyldityrosine [extracellular]	0.0377639	0.0196195	0.00088345	9.48424e-06
r_1237	H+ [cytoplasm] + ornithine [mitochondrion] -> H+ [mitochondrion] + ornithine [cytoplasm]	3.29155	1.21607	0.00178252	1.92461e-06
r_1238	H+ [extracellular] + ornithine [extracellular] <=> H+ [cytoplasm] + ornithine [cytoplasm]	-3.96755	-1.73731	-0.174889	-0.0219368
r_1239	H+ [cytoplasm] + oxaloacetate [cytoplasm] -> H+ [mitochondrion] + oxaloacetate [mitochondrion]	0	0	0.00489141	0
r_1243	phenethyl acetate [cytoplasm] -> phenethyl acetate [extracellular]	0.00161373	0.00242926	0.00778429	0.0121242
r_1244	H+ [extracellular] + phosphate [extracellular] <=> H+ [cytoplasm] + phosphate [cytoplasm]	-6.17985e-14	0.00707025	0.00382121	4.35287e-05
r_1254	H+ [extracellular] + pyruvate [extracellular] <=> H+ [cytoplasm] + pyruvate [cytoplasm]	0	-1.80807	-1.70342	-0.163332
r_1266	sulphate [extracellular] -> sulphate [cytoplasm]	0	0.0011231	0.000876935	0.000205091
r_1273	2 H+ [extracellular] + urea [extracellular] <=> 2 H+ [cytoplasm] + urea [cytoplasm]	-0.676	-0.521843	-0.17444	-0.0226028
r_1277	H2O [extracellular] <=> H2O [cytoplasm]	-1.52452	4.29909	-0.466369	-3.36735
r_1278	zymosterol [extracellular] <=> zymosterol [cell envelope]	0.00120335	0.000393793	0	0
r_2034	H+ [cytoplasm] + pyruvate [cytoplasm] -> H+ [mitochondrion] + pyruvate [mitochondrion]	0	0.697156	1.56133	1.25061
r_2132	(S)-malate [cytoplasm] + 2-oxoglutarate [mitochondrion] -> (S)-malate [mitochondrion] + 2-oxoglutarate [cytoplasm]	4.71588	1.7185	3.74328e-29	0.00609377
r_3963	1-phosphatidyl-1D-myo-inositol (1-16:0, 2-16:1) [cytoplasm] -> 0.809028 1-phosphatidyl-1D-myo-inositol backbone [cytoplasm] + 0.256429 C16:0 chain [cytoplasm] + 0.254413 C16:1 chain [cytoplasm]	0	0.000155339	0.000126816	5.19665e-07
r_3971	ergosteryl palmitoleate [endoplasmic reticulum membrane] -> 0.633054 ergosterol ester backbone [endoplasmic reticulum membrane] + 0.254413 C16:1 chain [cytoplasm]	0	0.000284834	0.000232534	9.99358e-07
r_3976	palmitoleate [cytoplasm] -> 0.253405 fatty acid backbone [cytoplasm] + 0.254413 C16:1 chain [cytoplasm]	0	0.000154749	0.000126335	5.42948e-07
r_3980	phosphatidyl-L-serine (1-16:1, 2-16:1) [endoplasmic reticulum membrane] -> 0.731948 phosphatidyl-L-serine backbone [endoplasmic reticulum membrane] + 0.508826 C16:1 chain [cytoplasm]	0	0.000215401	0.00017585	7.55749e-07
r_3992	phosphatidylcholine (1-16:0, 2-18:1) [endoplasmic reticulum membrane] -> 0.760089 phosphatidylcholine backbone [endoplasmic reticulum membrane] + 0.256429 C16:0 chain [cytoplasm] + 0.282467 C18:1 chain [cytoplasm]	0	0.000637604	0.000555218	2.12473e-06
r_3994	phosphatidylcholine (1-18:0, 2-18:1) [endoplasmic reticulum membrane] -> 0.772143 phosphatidylcholine backbone [endoplasmic reticulum membrane] + 0.284483 C18:0 chain [cytoplasm] + 0.282467 C18:1 chain [cytoplasm]	0	0.000168115	9.93877e-05	7.40538e-07
r_3998	phosphatidylethanolamine (1-16:1, 2-16:1) [endoplasmic reticulum membrane] -> 0.687939 phosphatidylethanolamine backbone [endoplasmic reticulum membrane] + 0.508826 C16:1 chain [cytoplasm]	0	0.000266866	0.000217865	9.36893e-07
r_4016	triglyceride (1-16:1, 2-16:1, 3-16:1) [endoplasmic reticulum membrane] -> 0.801288 triglyceride backbone [endoplasmic reticulum membrane] + 0.763239 C16:1 chain [cytoplasm]	0	0.000226728	0.000185097	7.9549e-07
r_1546	(R)-lactate [extracellular] ->	0.170036	0.243592	0.679996	0.612883
r_1549	(R,R)-2,3-butanediol [extracellular] ->	0.0119819	0.0295461	0.301033	0.677975
r_1550	(S)-3-methyl-2-oxopentanoate [extracellular] ->	0	0.00982166	0	1.75553e-17
r_1552	(S)-malate [extracellular] <=>	-1.25711	-1.11608	-0.519741	-0.0961113
r_1567	7-phospho-2-dehydro-3-deoxy-D-arabino-heptonic acid [cytoplasm] <=> 7-phospho-2-dehydro-3-deoxy-D-arabino-heptonic acid [mitochondrion]	0	-0.0488577	-0.324958	-0.393787
r_1572	2-isopropylmalate [extracellular] ->	0.622008	0.203318	0	0
r_1573	2-isopropylmalate [cytoplasm] <=> 2-isopropylmalate [extracellular]	0.622008	0.203318	0	0
r_1574	2-isopropylmalate [cytoplasm] <=> 2-isopropylmalate [mitochondrion]	-0.622008	-0.42341	-0.342387	-0.192561
r_1575	2-methylbutanol [cytoplasm] <=> 2-methylbutanol [extracellular]	0.44415	0.184517	0.182043	0.0557547
r_1576	2-methylbutanol [cytoplasm] <=> 2-methylbutanol [mitochondrion]	0	-0.0143945	-0.000165372	-6.60132e-11
r_1579	2-methylbutanal [cytoplasm] <=> 2-methylbutanal [mitochondrion]	0	0.0143945	0.000165372	6.60132e-11
r_1580	2-methylbutanol [extracellular] ->	0.44415	0.184517	0.182043	0.0557547
r_1583	isobutyraldehyde [cytoplasm] <=> isobutyraldehyde [mitochondrion]	0	0.0469395	0.0136926	0.0217977
r_1585	2-oxobutanoate [cytoplasm] <=> 2-oxobutanoate [mitochondrion]	0.00120335	0.038025	0.183174	0.0566166
r_1586	2-oxoglutarate [extracellular] ->	0	0.0014711	0	0
r_1589	2-phenylethanol [extracellular] ->	0.679242	0.302897	0.448355	0.698321
r_1590	2-phenylethanol [extracellular] <=> 2-phenylethanol [cytoplasm]	-0.679242	-0.302897	-0.448355	-0.698321
r_1591	2-phenylethanol [mitochondrion] <=> 2-phenylethanol [cytoplasm]	0	0.018609	0	0.00590135
r_1596	(S)-3-methyl-2-oxopentanoate [cytoplasm] <=> (S)-3-methyl-2-oxopentanoate [mitochondrion]	-0.00120335	-0.038025	-0.0367877	0.029839
r_1597	(S)-3-methyl-2-oxopentanoate [extracellular] <=> (S)-3-methyl-2-oxopentanoate [cytoplasm]	0	-0.00982166	0	-1.75553e-17
r_1600	3-methylbutanal [cytoplasm] <=> 3-methylbutanal [mitochondrion]	0	0.0331515	0.0580308	0.18918
r_1632	acetaldehyde [mitochondrion] <=> acetaldehyde [cytoplasm]	-3.11004	-1.58759	-0.427727	-0.809219
r_1634	acetate [extracellular] ->	1.29722	1.14441	0.106446	-0.425804
r_1652	(S)-malate [extracellular] + 2-oxoglutarate [cytoplasm] <=> (S)-malate [cytoplasm] + 2-oxoglutarate [extracellular]	0	0.0014711	0	0
r_1654	ammonium [extracellular] <=>	-3.44936	-3.47028	-1.97367	-1.82899e-05
r_1667	carbon dioxide [cytoplasm] + H2O [cytoplasm] <=> bicarbonate [cytoplasm] + H+ [cytoplasm]	11.8865	6.27854	3.35896	3.04924
r_1672	carbon dioxide [extracellular] ->	184.39	187.805	185.727	189.233
r_1686	citrate [extracellular] <=> citrate [cytoplasm]	0	-0.00645477	0	0
r_1687	citrate [extracellular] <=>	0	0.00645477	0	0
r_1696	carbon dioxide [cytoplasm] <=> carbon dioxide [mitochondrion]	-10.4967	-4.98952	-2.90233	-2.3686
r_1697	carbon dioxide [cytoplasm] <=> carbon dioxide [extracellular]	184.39	187.805	185.727	189.233
r_1703	ATP [cytoplasm] + CMP [cytoplasm] -> ADP [cytoplasm] + CDP [cytoplasm]	0	0.00043695	0.000799564	2.02987e-05
r_1704	ATP [cytoplasm] + dCMP [cytoplasm] <=> ADP [cytoplasm] + dCDP [cytoplasm]	-1.21732e-29	-0.000158966	-0.000129777	-2.02987e-05
r_1708	D-erythrose 4-phosphate [cytoplasm] <=> D-erythrose 4-phosphate [mitochondrion]	0	0.0488577	0.324958	0.393787
r_1709	D-fructose [extracellular] <=>	-29.6382	-30.1429	-32.2457	-47.6288
r_1714	D-glucose [extracellular] <=>	-70.3618	-69.8571	-67.7543	-52.3712
r_1746	dihydroxyacetone phosphate [mitochondrion] <=> dihydroxyacetone phosphate [cytoplasm]	0	-0.0455784	-1.00122	-0.252774
r_1748	dolichyl phosphate [cytoplasm] <=> dolichyl phosphate [endoplasmic reticulum]	-0.0140355	-0.0420573	-0.245466	-0.265116
r_1754	ergosta-5,7,22,24(28)-tetraen-3beta-ol [cytoplasm] <=> ergosta-5,7,22,24(28)-tetraen-3beta-ol [endoplasmic reticulum]	0	11.423	6.17263	2.8356
r_1757	ergosterol [extracellular] <=>	0	11.422	6.17182	2.83559
r_1758	ergosterol [endoplasmic reticulum] <=> ergosterol [cytoplasm]	0	11.4227	6.1724	2.8356
r_1761	ethanol [extracellular] ->	177.442	177.841	177.932	182.943
r_1762	ethanol [cytoplasm] <=> ethanol [extracellular]	177.442	177.841	177.932	182.943
r_1763	ethanol [cytoplasm] <=> ethanol [mitochondrion]	-3.11004	-1.58759	-0.427727	-0.809219
r_1765	ethyl acetate [extracellular] ->	0.0257235	0.0387233	0.124084	0.193264
r_1788	fecosterol [extracellular] ->	0.00120335	0.000393793	0	0
r_1794	formate [mitochondrion] -> formate [cytoplasm]	0	0	0	0.0271702
r_1808	glycerol [extracellular] ->	9.92481	9.51094	8.36437	4.83759
r_1809	glycerol 3-phosphate [cytoplasm] <=> glycerol 3-phosphate [mitochondrion]	3.50771e-28	-0.0455784	-1.00122	-0.252774
r_1810	L-glycine [extracellular] <=>	-0.00696807	-0.00651234	-0.00544551	-0.00498016
r_1811	L-glycine [cytoplasm] <=> L-glycine [mitochondrion]	4.86373	2.57168	1.93747	1.99593
r_1824	H+ [extracellular] -> H+ [cytoplasm]	135.717	135.862	133.137	125.492
r_1825	H+ [cytoplasm] <=> H+ [endoplasmic reticulum]	-0.0140355	11.3809	5.92717	2.57048
r_1832	H+ [extracellular] <=>	8.19131	8.40116	8.21496	6.29415
r_1836	palmitoleate [extracellular] <=> palmitoleate [cytoplasm]	-1.68961e-27	0.00247124	0.00201748	8.67052e-06
r_1843	indol-3-ylacetaldehyde [extracellular] ->	0	0.000308578	0	0.000333336
r_1844	indol-3-ylacetaldehyde [cytoplasm] <=> indol-3-ylacetaldehyde [mitochondrion]	0	0.00174054	0.0047943	0.00100303
r_1845	indol-3-ylacetaldehyde [cytoplasm] <=> indol-3-ylacetaldehyde [extracellular]	0	0.000308578	0	0.000333336
r_1850	ATP [cytoplasm] + inosine [cytoplasm] -> ADP [cytoplasm] + H+ [cytoplasm] + IMP [cytoplasm]	0	0	0.00220073	0
r_1862	isoamyl acetate [extracellular] ->	0.00194427	0.00292684	0.00937873	0.0146075
r_1863	isoamylol [cytoplasm] <=> isoamylol [extracellular]	0.465046	0.380389	0.375763	0.375763
r_1864	isoamylol [cytoplasm] <=> isoamylol [mitochondrion]	0	-0.0331515	-0.0580308	-0.18918
r_1865	isoamylol [extracellular] ->	0.465046	0.380389	0.375763	0.375763
r_1866	isobutanol [extracellular] ->	1.89302	0.715661	0.125513	0.110003
r_1868	isobutanol [cytoplasm] <=> isobutanol [extracellular]	1.89302	0.715661	0.125513	0.110003
r_1869	isobutanol [cytoplasm] <=> isobutanol [mitochondrion]	0	-0.0469395	-0.0136926	-0.0217977
r_1873	L-alanine [extracellular] <=>	-1.00853	-0.544228	-0.0292728	-0.000354618
r_1879	L-arginine [extracellular] <=>	-0.707533	-0.535917	-0.175767	-0.0279289
r_1880	L-asparagine [extracellular] <=>	-0.623434	-0.224586	-0.000594919	-1.05207e-07
r_1881	L-aspartate [extracellular] ->	8.97286	5.10357	1.49204	0.00553215
r_1883	L-cysteine [extracellular] <=>	-8.462e-05	-8.28515e-05	-8.40601e-05	-0.000123471
r_1887	L-glutamic 5-semialdehyde [cytoplasm] <=> 1-pyrroline-5-carboxylate [cytoplasm] + H+ [cytoplasm] + H2O [cytoplasm]	0.0323065	0.0144182	0.00135948	0.00527497
r_1889	L-glutamate [extracellular] <=>	-0.638802	-0.230122	-0.000609584	-1.07801e-07
r_1891	L-glutamine [extracellular] <=>	-2.76493	-1.05962	-0.00484945	-1.85352e-06
r_1893	L-histidine [extracellular] <=>	-0.0130085	-0.00579013	-3.35945e-05	-1.19217e-09
r_1895	L-homoserine [extracellular] <=> L-homoserine [cytoplasm]	0	-0.709664	-0.528859	-0.000221934
r_1896	L-homoserine [extracellular] ->	0	0.709664	0.528859	0.000221934
r_1897	L-isoleucine [extracellular] <=>	-0.480748	-0.173185	-0.000458759	-8.11283e-08
r_1898	L-isoleucine [mitochondrion] -> L-isoleucine [cytoplasm]	0	0	0.146386	0.0864556
r_1899	L-leucine [extracellular] <=>	-0.525142	-0.189178	-0.000501123	-8.862e-08
r_1900	L-lysine [extracellular] <=>	-0.0561554	-0.0202295	-5.3587e-05	-9.47647e-09
r_1901	(S)-malate [extracellular] <=> (S)-malate [cytoplasm]	1.25711	1.11461	0.519741	0.0961113
r_1902	L-methionine [extracellular] <=>	-0.0551951	-0.0198835	-5.26705e-05	-9.31441e-09
r_1903	L-phenylalanine [extracellular] <=>	-0.707131	-0.254737	-0.000674787	-1.19331e-07
r_1904	L-proline [extracellular] ->	0	0	-9.94563e-08	0.00453832
r_1906	L-serine [extracellular] <=>	-1.1042	-0.397779	-0.0010537	-1.86339e-07
r_1911	L-threonine [extracellular] <=>	-0.886374	-0.487302	-0.0293238	-0.00041497
r_1912	L-tryptophan [extracellular] <=>	-0.0390239	-0.0312258	-0.0132183	-0.00317757
r_1913	L-tyrosine [extracellular] <=>	-0.0955343	-0.0498703	-0.00218622	-1.99438e-05
r_1914	L-valine [extracellular] <=>	-0.5206	-0.187541	-0.000496788	-8.78535e-08
r_1932	mannan [cytoplasm] <=> mannan [endoplasmic reticulum]	-0.0140355	-0.0420573	-0.245466	-0.265116
r_1936	dihydroxyacetone phosphate [cytoplasm] -> methylglyoxal [cytoplasm] + phosphate [cytoplasm]	0.170036	0.243592	0.679996	0.612883
r_1952	N,N'-diformyldityrosine [extracellular] ->	0.0377639	0.0196195	0.00088345	9.48424e-06
r_1963	NADP(+) [cytoplasm] <=> NADP(+) [endoplasmic reticulum]	0	-11.423	-6.17263	-2.8356
r_1964	NADPH [cytoplasm] <=> NADPH [endoplasmic reticulum]	0	11.423	6.17263	2.8356
r_1965	ammonium [cytoplasm] <=> ammonium [mitochondrion]	-2.43186	-1.28584	-0.968736	-1.01155
r_1987	ornithine [extracellular] ->	3.96755	1.73731	0.174889	0.0219368
r_1994	palmitoleate [extracellular] <=>	1.68961e-27	-0.00247124	-0.00201748	-8.67052e-06
r_2000	phenethyl acetate [extracellular] ->	0.00161373	0.00242926	0.00778429	0.0121242
r_2003	phenylacetaldehyde [cytoplasm] <=> phenylacetaldehyde [mitochondrion]	0	0.018609	0	0.00590135
r_2005	phosphate [extracellular] <=>	6.17985e-14	-0.00707025	-0.00382121	-4.35287e-05
r_2032	diphosphate [cytoplasm] <=> diphosphate [mitochondrion]	-3.76245e-28	0.0229034	0.0659811	0.0373066
r_2033	pyruvate [extracellular] ->	0	1.80807	1.70342	0.163332
r_2045	L-serine [cytoplasm] <=> L-serine [mitochondrion]	-2.43186	-1.28584	-0.968736	-0.984377
r_2056	succinate [extracellular] ->	0	0.0482287	1.66459	3.06934
r_2057	succinate [extracellular] <=> succinate [cytoplasm]	0	-0.0482287	-1.66459	-3.06934
r_2060	sulphate [extracellular] <=>	0	-0.0011231	-0.000876935	-0.000205091
r_2083	tryptophol [extracellular] ->	0.0334427	0.0284262	0.0129843	0.00271698
r_2084	tryptophol [cytoplasm] <=> tryptophol [extracellular]	0.0334427	0.0284262	0.0129843	0.00271698
r_2085	tryptophol [cytoplasm] <=> tryptophol [mitochondrion]	0	-0.00174054	-0.0047943	-0.00100303
r_2091	urea [extracellular] ->	0.676	0.521843	0.17444	0.0226028
r_2093	L-valine [cytoplasm] <=> L-valine [mitochondrion]	-1.42433	-0.551285	-0.171898	-0.310322
r_2096	H2O [cytoplasm] <=> H2O [mitochondrion]	-2.28522	-0.537614	0.553101	0.638853
r_2100	H2O [extracellular] <=>	1.52452	-4.29909	0.466369	3.36735
r_2106	zymosterol [extracellular] <=>	-0.00120335	-0.000393793	0	0
r_2107	zymosterol [cell envelope] <=> zymosterol [cytoplasm]	0.00120335	0.000393793	0	0
r_2108	lipid backbone [cytoplasm] + lipid chain [cytoplasm] -> lipid [cytoplasm]	0	0.0264944	0.0216296	9.29572e-05
r_2111	biomass [cytoplasm] ->	0	0.0264944	0.0216296	9.29572e-05
r_2137	ergosta-5,7,22,24(28)-tetraen-3beta-ol [extracellular] <=>	0	-11.423	-6.17263	-2.8356
r_2139	ergosta-5,7,22,24(28)-tetraen-3beta-ol [extracellular] <=> ergosta-5,7,22,24(28)-tetraen-3beta-ol [cytoplasm]	0	11.423	6.17263	2.8356
r_2189	oleate [extracellular] <=>	-8.0233e-29	-0.000816651	-0.0006667	-2.86527e-06
r_2192	oleate [extracellular] <=> oleate [cytoplasm]	8.0233e-29	0.000816651	0.0006667	2.86527e-06
r_3511	palmitoleate [cytoplasm] <=> palmitoleate [endoplasmic reticulum membrane]	-3.07318e-29	0.00231649	0.00189115	8.12757e-06
r_3513	oleate [cytoplasm] <=> oleate [endoplasmic reticulum membrane]	8.7264e-29	0.000816651	0.0006667	2.86527e-06
r_3517	palmitoyl-CoA [cytoplasm] <=> palmitoyl-CoA [endoplasmic reticulum membrane]	0	0.000835433	0.000682034	2.93117e-06
r_3519	stearoyl-CoA [cytoplasm] <=> stearoyl-CoA [endoplasmic reticulum membrane]	5.16745e-30	0.000211066	0.000172311	7.40538e-07
r_3525	H+ [cytoplasm] <=> H+ [endoplasmic reticulum membrane]	-3.41904e-28	-0.0026957	-0.00220073	-9.45613e-06
r_3526	H2O [cytoplasm] <=> H2O [endoplasmic reticulum membrane]	-3.06015e-29	0.000226728	0.000185097	7.9549e-07
r_3528	coenzyme A [cytoplasm] <=> coenzyme A [endoplasmic reticulum membrane]	1.95934e-29	-0.0010465	-0.000854344	-3.67171e-06
r_3534	glycerol 3-phosphate [cytoplasm] <=> glycerol 3-phosphate [endoplasmic reticulum membrane]	0	0.00183404	0.00149728	6.43485e-06
r_3536	diphosphate [cytoplasm] <=> diphosphate [endoplasmic reticulum membrane]	-1.02958e-29	-0.00474046	-0.00387003	-1.66322e-05
r_3537	phosphate [cytoplasm] <=> phosphate [endoplasmic reticulum membrane]	0	-0.000226728	-0.000185097	-7.9549e-07
r_3538	CTP [cytoplasm] <=> CTP [endoplasmic reticulum membrane]	8.41258e-30	0.00160731	0.00131218	5.63936e-06
r_3540	CMP [cytoplasm] <=> CMP [endoplasmic reticulum membrane]	-1.21733e-29	-0.00160731	-0.00131218	-5.63936e-06
r_3543	ATP [cytoplasm] <=> ATP [endoplasmic reticulum membrane]	-5.17531e-30	0.00313315	0.00255785	1.09928e-05
r_3544	AMP [cytoplasm] <=> AMP [endoplasmic reticulum membrane]	5.17531e-30	-0.00313315	-0.00255785	-1.09928e-05
r_3545	L-serine [cytoplasm] <=> L-serine [endoplasmic reticulum membrane]	8.88551e-30	0.00138083	0.00112729	4.84468e-06
r_3546	myo-inositol [cytoplasm] <=> myo-inositol [endoplasmic reticulum membrane]	2.91617e-35	0.000226478	0.000184893	7.94677e-07
r_3547	S-adenosyl-L-methionine [cytoplasm] <=> S-adenosyl-L-methionine [endoplasmic reticulum membrane]	2.4103e-28	0.0026957	0.00220073	9.45613e-06
r_3548	S-adenosyl-L-homocysteine [cytoplasm] <=> S-adenosyl-L-homocysteine [endoplasmic reticulum membrane]	-2.39889e-28	-0.0026957	-0.00220073	-9.45613e-06
r_3562	1-phosphatidyl-1D-myo-inositol (1-16:0, 2-16:1) [cytoplasm] <=> 1-phosphatidyl-1D-myo-inositol (1-16:0, 2-16:1) [endoplasmic reticulum membrane]	3.61818e-28	-0.000155339	-0.000126816	-5.19665e-07
r_3669	carbon dioxide [cytoplasm] <=> carbon dioxide [mitochondrial membrane]	-8.78189e-30	-0.00116543	-0.000951441	-4.08894e-06
r_3766	phosphatidyl-L-serine (1-16:1, 2-16:1) [endoplasmic reticulum membrane] <=> phosphatidyl-L-serine (1-16:1, 2-16:1) [mitochondrial membrane]	0	0.000266866	0.000217865	9.36893e-07
r_3769	phosphatidyl-L-serine (1-16:0, 2-18:1) [endoplasmic reticulum membrane] <=> phosphatidyl-L-serine (1-16:0, 2-18:1) [mitochondrial membrane]	0	0.000637604	0.000555218	2.12473e-06
r_3771	phosphatidyl-L-serine (1-18:0, 2-18:1) [endoplasmic reticulum membrane] <=> phosphatidyl-L-serine (1-18:0, 2-18:1) [mitochondrial membrane]	0	0.000168115	9.93877e-05	7.40538e-07
r_3774	phosphatidylethanolamine (1-16:1, 2-16:1) [mitochondrial membrane] <=> phosphatidylethanolamine (1-16:1, 2-16:1) [endoplasmic reticulum membrane]	0	0.000266866	0.000217865	9.36893e-07
r_3777	phosphatidylethanolamine (1-16:0, 2-18:1) [mitochondrial membrane] <=> phosphatidylethanolamine (1-16:0, 2-18:1) [endoplasmic reticulum membrane]	0	0.000637604	0.000555218	2.12473e-06
r_3779	phosphatidylethanolamine (1-18:0, 2-18:1) [mitochondrial membrane] <=> phosphatidylethanolamine (1-18:0, 2-18:1) [endoplasmic reticulum membrane]	0	0.000168115	9.93877e-05	7.40538e-07
r_3939	ergosterol [endoplasmic reticulum] <=> ergosterol [endoplasmic reticulum membrane]	0	0.000284834	0.000232534	9.99358e-07
r_3957	H+ [mitochondrion] <=> H+ [mitochondrial membrane]	1.97952e-30	0.00116543	0.000951441	4.08894e-06
r_3973	ergosterol ester backbone [endoplasmic reticulum membrane] <=> ergosterol ester backbone [cytoplasm]	0	0.000180315	0.000147206	6.32648e-07
r_3987	phosphatidyl-L-serine backbone [endoplasmic reticulum membrane] <=> phosphatidyl-L-serine backbone [cytoplasm]	0	0.000157663	0.000128713	5.53169e-07
r_3996	phosphatidylcholine backbone [endoplasmic reticulum membrane] <=> phosphatidylcholine backbone [cytoplasm]	0	0.000683104	0.000557675	2.39671e-06
r_4005	phosphatidylethanolamine backbone [endoplasmic reticulum membrane] <=> phosphatidylethanolamine backbone [cytoplasm]	0	0.000183587	0.000149878	6.44524e-07
r_4038	triglyceride backbone [endoplasmic reticulum membrane] <=> triglyceride backbone [cytoplasm]	0	0.000181674	0.000148316	6.37416e-07
r_4041	55.3 ATP [cytoplasm] + 55.3 H2O [cytoplasm] + lipid [cytoplasm] + protein [cytoplasm] + carbohydrate [cytoplasm] + RNA [cytoplasm] + DNA [cytoplasm] + cofactor [cytoplasm] + ion [cytoplasm] -> 55.3 ADP [cytoplasm] + biomass [cytoplasm] + 55.3 H+ [cytoplasm] + 55.3 phosphate [cytoplasm]	0	0.0264944	0.0216296	9.29572e-05
r_4047	0.482 Ala-tRNA(Ala) [cytoplasm] + 0.1688 Arg-tRNA(Arg) [cytoplasm] + 0.1068 Asn-tRNA(Asn) [cytoplasm] + 0.3125 Asp-tRNA(Asp) [cytoplasm] + 0.0069 Cys-tRNA(Cys) [cytoplasm] + 0.1107 Gln-tRNA(Gln) [cytoplasm] + 0.3171 Glu-tRNA(Glu) [cytoplasm] + 0.3051 Gly-tRNA(Gly) [cytoplasm] + 0.0697 His-tRNA(His) [cytoplasm] + 0.2024 Ile-tRNA(Ile) [cytoplasm] + 0.3114 Leu-tRNA(Leu) [cytoplasm] + 0.3007 Lys-tRNA…	0.199079	0.0965883	0.0217972	0.00453933
r_4048	0.6988 (1->3)-beta-D-glucan [cell envelope] + 0.2335 (1->6)-beta-D-glucan [cell envelope] + 0.3374 glycogen [cytoplasm] + 0.6637 mannan [cytoplasm] + 0.1291 trehalose [cytoplasm] -> carbohydrate [cytoplasm]	0.0206359	0.0571185	0.346855	0.389356
r_4049	0.0471 AMP [cytoplasm] + 0.0458 CMP [cytoplasm] + 0.0471 GMP [cytoplasm] + 0.0614 UMP [cytoplasm] -> RNA [cytoplasm]	0	0.0264944	0.0216296	9.29572e-05
r_4050	0.0036 dAMP [cytoplasm] + 0.0024 dCMP [cytoplasm] + 0.0024 dGMP [cytoplasm] + 0.0036 dTMP [cytoplasm] -> DNA [cytoplasm]	0	0.0264944	0.0216296	9.29572e-05
r_4063	0.0069103 1-phosphatidyl-1D-myo-inositol backbone [cytoplasm] + 0.0265829 ergosterol [cytoplasm] + 0.0068058 ergosterol ester backbone [cytoplasm] + 0.0014801 fatty acid backbone [cytoplasm] + 0.0059508 phosphatidyl-L-serine backbone [cytoplasm] + 0.025783 phosphatidylcholine backbone [cytoplasm] + 0.0069293 phosphatidylethanolamine backbone [cytoplasm] + 0.0068571 triglyceride backbone [cytoplas…	0	0.0264944	0.0216296	9.29572e-05
r_4065	0.00808584 C16:0 chain [cytoplasm] + 0.0237302 C16:1 chain [cytoplasm] + 0.00226632 C18:0 chain [cytoplasm] + 0.00870664 C18:1 chain [cytoplasm] -> lipid chain [cytoplasm]	0	0.0264944	0.0216296	9.29572e-05
r_4587	H+ [extracellular] + Ca(2+) [extracellular] <=> H+ [cytoplasm] + Ca(2+) [cytoplasm]	0.0440529	0.0155493	0.000108751	7.07207e-05
r_4588	chloride [extracellular] <=> chloride [cytoplasm]	0.0440529	0.0155493	0.000108751	7.07207e-05
r_4589	H+ [extracellular] + Cu2(+) [extracellular] <=> H+ [cytoplasm] + Cu2(+) [cytoplasm]	0.0440529	0.0155493	0.000108751	7.07207e-05
r_4590	H+ [extracellular] + Mn(2+) [extracellular] <=> H+ [cytoplasm] + Mn(2+) [cytoplasm]	0.0440529	0.0155493	0.000108751	7.07207e-05
r_4591	H+ [extracellular] + Zn(2+) [extracellular] <=> H+ [cytoplasm] + Zn(2+) [cytoplasm]	0.0440529	0.0155493	0.000108751	7.07207e-05
r_4608	ATP [cytoplasm] + H2O [cytoplasm] + propionyl-CoA [cytoplasm] -> ADP [mitochondrion] + H+ [mitochondrion] + phosphate [mitochondrion] + propionyl-CoA [mitochondrion]	-0.000492977	-0.000490273	-0.000530274	-0.000921347
r_4609	UDP [cytoplasm] <=> UDP [Golgi]	0.000492977	0.000490273	0.000530274	0.000921347
r_4610	UDP [cytoplasm] <=> UDP [nucleus]	0.000492977	0.000490273	0.000530274	0.000921347
r_4611	UMP [cytoplasm] <=> UMP [Golgi]	0.000492977	0.000490273	0.000530274	0.000921347
r_4612	TRX1 disulphide [cytoplasm] <=> TRX1 disulphide [nucleus]	0.000492977	0.000490273	0.000530274	0.000921347
r_4626	sulphite [cytoplasm] <=> sulphite [mitochondrion]	0	0.00170218	0	3.01684e-09
r_4627	UDP-D-glucose [cytoplasm] <=> UDP-D-glucose [endoplasmic reticulum]	0	0.00170218	1.5867e-38	3.01684e-09
r_4628	UDP-N-acetyl-alpha-D-glucosamine [cytoplasm] <=> UDP-N-acetyl-alpha-D-glucosamine [Golgi]	0	0.00170218	1.5867e-38	3.01684e-09
r_4629	ethanol [mitochondrion] + hexanoyl-CoA [mitochondrion] <=> coenzyme A [mitochondrion] + ethyl hexanoate [mitochondrion]	0	0.00170218	1.5867e-38	3.01684e-09
