# Supplementary material for: An integrated multiphase dynamic genome-scale model explains batch fermentations led by species of the Saccharomyces genus
Source: mSystems. 2025 Jan 22;10(2):e01615-24. doi: 10.1128/msystems.01615-24 (PMC11838008; doi:10.1128/msystems.01615-24)
Supplement: Data Set S2 — Presence and absence of gene analysis between S. cerevisiae EC1118 and S2888c. [file msystems.01615-24-s0002.xlsx]

## Sheet: Table S2.1. Sc EC1118- phases
id	reactions	formula	lag	growth1	growth2	stat
r_0001	(R)-lactate:ferricytochrome-c 2-oxidoreductase	(R)-lactate[c] + 2 ferricytochrome c[m] -> 2 ferrocytochrome c[m] + pyruvate[c]	0	0	0	0
r_0002	(R)-lactate:ferricytochrome-c 2-oxidoreductase	(R)-lactate[m] + 2 ferricytochrome c[m] -> 2 ferrocytochrome c[m] + pyruvate[m]	0	0	0	0
r_0003	(R,R)-butanediol dehydrogenase	(R,R)-2,3-butanediol[c] + NAD[c] <=> (R)-acetoin[c] + H+[c] + NADH[c]	-0.0404798	-0.0895521	-0.556358	-0.534555
r_0004	(S)-lactate:ferricytochrome-c 2-oxidoreductase	(S)-lactate[c] + 2 ferricytochrome c[m] -> 2 ferrocytochrome c[m] + pyruvate[c]	0	0	0	5.32512e-37
r_0005	1,3-beta-glucan synthase	UDP-D-glucose[c] -> (1->3)-beta-D-glucan[ce] + H+[c] + UDP[c]	0.256869	0.126692	0.25058	0.000169984
r_0006	1,6-beta-glucan synthase	UDP-D-glucose[c] -> (1->6)-beta-D-glucan[ce] + H+[c] + UDP[c]	0.0858243	0.0423305	0.08372	5.68074e-05
r_0007	1-(5-phosphoribosyl)-5-[(5-phosphoribosylamino)methylideneamino)imidazole-4-carboxamide isomerase	1-(5-phospho-D-ribosyl)-5-[(5-phospho-D-ribosylamino)methylideneamino]imidazole-4-carboxamide[c] -> 5-[(5-phospho-1-deoxy-D-ribulos-1-ylamino)methylideneamino]-1-(5-phospho-D-ribosyl)imidazole-4-carboxamide[c]	0	0	0	0
r_0012	1-pyrroline-5-carboxylate dehydrogenase	1-pyrroline-5-carboxylate[m] + 2 H2O[m] + NAD[m] -> H+[m] + L-glutamate[m] + NADH[m]	0	0	0	-4.7009e-26
r_0013	2,3-diketo-5-methylthio-1-phosphopentane degradation reaction	5-(methylsulfanyl)-2,3-dioxopentyl phosphate[c] + 3 H2O[c] -> 4-methylthio-2-oxobutanoate[c] + formate[c] + 6 H+[c] + phosphate[c]	0	0	7.93868e-12	1.88405e-07
r_0014	2,5-diamino-6-ribitylamino-4(3H)-pyrimidinone 5'-phosphate deaminase	2,5-diamino-6-(5-phosphono)ribitylamino-4(3H)-pyrimidinone[c] + H+[c] + H2O[c] -> 5-amino-6-(5-phosphoribitylamino)uracil[c] + ammonium[c]	0.000561146	0.000240632	0.000175354	-7.3628e-20
r_0015	2,5-diamino-6-ribosylamino-4(3H)-pyrimidinone 5'-phosphate reductase (NADPH)	2,5-diamino-4-hydroxy-6-(5-phosphoribosylamino)pyrimidine[c] + H+[c] + NADPH[c] -> 2,5-diamino-6-(5-phosphono)ribitylamino-4(3H)-pyrimidinone[c] + NADP(+)[c]	0.000561146	0.000240632	0.000175354	-7.3628e-20
r_0016	2-aceto-2-hydroxybutanoate synthase	2-oxobutanoate[m] + H+[m] + pyruvate[m] -> (S)-2-acetyl-2-hydroxybutanoate[m] + carbon dioxide[m]	0	0	-1.19755e-11	-6.7538e-07
r_0017	2-amino-4-hydroxy-6-hydroxymethyldihydropteridine diphosphokinase	2-amino-6-(hydroxymethyl)-7,8-dihydropteridin-4-ol[m] + ATP[m] -> (2-amino-4-hydroxy-7,8-dihydropteridin-6-yl)methyl trihydrogen diphosphate[m] + AMP[m] + H+[m]	0	0	0	0
r_0018	2-aminoadipate transaminase	2-oxoadipic acid[c] + L-glutamate[c] <=> 2-oxoglutarate[c] + L-2-aminoadipate[c]	0.151404	0.062344	0.00751508	7.29347e-09
r_0019	2-dehydropantoate 2-reductase	2-dehydropantoate[c] + H+[c] + NADPH[c] -> (R)-pantoate[c] + NADP(+)[c]	0	0	0	0
r_0020	2-deoxy-D-arabino-heptulosonate 7-phosphate synthetase	D-erythrose 4-phosphate[m] + H2O[m] + phosphoenolpyruvate[m] -> 7-phospho-2-dehydro-3-deoxy-D-arabino-heptonic acid[m] + phosphate[m]	0.0226011	0.0236172	0.182889	0.122497
r_0021	2-hexaprenyl-6-methoxy-1,4-benzoquinone methyltransferase	2-hexaprenyl-6-methoxy-1,4-benzoquinone[m] + S-adenosyl-L-methionine[m] -> 2-hexaprenyl-6-methoxy-3-methyl-1,4-benzoquinone[m] + H+[m] + S-adenosyl-L-homocysteine[m]	0	0	0	0
r_0022	2-hexaprenyl-6-methoxyphenol monooxygenase	2-hexaprenyl-6-methoxyphenol[m] + oxygen[m] -> 2-hexaprenyl-6-methoxy-1,4-benzoquinone[m] + H2O[m]	0	0	0	0
r_0023	2-isopropylmalate hydratase	2-isopropylmaleic acid[c] + H2O[c] <=> 2-isopropylmalate[c]	-0.361619	-0.65507	-0.290944	-0.47914
r_0024	2-isopropylmalate synthase	3-methyl-2-oxobutanoate[c] + acetyl-CoA[c] + H2O[c] -> 2-isopropylmalate[c] + coenzyme A[c] + H+[c]	0	0	0.000424513	0.0190883
r_0025	2-isopropylmalate synthase	3-methyl-2-oxobutanoate[m] + acetyl-CoA[m] + H2O[m] -> 2-isopropylmalate[m] + coenzyme A[m] + H+[m]	0.361619	0.65507	0.29052	0.460052
r_0026	2-keto-4-methylthiobutyrate transamination	4-methylthio-2-oxobutanoate[c] + L-glutamate[c] -> 2-oxoglutarate[c] + L-methionine[c]	0	0	7.93868e-12	1.88602e-07
r_0027	2-methylcitrate dehydratase	homocitrate[m] <=> but-1-ene-1,2,4-tricarboxylic acid[m] + H2O[m]	0.151404	0.062344	0.00751508	0
r_0028	2-methylcitrate synthase	H2O[m] + oxaloacetate[m] + propionyl-CoA[m] -> 2-methylcitrate[m] + coenzyme A[m] + H+[m]	0	0	0	4.68783e-26
r_0029	2-oxo-4-methyl-3-carboxypentanoate decarboxylation	(2S)-2-isopropyl-3-oxosuccinate[c] + H+[c] -> 4-methyl-2-oxopentanoate[c] + carbon dioxide[c]	0.361619	0.65507	0.290944	0.47914
r_0030	2-oxo-4-methyl-3-carboxypentanoate decarboxylation	(2S)-2-isopropyl-3-oxosuccinate[m] + H+[m] -> 4-methyl-2-oxopentanoate[m] + carbon dioxide[m]	0	0	0	0
r_0032	3',5'-bisphosphate nucleotidase	adenosine 3',5'-bismonophosphate[c] + H2O[c] -> AMP[c] + phosphate[c]	0.00275914	0.00124562	1.62727e-17	-2.44501e-11
r_0033	3',5'-cyclic-nucleotide phosphodiesterase	3',5'-cyclic AMP[c] + H2O[c] -> AMP[c] + H+[c]	0	0	0	0
r_0034	3',5'-cyclic-nucleotide phosphodiesterase	3',5'-cyclic dAMP[c] + H2O[c] -> dAMP[c] + H+[c]	0	0	0	0
r_0035	3',5'-cyclic-nucleotide phosphodiesterase	3',5'-cyclic IMP[c] + H2O[c] -> H+[c] + IMP[c]	0	0	0	0
r_0036	3',5'-cyclic-nucleotide phosphodiesterase	3',5'-cyclic GMP[c] + H2O[c] -> GMP[c] + H+[c]	0	0	0	0
r_0037	3',5'-cyclic-nucleotide phosphodiesterase	3',5'-cyclic CMP[c] + H2O[c] -> CMP[c] + H+[c]	0	0	0	0
r_0038	3,4-dihydroxy-2-butanone-4-phosphate synthase	D-ribulose 5-phosphate[c] -> 2-hydroxy-3-oxobutyl phosphate[c] + formate[c] + H+[c]	0.00112229	0.000481264	0.000350711	-1.47256e-19
r_0039	3-dehydroquinate dehydratase	3-dehydroquinate[c] -> 3-dehydroshikimate[c] + H2O[c]	0.0226011	0.0236172	0.187462	0.176273
r_0040	3-dehydroquinate synthase	7-phospho-2-dehydro-3-deoxy-D-arabino-heptonic acid[c] -> 3-dehydroquinate[c] + phosphate[c]	0.0226011	0.0236172	0.187462	0.176273
r_0041	3-dehydrosphinganine reductase	3-ketosphinganine[er] + H+[er] + NADPH[er] -> NADP(+)[er] + sphinganine[er]	0	-5.79678e-20	0	-4.79815e-12
r_0042	3-deoxy-D-arabino-heptulosonate 7-phosphate synthetase	D-erythrose 4-phosphate[c] + H2O[c] + phosphoenolpyruvate[c] -> 7-phospho-2-dehydro-3-deoxy-D-arabino-heptonic acid[c] + phosphate[c]	0	0	0.00457219	0.0537755
r_0043	3-hexaprenyl-4,5-dihydroxybenzoate hydroxylase	3-hexaprenyl-4-hydroxybenzoic acid[c] + 0.5 oxygen[c] -> 3-hexaprenyl-4,5-dihydroxybenzoic acid[c]	0	0	0	0
r_0044	3-hexaprenyl-4-hydroxy-5-methoxybenzoate decarboxylase	3-hexaprenyl-4-hydroxy-5-methoxybenzoic acid[m] + H+[m] -> 2-hexaprenyl-6-methoxyphenol[m] + carbon dioxide[m]	0	0	0	0
r_0045	3-hydroxy-L-kynurenine hydrolase	3-hydroxy-L-kynurenine[c] + H2O[c] -> 3-hydroxyanthranilate[c] + H+[c] + L-alanine[c]	0	0	0	0
r_0057	3-hydroxyacyl-CoA dehydrogenase (3-oxotetradecanoyl-CoA)	(S)-3-hydroxytetradecanoyl-CoA[p] + NAD[p] -> 3-oxotetradecanoyl-CoA[p] + H+[p] + NADH[p]	2.36814e-17	7.14806e-18	-2.43937e-19	0
r_0058	3-hydroxyanthranilate 3,4-dioxygenase	3-hydroxyanthranilate[c] + oxygen[c] -> 2-amino-3-carboxymuconate-6-semialdehyde[c]	0	0	0	0
r_0059	3-isopropylmalate 3-methyltransferase	(2R,3S)-3-isopropylmalate[c] + S-adenosyl-L-methionine[c] -> 3-hydroxy-2-isopropyl-4-methoxy-4-oxobutanoate[c] + S-adenosyl-L-homocysteine[c]	0	0	0	0
r_0060	3-isopropylmalate dehydratase	(2R,3S)-3-isopropylmalate[c] <=> 2-isopropylmaleic acid[c] + H2O[c]	-0.361619	-0.65507	-0.290944	-0.47914
r_0061	3-isopropylmalate dehydrogenase	(2R,3S)-3-isopropylmalate[c] + NAD[c] -> (2S)-2-isopropyl-3-oxosuccinate[c] + H+[c] + NADH[c]	0.361619	0.65507	0.290944	0.47914
r_0062	3-methyl-2-oxobutanoate decarboxylase	3-methyl-2-oxobutanoate[c] + H+[c] -> carbon dioxide[c] + isobutyraldehyde[c]	0.000481658	0.0194432	0.0343854	0.0401275
r_0063	3-methyl-2-oxobutanoate hydroxymethyltransferase	3-methyl-2-oxobutanoate[m] + 5,10-methylenetetrahydrofolate[m] + H2O[m] -> 2-dehydropantoate[m] + THF[m]	0	0	0	0
r_0064	3-methyl-2-oxopentanoate decarboxylase	(S)-3-methyl-2-oxopentanoate[c] + H+[c] -> 2-methylbutanal[c] + carbon dioxide[c]	0.0711901	0.0221216	0.000956828	-2.90724e-10
r_0065	3-phosphoshikimate 1-carboxyvinyltransferase	3-phosphoshikimic acid[c] + phosphoenolpyruvate[c] -> 5-O-(1-carboxyvinyl)-3-phosphoshikimic acid[c] + phosphate[c]	0.0226011	0.0236172	0.187462	0.176273
r_0066	4-amino-4-deoxychorismate synthase	chorismate[c] + L-glutamine[c] -> 4-amino-4-deoxychorismate[c] + L-glutamate[c]	3.55767e-05	1.52561e-05	1.10826e-05	0
r_0067	4-aminobenzoate synthase	4-amino-4-deoxychorismate[c] -> 4-aminobenzoate[c] + H+[c] + pyruvate[c]	3.55767e-05	1.52561e-05	1.10826e-05	0
r_0068	4-aminobutyrate transaminase	2-oxoglutarate[c] + gamma-aminobutyrate[c] -> L-glutamate[c] + succinic semialdehyde[c]	0	0	0	1.58712e-16
r_0069	4-hydroxy-L-threonine synthase	4-(phosphonooxy)-L-threonine[c] + H2O[c] -> 4-hydroxy-L-threonine[c] + phosphate[c]	0	0	0	0
r_0070	4-hydroxybenzoate formation	4-hydroxybenzoyl-CoA[m] + H2O[m] -> 4-hydroxybenzoate[m] + coenzyme A[m] + H+[m]	0	0	0	0
r_0072	4-methyl-2-oxopentanoate decarboxylase	4-methyl-2-oxopentanoate[c] + H+[c] -> 3-methylbutanal[c] + carbon dioxide[c]	0.00575123	0.012923	0.104226	0.479141
r_0073	4PP-IP5 depyrophosphorylation to IP6	4-diphospho-1D-myo-inositol pentakisphosphate[c] + H2O[c] -> H+[c] + myo-inositol hexakisphosphate[c] + phosphate[c]	0	0	0	0
r_0074	4PP-IP5 pyrophosphorylation to 4,5-PP2-IP4	4-diphospho-1D-myo-inositol pentakisphosphate[c] + ATP[c] + H+[c] -> 4,5-bis(diphospho)-1D-myo-inositol tetrakisphosphate[c] + ADP[c]	0	0	0	0
r_0075	5'-methylthioadenosine phosphorylase	5'-S-methyl-5'-thioadenosine[c] + phosphate[c] -> adenine[c] + S-methyl-5-thio-alpha-D-ribose 1-phosphate[c]	0	0	7.93868e-12	1.88405e-07
r_0076	5'-nucleotidase (CMP)	CMP[c] + H2O[c] -> cytidine[c] + phosphate[c]	0	0	0	-4.95114e-18
r_0077	5'-nucleotidase (IMP)	H2O[c] + IMP[c] -> inosine[c] + phosphate[c]	0.024482	0	0	2.37038e-11
r_0078	5'-nucleotidase (UMP)	H2O[c] + UMP[c] -> phosphate[c] + uridine[c]	0	0	0	-6.36706e-22
r_0079	5'-phosphoribosylformyl glycinamidine synthetase	5'-phosphoribosyl-N-formylglycineamide[c] + ATP[c] + H2O[c] + L-glutamine[c] -> 5'-phosphoribosyl-N-formylglycineamidine[c] + ADP[c] + H+[c] + L-glutamate[c] + phosphate[c]	0.123169	0.0416691	0.00562516	0
r_0080	5,10-methylenetetrahydrofolate reductase (NADPH)	5,10-methylenetetrahydrofolate[c] + H+[c] + NADPH[c] -> 5-methyltetrahydrofolate[c] + NADP(+)[c]	0.0554616	0.0249415	0.0178131	-5.1619e-07
r_0081	5-aminolevulinate synthase	H+[m] + L-glycine[m] + succinyl-CoA[m] -> 5-aminolevulinate[m] + carbon dioxide[m] + coenzyme A[m]	0	4.28345e-18	0	0
r_0082	5-diphosphoinositol-1,2,3,4,6-pentakisphosphate diphosphohydrolase	5-diphospho-1D-myo-inositol pentakisphosphate[c] + H2O[c] -> H+[c] + myo-inositol hexakisphosphate[c] + phosphate[c]	0	0	0	0
r_0083	5-diphosphoinositol-1,2,3,4,6-pentakisphosphate synthase	ATP[c] + myo-inositol hexakisphosphate[c] -> 5-diphospho-1D-myo-inositol pentakisphosphate[c] + ADP[c]	0	0	0	-2.0509e-33
r_0084	5-formethyltetrahydrofolate cyclo-ligase	5-formyltetrahydrofolic acid[c] + ATP[c] -> 5,10-methenyl-THF[c] + ADP[c] + phosphate[c]	0	0	0	4.34013e-11
r_0085	5-methyltetrahydropteroyltriglutamate-homocysteine S-methyltransferase	5-methyltetrahydropteroyltri-L-glutamic acid[c] + L-homocysteine[c] -> L-methionine[c] + tetrahydropteroyltri-L-glutamic acid[c]	0	0	0	0
r_0086	5-methylthio-5-deoxy-D-ribulose 1-phosphate dehydratase	S-methyl-5-thio-D-ribulose 1-phosphate[c] -> 5-(methylsulfanyl)-2,3-dioxopentyl phosphate[c] + H2O[c]	0	0	7.93868e-12	1.88405e-07
r_0087	5-methylthioribose-1-phosphate isomerase	S-methyl-5-thio-alpha-D-ribose 1-phosphate[c] <=> S-methyl-5-thio-D-ribulose 1-phosphate[c]	0	0	7.93868e-12	1.88405e-07
r_0088	5PP-IP5 pyrophosphorylation to 4,5-PP2-IP4	5-diphospho-1D-myo-inositol pentakisphosphate[c] + 2 H+[c] + phosphate[c] <=> 4,5-bis(diphospho)-1D-myo-inositol tetrakisphosphate[c] + H2O[c]	0	0	0	0
r_0089	5PP-IP5 pyrophosphorylation to 5,6-PP2-IP4	5-diphospho-1D-myo-inositol pentakisphosphate[c] + 2 H+[c] + phosphate[c] <=> 5,6-bis(diphospho)-1D-myo-inositol tetrakisphosphate[c] + H2O[c]	0	0	0	-2.0509e-33
r_0090	6-phosphofructo-2-kinase	ATP[c] + D-fructose 6-phosphate[c] -> ADP[c] + beta-D-fructose 2,6-bisphosphate[c] + H+[c]	0	0	0	0
r_0091	6-phosphogluconolactonase	6-O-phosphono-D-glucono-1,5-lactone[c] + H2O[c] -> 6-phospho-D-gluconate[c] + H+[c]	6.38077	1.94937	0.0209364	0
r_0092	6PP-IP5 depyrophosphorylation to IP6	6-diphospho-1D-myo-inositol pentakisphosphate[c] + H2O[c] -> H+[c] + myo-inositol hexakisphosphate[c] + phosphate[c]	0	0	0	0
r_0093	6PP-IP5 pyrophosphorylation to 5,6-PP2-IP4	6-diphospho-1D-myo-inositol pentakisphosphate[c] + ATP[c] + H+[c] -> 5,6-bis(diphospho)-1D-myo-inositol tetrakisphosphate[c] + ADP[c]	0	0	0	0
r_0094	8-amino-7-oxononanoate synthase	H+[c] + L-alanine[c] + pimeloyl-CoA[c] -> 8-amino-7-oxononanoate[c] + carbon dioxide[c] + coenzyme A[c]	0	0	0	0
r_0095	acetaldehyde condensation	2 acetaldehyde[c] -> (R)-acetoin[c]	0	0	0	0
r_0096	acetohydroxy acid isomeroreductase	2-acetyllactic acid[m] + H+[m] + NADPH[m] -> (R)-2,3-dihydroxy-3-methylbutanoate[m] + NADP(+)[m]	0.181661	0.612487	0.316071	0.519267
r_0097	acetolactate synthase	H+[m] + 2 pyruvate[m] -> 2-acetyllactic acid[m] + carbon dioxide[m]	0.181661	0.612487	0.316071	0.519267
r_0099	acetyl-CoA ACP transacylase	acetyl-CoA[m] + ACP1[m] <=> acetyl-ACP[m] + coenzyme A[m]	0	0	0	0
r_0100	acetyl-CoA C-acyltransferase (palmitoyl-CoA)	3-oxooctadecanoyl-CoA[p] + coenzyme A[p] -> acetyl-CoA[p] + palmitoyl-CoA[p]	0	0	0	0
r_0101	acetyl-CoA C-acyltransferase (tetracosanoyl-CoA)	3-oxohexacosanoyl-CoA[p] + coenzyme A[p] -> acetyl-CoA[p] + tetracosanoyl-CoA[p]	0	0	0	0
r_0102	acetyl-CoA C-acyltransferase (myristoyl-CoA)	3-oxopalmitoyl-CoA[p] + coenzyme A[p] -> acetyl-CoA[p] + myristoyl-CoA[p]	0	0	-4.5197e-35	0
r_0103	acetyl-CoA C-acetyltransferase	2 acetyl-CoA[c] <=> acetoacetyl-CoA[c] + coenzyme A[c]	0	0	0	0
r_0104	acetyl-CoA C-acetyltransferase	2 acetyl-CoA[m] <=> acetoacetyl-CoA[m] + coenzyme A[m]	0	2.85926e-17	0	0
r_0105	acetyl-CoA C-acyltransferase (lauroyl-CoA)	3-oxotetradecanoyl-CoA[p] + coenzyme A[p] -> acetyl-CoA[p] + lauroyl-CoA[p]	2.36814e-17	7.14806e-18	-2.43937e-19	0
r_0106	acetyl-CoA C-acyltransferase (octanoyl-CoA)	3-oxodecanoyl-CoA[p] + coenzyme A[p] -> acetyl-CoA[p] + octanoyl-CoA[p]	0	0	8.32414e-34	0
r_0107	acetyl-CoA C-acyltransferase (decanoyl-CoA)	3-oxolauroyl-CoA[p] + coenzyme A[p] -> acetyl-CoA[p] + decanoyl-CoA[p]	0	0	0	0
r_0108	acetyl-Coa carboxylase	acetyl-CoA[m] + ATP[m] + bicarbonate[m] -> ADP[m] + H+[m] + malonyl-CoA[m] + phosphate[m]	0	0	0	0
r_0109	acetyl-CoA carboxylase, reaction	acetyl-CoA[c] + ATP[c] + bicarbonate[c] -> ADP[c] + H+[c] + malonyl-CoA[c] + phosphate[c]	0.159623	0.0684499	0.0498815	-4.58613e-17
r_0111	acetyl-CoA hydrolase	acetyl-CoA[m] + H2O[m] -> acetate[m] + coenzyme A[m] + H+[m]	0	0	0	0
r_0112	acetyl-CoA synthetase	acetate[c] + ATP[c] + coenzyme A[c] -> acetyl-CoA[c] + AMP[c] + diphosphate[c]	0.181977	0.0784422	0.0574703	0.0201821
r_0113	acetyl-CoA synthetase	acetate[m] + ATP[m] + coenzyme A[m] -> acetyl-CoA[m] + AMP[m] + diphosphate[m]	0	0	-1.12199e-08	4.1212e-09
r_0114	acetyl-CoA synthetase nuclear	acetate[n] + ATP[n] + coenzyme A[n] -> acetyl-CoA[n] + AMP[n] + diphosphate[n]	0	0	-7.86915e-09	9.6528e-17
r_0115	acetylglutamate kinase	ATP[m] + N-acetyl-L-glutamate[m] -> ADP[m] + N-acetyl-L-gamma-glutamyl phosphate[m]	2.10977	0.145324	8.8395e-08	2.92968e-05
r_0116	acid phosphatase (secreted)	FMN[e] + H2O[e] -> phosphate[e] + riboflavin[e]	0	0	0	0
r_0117	aconitase	2-methylcitrate[m] <=> (2S,3R)-3-hydroxybutane-1,2,3-tricarboxylic acid[m]	0	0	0	4.68783e-26
r_0118	acteylornithine transaminase	2-acetamido-5-oxopentanoate[m] + L-glutamate[m] -> 2-oxoglutarate[m] + N(2)-acetyl-L-ornithine[m]	2.10977	0.145324	8.8395e-08	2.92968e-05
r_0119	acyl carrier protein synthase	coenzyme A[m] + H2O[m] -> adenosine 3',5'-bismonophosphate[m] + 2 H+[m] + pantetheine 4'-phosphate[m]	1.18237e-17	2.49841e-17	1.65245e-17	-2.44441e-11
r_0120	acyl-CoA oxidase (decanoyl-CoA)	decanoyl-CoA[p] + oxygen[p] -> hydrogen peroxide[p] + trans-dec-2-enoyl-CoA[p]	0	0	8.32414e-34	0
r_0121	acyl-CoA oxidase (dodecanoyl-CoA)	lauroyl-CoA[p] + oxygen[p] -> hydrogen peroxide[p] + trans-dodec-2-enoyl-CoA[p]	0	0	0	0
r_0122	acyl-CoA oxidase (hexacosanoyl-CoA)	hexacosanoyl-CoA[p] + oxygen[p] -> hydrogen peroxide[p] + trans-hexacos-2-enoyl-CoA[p]	0	0	0	0
r_0123	acyl-CoA oxidase (hexadecanoyl-CoA)	oxygen[p] + palmitoyl-CoA[p] -> hexadec-2-enoyl-CoA[p] + hydrogen peroxide[p]	0	0	0	0
r_0124	acyl-CoA oxidase (octadecanoyl-CoA)	oxygen[p] + stearoyl-CoA[p] -> hydrogen peroxide[p] + trans-octadec-2-enoyl-CoA[p]	0	0	0	0
r_0125	acyl-CoA oxidase (tetradecanoyl-CoA)	myristoyl-CoA[p] + oxygen[p] -> hydrogen peroxide[p] + trans-tetradec-2-enoyl-CoA[p]	0	0	0	0
r_0126	acyl-CoA:sterol acyltransferase (oleoyl-CoA:episterol), ER membrane	oleoyl-CoA[erm] + episterol[erm] <=> coenzyme A[erm] + episteryl oleate[erm]	0	0	0	0
r_0127	acyl-CoA:sterol acyltransferase (oleoyl-CoA:ergosterol), ER membrane	oleoyl-CoA[erm] + ergosterol[erm] -> coenzyme A[erm] + ergosteryl oleate[erm]	0	0	0	0
r_0128	acyl-CoA:sterol acyltransferase (oleoyl-CoA:fecosterol), ER membrane	oleoyl-CoA[erm] + fecosterol[erm] <=> coenzyme A[erm] + fecosteryl oleate[erm]	0	0	0	5.51617e-26
r_0129	acyl-CoA:sterol acyltransferase (oleoyl-CoA:lanosterol), ER membrane	oleoyl-CoA[erm] + lanosterol[erm] -> coenzyme A[erm] + lanosteryl oleate[erm]	0	0	0	2.32834e-24
r_0130	acyl-CoA:sterol acyltransferase (oleoyl-CoA:zymosterol), ER membrane	oleoyl-CoA[erm] + zymosterol[erm] <=> coenzyme A[erm] + zymosteryl oleate[erm]	0	0	0	3.10804e-23
r_0131	acyl-CoA:sterol acyltransferase (palmitoleoyl-CoA:episterol), ER membrane	palmitoleoyl-CoA(4-)[erm] + episterol[erm] <=> coenzyme A[erm] + episteryl palmitoleate[erm]	0	0	0	0
r_0132	acyl-CoA:sterol acyltransferase (palmitoleoyl-CoA:ergosterol), ER membrane	palmitoleoyl-CoA(4-)[erm] + ergosterol[erm] <=> coenzyme A[erm] + ergosteryl palmitoleate[erm]	0.00603273	0.00258697	0.0018852	-1.18786e-23
r_0133	acyl-CoA:sterol acyltransferase (palmitoleoyl-CoA:fecosterol), ER membrane	palmitoleoyl-CoA(4-)[erm] + fecosterol[erm] <=> coenzyme A[erm] + fecosteryl palmitoleate[erm]	0	0	0	0
r_0134	acyl-CoA:sterol acyltransferase (palmitoleoyl-CoA:lanosterol), ER membrane	palmitoleoyl-CoA(4-)[erm] + lanosterol[erm] <=> coenzyme A[erm] + lanosteryl palmitoleate[erm]	0	0	0	-2.07019e-24
r_0135	acyl-CoA:sterol acyltransferase (palmitoleoyl-CoA:zymosterol), ER membrane	palmitoleoyl-CoA(4-)[erm] + zymosterol[erm] <=> coenzyme A[erm] + zymosteryl palmitoleate[erm]	0	0	0	-9.47899e-19
r_0137	acylation of GPI inositol at 2 position, GPI-anchor assembly, step 3	6-(alpha-D-glucosaminyl)-1-phosphatidyl-1D-myo-inositol[er] + palmitoyl-CoA[er] <=> 6-(alpha-D-glucosaminyl)-O-acyl-1-phosphatidyl-1D-myo-inositol[er] + coenzyme A[er]	0	0	0	0
r_0138	adenine deaminase	adenine[c] + H+[c] + H2O[c] -> ammonium[c] + hypoxanthine[c]	0	0.00353716	7.93868e-12	1.85684e-07
r_0139	adenine phosphoribosyltransferase	adenine[c] + PRPP[c] -> AMP[c] + diphosphate[c]	0	0	0	5.75326e-15
r_0140	adenosine deaminase	adenosine[c] + H+[c] + H2O[c] -> ammonium[c] + inosine[c]	0.00914198	0.00238701	0.0133571	-2.9958e-17
r_0142	adenosine kinase	adenosine[c] + ATP[c] -> ADP[c] + AMP[c] + H+[c]	0.0479506	0.0185593	0.00448398	2.12713e-15
r_0143	adenosine monophosphate deaminase	AMP[c] + H+[c] + H2O[c] -> ammonium[c] + IMP[c]	0	0.00308916	0.244634	-2.44434e-11
r_0144	adenosylhomocysteinase	H2O[c] + S-adenosyl-L-homocysteine[c] -> adenosine[c] + L-homocysteine[c]	0.0570926	0.0244834	0.0178411	-1.88405e-07
r_0145	adenosylmethionine decarboxylase	H+[c] + S-adenosyl-L-methionine[c] -> carbon dioxide[c] + S-adenosylmethioninamine[c]	0	0	7.93868e-12	1.88405e-07
r_0146	adenosylmethionine-8-amino-7-oxononanoate transaminase	8-amino-7-oxononanoate[c] + S-adenosyl-L-methionine[c] <=> 7,8-diaminononanoate[c] + S-adenosyl-4-methylthio-2-oxobutanoate[c]	0	0	0	0
r_0147	adenylate cyclase	ATP[c] -> 3',5'-cyclic AMP[c] + diphosphate[c]	0	0	0	0
r_0148	adenylate kinase	AMP[c] + ATP[c] -> 2 ADP[c]	5.20468	1.42041	0.193297	0.020179
r_0149	adenylate kinase	AMP[m] + ATP[m] -> 2 ADP[m]	0	0	-1.09635e-16	4.1212e-09
r_0150	adenylate kinase (GTP)	AMP[m] + GTP[m] <=> ADP[m] + GDP[m]	0	0	0	-4.12999e-17
r_0151	adenylosuccinate lyase (AICAR)	5'-phosphoribosyl-4-(N-succinocarboxamide)-5-aminoimidazole[c] -> AICAR[c] + fumarate[c]	0.123169	0.041669	0.00562511	-2.38321e-09
r_0152	adenylosuccinate lyase	adenylo-succinate[c] <=> AMP[c] + fumarate[c]	0.0539555	0.027142	0.260817	0
r_0153	adenylosuccinate synthase	GTP[c] + IMP[c] + L-aspartate[c] -> adenylo-succinate[c] + GDP[c] + 2 H+[c] + phosphate[c]	0.0539555	0.027142	0.260817	0
r_0154	adenylyl-sulfate kinase	5'-adenylyl sulfate[c] + ATP[c] -> 3'-phospho-5'-adenylyl sulfate[c] + ADP[c] + H+[c]	0.00275914	0.00124562	0	0
r_0155	ADP-ribose 2,3-cyclic phosphodiesterase	2',3'-cyclic AMP[c] + H2O[c] -> adenosine 2'-phosphate[c] + H+[c]	0	0	5.85427e-34	5.66648e-15
r_0156	alanine glyoxylate aminotransferase	glyoxylate[c] + L-alanine[c] -> L-glycine[c] + pyruvate[c]	2.82525	1.29504	0.0970658	-1.65379e-09
r_0157	alanyl-tRNA synthetase	ATP[c] + L-alanine[c] + tRNA(Ala)[c] -> Ala-tRNA(Ala)[c] + AMP[c] + diphosphate[c]	0.32778	0.132243	0.016802	3.78575e-08
r_0158	alcohol acetyltransferase (2-methylbutanol)	2-methylbutanol[c] + acetyl-CoA[c] -> 2-methylbutyl acetate[c] + coenzyme A[c]	0	0	0	0
r_0159	alcohol acetyltransferase (ethanol)	acetyl-CoA[c] + ethanol[c] -> coenzyme A[c] + ethyl acetate[c]	0	0	0	9.4525e-09
r_0160	alcohol acetyltransferase (isoamyl alcohol)	acetyl-CoA[c] + isoamylol[c] -> coenzyme A[c] + isoamyl acetate[c]	1.31288e-05	2.95003e-05	0.000237925	0.00109378
r_0161	alcohol acetyltransferase (isobutyl alcohol)	acetyl-CoA[c] + isobutanol[c] -> coenzyme A[c] + isobutyl acetate[c]	0	0	0	0
r_0162	alcohol acetyltransferase (phenylethanol alcohol)	2-phenylethanol[c] + acetyl-CoA[c] -> coenzyme A[c] + phenethyl acetate[c]	0	0	0	0
r_0163	alcohol dehydrogenase (ethanol to acetaldehyde)	ethanol[c] + NAD[c] -> acetaldehyde[c] + H+[c] + NADH[c]	0	0	0	0
r_0164	alcohol dehydrogenase (glycerol, NADP)	D-glyceraldehyde[c] + H+[c] + NADPH[c] -> glycerol[c] + NADP(+)[c]	0	0	0	0
r_0165	mitochondrial alcohol dehydrogenase	acetaldehyde[m] + H+[m] + NADH[m] -> ethanol[m] + NAD[m]	3.0248	0.868919	0.0160931	0.300116
r_0166	aldehyde dehydrogenase (2-methylbutanol, NAD)	2-methylbutanal[c] + H+[c] + NADH[c] -> 2-methylbutanol[c] + NAD[c]	0.056858	0.0199534	0.000956826	0
r_0167	aldehyde dehydrogenase (2-methylbutanol, NAD)	2-methylbutanal[m] + H+[m] + NADH[m] -> 2-methylbutanol[m] + NAD[m]	0.0143321	0.00216822	2.35076e-09	-2.90724e-10
r_0168	aldehyde dehydrogenase (2-methylbutanol, NADP)	2-methylbutanal[c] + H+[c] + NADPH[c] -> 2-methylbutanol[c] + NADP(+)[c]	0	0	0	0
r_0169	aldehyde dehydrogenase (2-phenylethanol, NAD)	H+[c] + NADH[c] + phenylacetaldehyde[c] -> 2-phenylethanol[c] + NAD[c]	0.310438	0.0740086	0.183398	0.176273
r_0170	aldehyde dehydrogenase (2-phenylethanol, NAD)	H+[m] + NADH[m] + phenylacetaldehyde[m] -> 2-phenylethanol[m] + NAD[m]	0	0.00467921	6.44471e-05	1.67415e-09
r_0171	aldehyde dehydrogenase (2-phenylethanol, NADP)	H+[c] + NADPH[c] + phenylacetaldehyde[c] -> 2-phenylethanol[c] + NADP(+)[c]	0	0	0	1.36181e-12
r_0172	aldehyde dehydrogenase (3-aminopropanal, NAD)	3-aminopropanal[c] + H2O[c] + NAD[c] -> beta-alanine[c] + 2 H+[c] + NADH[c]	0	0	0	0
r_0173	aldehyde dehydrogenase (acetaldehyde, NADP)	acetaldehyde[c] + H2O[c] + NADP(+)[c] -> acetate[c] + 2 H+[c] + NADPH[c]	1.91212	2.32078	2.01034	0.379138
r_0174	aldehyde dehydrogenase (acetylaldehyde, NAD)	acetaldehyde[m] + H2O[m] + NAD[m] -> acetate[m] + 2 H+[m] + NADH[m]	0	0	0	0
r_0175	aldehyde dehydrogenase (acetylaldehyde, NADP)	acetaldehyde[m] + H2O[m] + NADP(+)[m] -> acetate[m] + 2 H+[m] + NADPH[m]	0	0	-2.81617e-11	0
r_0176	aldehyde dehydrogenase (indole-3-acetaldehyde, NAD)	H2O[m] + indol-3-ylacetaldehyde[m] + NAD[m] -> 2 H+[m] + indole-3-acetate[m] + NADH[m]	0	0	0	0
r_0177	aldehyde dehydrogenase (indole-3-acetaldehyde, NADP)	H2O[c] + indol-3-ylacetaldehyde[c] + NADP(+)[c] -> 2 H+[c] + indole-3-acetate[c] + NADPH[c]	0	0	0	0
r_0178	aldehyde dehydrogenase (indole-3-acetaldehyde, NADP)	H2O[m] + indol-3-ylacetaldehyde[m] + NADP(+)[m] -> 2 H+[m] + indole-3-acetate[m] + NADPH[m]	0	0	0	0
r_0179	aldehyde dehydrogenase (isoamyl alcohol, NAD)	3-methylbutanal[c] + H+[c] + NADH[c] -> isoamylol[c] + NAD[c]	0.00575123	0.0123273	0.0946949	0.469133
r_0180	aldehyde dehydrogenase (isoamyl alcohol, NAD)	3-methylbutanal[m] + H+[m] + NADH[m] -> isoamylol[m] + NAD[m]	0	0.000595609	0.00382247	0.0100083
r_0181	aldehyde dehydrogenase (isoamyl alcohol, NADP)	3-methylbutanal[c] + H+[c] + NADPH[c] -> isoamylol[c] + NADP(+)[c]	0	0	0.00570827	5.58991e-14
r_0182	aldehyde dehydrogenase (isobutyl alcohol, NAD)	H+[c] + isobutyraldehyde[c] + NADH[c] -> isobutanol[c] + NAD[c]	0.000481658	0.0133269	0.0311116	0.039322
r_0183	aldehyde dehydrogenase (isobutyl alcohol, NAD)	H+[m] + isobutyraldehyde[m] + NADH[m] -> isobutanol[m] + NAD[m]	0	0.00611627	0.00327379	0.000805423
r_0184	aldehyde dehydrogenase (isobutyl alcohol, NADP)	H+[c] + isobutyraldehyde[c] + NADPH[c] -> isobutanol[c] + NADP(+)[c]	0	0	0	0
r_0185	aldehyde dehydrogenase (phenylacetaldehyde, NAD)	H2O[c] + NAD[c] + phenylacetaldehyde[c] -> 2 H+[c] + NADH[c] + phenylacetic acid[c]	0	0	0	0
r_0186	aldehyde dehydrogenase (tryptophol, NAD)	H+[c] + indol-3-ylacetaldehyde[c] + NADH[c] -> NAD[c] + tryptophol[c]	0	0.102619	0.178365	3.3549e-26
r_0187	aldehyde dehydrogenase (tryptophol, NAD)	H+[m] + indol-3-ylacetaldehyde[m] + NADH[m] -> NAD[m] + tryptophol[m]	0	0.000960687	-5.74679e-09	1.98067e-14
r_0188	alkaline phosphatase (dihydroneopterin)	7,8-dihydroneopterin 3'-triphosphate[c] + 3 H2O[c] -> 7,8-dihydroneopterin[c] + 2 H+[c] + 3 phosphate[c]	0	0	0	-1.73032e-43
r_0189	allantoate amidinohydrolase	allantoate[c] + H2O[c] <=> urea[c] + ureidoglycolic acid[c]	0	0	0	0
r_0190	allantoinase, reaction	allantoin[c] + H2O[c] <=> allantoate[c] + H+[c]	0	0	0	0
r_0191	allophanate hydrolase	3 H+[c] + H2O[c] + urea-1-carboxylic acid[c] -> 2 ammonium[c] + 2 carbon dioxide[c]	0	0	0	1.60764e-29
r_0192	alpha 1,2-mannosyltransferase	beta-D-mannosyldiacetylchitobiosyldiphosphodolichol[g] + GDP-alpha-D-mannose[g] + H+[g] -> alpha-D-mannosyl-beta-D-mannosyldiacetylchitobiosyldiphosphodolichol[g] + GDP[g]	0	0	0	0
r_0193	alpha,alpha-trehalase	H2O[v] + trehalose[v] -> 2 D-glucose[v]	0	0	0	0
r_0194	alpha,alpha-trehalase	H2O[c] + trehalose[c] -> 2 D-glucose[c]	0	0	0	-3.96042e-08
r_0195	alpha,alpha-trehalose-phosphate synthase (UDP-forming)	D-glucose 6-phosphate[c] + UDP-D-glucose[c] -> alpha,alpha-trehalose 6-phosphate[c] + H+[c] + UDP[c]	0.047448	0.0234044	0.0462904	3.11922e-05
r_0198	alpha-glucosidase	H2O[c] + maltose[c] -> 2 D-glucose[c]	0	0	0	0
r_0199	amidase	4-guanidinobutanamide[c] + H2O[c] -> 4-guanidinobutanoic acid[c] + ammonium[c]	0	0	0	0
r_0200	Aminoacetone:oxygen oxidoreductase(deaminating)(flavin-containing)	aminoacetone[c] + H2O[c] + oxygen[c] -> ammonium[c] + hydrogen peroxide[c] + methylglyoxal[c]	0	0	0	0
r_0201	Aminobutyraldehyde dehydrogenase	4-aminobutanal[m] + H2O[m] + NAD[m] -> gamma-aminobutyrate[m] + 2 H+[m] + NADH[m]	0	0	0	0
r_0202	anthranilate phosphoribosyltransferase	anthranilate[c] + PRPP[c] -> diphosphate[c] + N-(5-phospho-beta-D-ribosyl)anthranilate[c]	0.0110908	0.00016442	0	0
r_0203	anthranilate synthase	chorismate[c] + L-glutamine[c] -> anthranilate[c] + H+[c] + L-glutamate[c] + pyruvate[c]	0.0110908	0.00016442	0	0
r_0204	Ap4A hydrolase	H2O[c] + P(1),P(4)-bis(5'-adenosyl) tetraphosphate[c] <=> 2 ADP[c] + 2 H+[c]	0	0	0	0
r_0205	arabinose reductase	H+[c] + L-arabinose[c] + NADPH[c] -> L-arabinitol[c] + NADP(+)[c]	0	0	0	0
r_0206	arginase	H2O[c] + L-arginine[c] -> ornithine[c] + urea[c]	3.17656	0.563182	0.00920542	-9.74713e-11
r_0207	argininosuccinate lyase	(N(omega)-L-arginino)succinic acid[c] <=> fumarate[c] + L-arginine[c]	1.83031	0.0616229	-0.06067	-3.34269e-06
r_0208	argininosuccinate synthase	ATP[c] + L-aspartate[c] + L-citrulline[c] <=> (N(omega)-L-arginino)succinic acid[c] + AMP[c] + diphosphate[c] + H+[c]	1.83031	0.0616229	-0.06067	-3.34269e-06
r_0209	arginyl-tRNA synthetase	ATP[c] + L-arginine[c] + tRNA(Arg)[c] -> AMP[c] + Arg-tRNA(Arg)[c] + diphosphate[c]	0.114816	0.0463212	0.00588744	1.19644e-16
r_0210	arginyl-tRNA synthetase	ATP[m] + L-arginine[m] + tRNA(Arg)[m] -> AMP[m] + Arg-tRNA(Arg)[m] + diphosphate[m]	0	0	0	0
r_0211	asparagine synthase (glutamine-hydrolysing)	ATP[c] + H2O[c] + L-aspartate[c] + L-glutamine[c] -> AMP[c] + diphosphate[c] + H+[c] + L-asparagine[c] + L-glutamate[c]	0	0	0.000338504	0
r_0212	Asparaginyl-tRNA synthetase	ATP[c] + L-asparagine[c] + tRNA(Asn)[c] -> AMP[c] + Asn-tRNA(Asn)[c] + diphosphate[c]	0.0726551	0.0293095	0.0037262	8.37169e-09
r_0213	asparaginyl-tRNA synthetase, miotchondrial	ATP[m] + L-asparagine[m] + tRNA(Asn)[m] -> AMP[m] + Asn-tRNA(Asn)[m] + diphosphate[m]	0	0	0	0
r_0214	aspartate carbamoyltransferase	carbamoyl phosphate[c] + L-aspartate[c] -> H+[c] + N-carbamoyl-L-aspartate[c] + phosphate[c]	0.100649	0.0406971	0.00603601	0
r_0215	aspartate kinase	ATP[c] + L-aspartate[c] -> 4-phospho-L-aspartate[c] + ADP[c]	0.853351	0.12399	0.0209856	0.000199393
r_0216	aspartate transaminase	2-oxoglutarate[c] + L-aspartate[c] <=> L-glutamate[c] + oxaloacetate[c]	-2.96438	-1.34705	-0.243591	-0.000196081
r_0217	aspartate transaminase	L-glutamate[m] + oxaloacetate[m] -> 2-oxoglutarate[m] + L-aspartate[m]	0	0	0	0
r_0218	aspartate transaminase	2-oxoglutarate[p] + L-aspartate[p] <=> L-glutamate[p] + oxaloacetate[p]	2.36814e-17	7.14806e-18	-2.43937e-19	0
r_0219	aspartate-semialdehyde dehydrogenase	4-phospho-L-aspartate[c] + H+[c] + NADPH[c] -> L-aspartate 4-semialdehyde[c] + NADP(+)[c] + phosphate[c]	0.853351	0.12399	0.0209856	0.000199393
r_0220	Aspartyl-tRNA synthetase	ATP[c] + L-aspartate[c] + tRNA(Asp)[c] -> AMP[c] + Asp-tRNA(Asp)[c] + diphosphate[c]	0.212534	0.0857478	0.0108929	2.4545e-08
r_0221	Aspartyl-tRNA synthetase	ATP[m] + L-aspartate[m] + tRNA(Asp)[m] -> AMP[m] + Asp-tRNA(Asp)[m] + diphosphate[m]	0	0	0	0
r_0222	ATP adenylyltransferase	ADP[c] + ATP[c] + H+[c] -> P(1),P(4)-bis(5'-adenosyl) tetraphosphate[c] + phosphate[c]	0	0	0	0
r_0223	ATP adenylyltransferase	ADP[c] + GTP[c] + H+[c] -> P1-(5'-adenosyl),P4-(5'-guanosyl) tetraphosphate[c] + phosphate[c]	0	0	0	0
r_0224	ATP adenylyltransferase	GDP[c] + GTP[c] + H+[c] -> P(1),P(4)-bis(5'-guanosyl) tetraphosphate[c] + phosphate[c]	0	0	0	0
r_0225	ATP phosphoribosyltransferase	ATP[c] + PRPP[c] -> 5-phosphoribosyl-ATP[c] + diphosphate[c]	0	0	0	0
r_0226	ATP synthase	ADP[m] + 3 H+[c] + phosphate[m] -> ATP[m] + 2 H+[m] + H2O[m]	2.00057	0.124388	0.279707	0
r_0227	ATPase, cytosolic	ATP[c] + H2O[c] -> ADP[c] + H+[e] + phosphate[c]	120.523	155.605	164.487	193.912
r_0228	beta-1,4 mannosyltransferase	GDP-alpha-D-mannose[c] + N,N'-diacetylchitobiosyldiphosphodolichol[c] -> beta-D-mannosyldiacetylchitobiosyldiphosphodolichol[c] + GDP[c] + H+[c]	0	0	0	0
r_0229	biotin synthase	dethiobiotin[c] + polysulphur[c] <=> biotin[c] + 2 H+[c]	0	0	0	0
r_0230	biotin-[acetyl-CoA-carboxylase] ligase	ATP[c] + biotin[c] + H+[c] -> biotinyl-5'-AMP[c] + diphosphate[c]	0	0	0	0
r_0231	C-14 sterol reductase	4,4-dimethyl-5alpha-cholesta-8,14,24-trien-3beta-ol[c] + H+[c] + NADPH[c] -> 14-demethyllanosterol[c] + NADP(+)[c]	0	0	0	0
r_0233	C-22 sterol desaturase (NADP)	ergosta-5,7,24(28)-trien-3beta-ol[c] + H+[c] + NADPH[c] + oxygen[c] -> ergosta-5,7,22,24(28)-tetraen-3beta-ol[c] + 2 H2O[c] + NADP(+)[c]	0	0	0	0
r_0234	C-3 sterol dehydrogenase	NADP(+)[c] + zymosterol intermediate 1c[c] -> carbon dioxide[c] + NADPH[c] + zymosterol intermediate 2[c]	0	0	6.81648e-19	0
r_0235	C-3 sterol dehydrogenase (4-methylzymosterol)	4beta-methylzymosterol-4alpha-carboxylic acid[c] + NAD[c] -> 3-dehydro-4-methylzymosterol[c] + carbon dioxide[c] + NADH[c]	0	0	6.81648e-19	0
r_0236	C-3 sterol keto reductase (4-methylzymosterol)	3-dehydro-4-methylzymosterol[c] + H+[c] + NADPH[c] -> 4alpha-methylzymosterol[c] + NADP(+)[c]	0	0	6.81648e-19	0
r_0237	C-3 sterol keto reductase (zymosterol)	H+[c] + NADPH[c] + zymosterol intermediate 2[c] -> NADP(+)[c] + zymosterol[c]	0	0	6.81648e-19	0
r_0238	C-4 methyl sterol oxidase	4alpha-methylzymosterol[c] + H+[c] + NADPH[c] + oxygen[c] -> H2O[c] + NADP(+)[c] + zymosterol intermediate 1a[c]	0	0	6.81648e-19	0
r_0239	C-4 methyl sterol oxidase	H+[c] + NADPH[c] + oxygen[c] + zymosterol intermediate 1a[c] -> 2 H2O[c] + NADP(+)[c] + zymosterol intermediate 1b[c]	0	0	6.81648e-19	0
r_0240	C-4 methyl sterol oxidase	NADPH[c] + oxygen[c] + zymosterol intermediate 1b[c] -> H2O[c] + NADP(+)[c] + zymosterol intermediate 1c[c]	0	0	6.81648e-19	0
r_0241	C-4 sterol methyl oxidase (4,4-dimethylzymosterol)	14-demethyllanosterol[c] + 5 H+[c] + 3 oxygen[c] + 6 Ferrocytochrome b5[erm] -> 4beta-methylzymosterol-4alpha-carboxylic acid[c] + 4 H2O[c] + 6 Ferricytochrome b5[erm]	0	0	6.81648e-19	0
r_0242	C-5 sterol desaturase	episterol[c] + H+[c] + NADPH[c] + oxygen[c] -> ergosta-5,7,24(28)-trien-3beta-ol[c] + 2 H2O[c] + NADP(+)[c]	0	0	0	0
r_0243	C-8 sterol isomerase	fecosterol[c] -> episterol[c]	0	0	0	0
r_0244	C-s24 sterol reductase	ergosta-5,7,22,24(28)-tetraen-3beta-ol[er] + H+[er] + NADPH[er] -> ergosterol[er] + NADP(+)[er]	0	0	0.139906	2.0545e-31
r_0249	CAAX farnesyltransferase	4-hydroxybenzoate[c] + nonaprenyl diphosphate[c] -> diphosphate[c] + nonaprenyl 4-hydroxybenzoate[c]	0	0	0	0
r_0250	carbamoyl-phosphate synthase (glutamine-hydrolysing)	2 ATP[c] + bicarbonate[c] + H2O[c] + L-glutamine[c] -> 2 ADP[c] + carbamoyl phosphate[c] + 2 H+[c] + L-glutamate[c] + phosphate[c]	1.9374	0.114338	0.00603601	5.47344e-20
r_0252	carnitine O-acetyltransferase	(R)-carnitine[c] + acetyl-CoA[c] -> coenzyme A[c] + O-acetylcarnitine[c]	0	0	0	5.0564e-09
r_0253	carnitine O-acetyltransferase	(R)-carnitine[p] + acetyl-CoA[p] -> coenzyme A[p] + O-acetylcarnitine[p]	-8.40155e-33	-1.13239e-33	-9.36225e-35	3.69642e-28
r_0254	carnitine O-acetyltransferase	coenzyme A[m] + O-acetylcarnitine[m] -> (R)-carnitine[m] + acetyl-CoA[m]	-8.40155e-33	-1.13239e-33	-9.36225e-35	5.0564e-09
r_0255	catalase	2 hydrogen peroxide[c] -> 2 H2O[c] + oxygen[c]	0	0	0	-7.60021e-35
r_0256	catalase	2 hydrogen peroxide[p] -> 2 H2O[p] + oxygen[p]	-2.44103e-33	2.06115e-33	7.08186e-34	7.99692e-13
r_0259	ceramide-1 hydroxylase (24C)	ceramide-1 (C24)[er] + H+[er] + NADPH[er] + oxygen[er] -> ceramide-2 (C24)[er] + H2O[er] + NADP(+)[er]	0	0	0	0
r_0260	ceramide-1 hydroxylase (24C)	ceramide-1 (C24)[er] + H+[er] + NADPH[er] + oxygen[er] -> ceramide-2' (C24)[er] + H2O[er] + NADP(+)[er]	0	0	0	0
r_0261	ceramide-1 hydroxylase (26C)	ceramide-1 (C26)[er] + H+[er] + NADPH[er] + oxygen[er] -> ceramide-2 (C26)[er] + H2O[er] + NADP(+)[er]	0	0	0	0
r_0262	ceramide-1 hydroxylase (26C)	ceramide-1 (C26)[er] + H+[er] + NADPH[er] + oxygen[er] -> ceramide-2' (C26)[er] + H2O[er] + NADP(+)[er]	0	0	0	0
r_0263	ceramide-1 synthase (24C)	sphinganine[er] + tetracosanoyl-CoA[er] -> ceramide-1 (C24)[er] + coenzyme A[er] + H+[er]	0	0	0	0
r_0264	ceramide-1 synthase (26C)	hexacosanoyl-CoA[er] + sphinganine[er] -> ceramide-1 (C26)[er] + coenzyme A[er] + H+[er]	0	0	0	0
r_0265	ceramide-2 synthase (24C)	phytosphingosine[er] + tetracosanoyl-CoA[er] -> ceramide-2 (C24)[er] + coenzyme A[er] + H+[er]	0	0	0	5.90537e-21
r_0266	ceramide-2 synthase (26C)	hexacosanoyl-CoA[er] + phytosphingosine[er] -> ceramide-2 (C26)[er] + coenzyme A[er] + H+[er]	0	0	0	1.83473e-23
r_0267	ceramide-3 synthase (24C)	ceramide-2 (C24)[er] + H+[er] + NADPH[er] + oxygen[er] -> ceramide-3 (C24)[er] + H2O[er] + NADP(+)[er]	0	0	0	0
r_0268	ceramide-3 synthase (26C)	ceramide-2 (C26)[er] + H+[er] + NADPH[er] + oxygen[er] -> ceramide-3 (C26)[er] + H2O[er] + NADP(+)[er]	0	0	0	0
r_0269	ceramide-4 synthase (24C)	ceramide-3 (C24)[er] + H+[er] + NADPH[er] + oxygen[er] -> ceramide-4 (C24)[er] + H2O[er] + NADP(+)[er]	0	0	0	0
r_0270	ceramide-4 synthase (26C)	ceramide-3 (C26)[er] + H+[er] + NADPH[er] + oxygen[er] -> ceramide-4 (C26)[er] + H2O[er] + NADP(+)[er]	0	0	0	0
r_0271	chitin deacetylase	chitin[c] + H2O[c] -> acetate[c] + chitosan[ce] + H+[c]	0	0	0	0
r_0272	chitin synthase	UDP-N-acetyl-alpha-D-glucosamine[c] -> chitin[c] + H+[c] + UDP[c]	0	0	1.71273e-19	5.98157e-15
r_0273	choline kinase	ATP[c] + choline[c] -> ADP[c] + choline phosphate[c] + H+[c]	0	-1.88678e-34	0	2.62373e-26
r_0274	choline phosphate cytididyltransferase	choline phosphate[c] + CTP[c] + H+[c] -> CDP-choline[c] + diphosphate[c]	0	-1.88648e-34	-1.79313e-19	-7.50146e-10
r_0278	chorismate mutase	chorismate[c] -> prephenate[c]	0.0114747	0.0234376	0.18745	0.176273
r_0279	chorismate synthase	5-O-(1-carboxyvinyl)-3-phosphoshikimic acid[c] -> chorismate[c] + phosphate[c]	0.0226011	0.0236172	0.187462	0.176273
r_0280	cis-aconitate(3-) to isocitrate	cis-aconitate[m] + H2O[m] <=> isocitrate[m]	2.0231e-19	2.32884e-18	2.97317e-17	-3.96866e-18
r_0281	cis-prenyltransferase step 01	farnesyl diphosphate[lp] + isopentenyl diphosphate[lp] -> diphosphate[lp] + geranylgeranyl diphosphate[lp]	0	0	0	0
r_0282	cis-prenyltransferase step 02	geranylgeranyl diphosphate[lp] + isopentenyl diphosphate[lp] -> diphosphate[lp] + pentaprenyl diphosphate[lp]	0	0	0	0
r_0283	cis-prenyltransferase step 03	isopentenyl diphosphate[lp] + pentaprenyl diphosphate[lp] -> diphosphate[lp] + hexaprenyl diphosphate[lp]	0	0	0	0
r_0284	cis-prenyltransferase step 04	hexaprenyl diphosphate[lp] + isopentenyl diphosphate[lp] -> diphosphate[lp] + heptaprenyl diphosphate[lp]	0	0	0	0
r_0285	cis-prenyltransferase step 05	heptaprenyl diphosphate[lp] + isopentenyl diphosphate[lp] -> diphosphate[lp] + octaprenyl diphosphate[lp]	0	0	0	0
r_0286	cis-prenyltransferase step 06	isopentenyl diphosphate[lp] + octaprenyl diphosphate[lp] -> diphosphate[lp] + nonaprenyl diphosphate[lp]	0	0	0	0
r_0287	cis-prenyltransferase step 07	isopentenyl diphosphate[lp] + nonaprenyl diphosphate[lp] -> decaprenyl diphosphate[lp] + diphosphate[lp]	0	0	0	0
r_0288	cis-prenyltransferase step 08	decaprenyl diphosphate[lp] + isopentenyl diphosphate[lp] -> diphosphate[lp] + undecaprenyl diphosphate[lp]	0	0	0	0
r_0289	cis-prenyltransferase step 09	isopentenyl diphosphate[lp] + undecaprenyl diphosphate[lp] -> diphosphate[lp] + dodecaprenyl diphosphate[lp]	0	0	0	0
r_0290	cis-prenyltransferase step 10	dodecaprenyl diphosphate[lp] + isopentenyl diphosphate[lp] -> diphosphate[lp] + tridecaprenyl diphosphate[lp]	0	0	0	0
r_0291	cis-prenyltransferase step 11	isopentenyl diphosphate[lp] + tridecaprenyl diphosphate[lp] -> diphosphate[lp] + tetradecaprenyl diphosphate[lp]	0	0	0	0
r_0292	cis-prenyltransferase step 12	isopentenyl diphosphate[lp] + tetradecaprenyl diphosphate[lp] -> diphosphate[lp] + pentadecaprenyl diphosphate[lp]	0	0	0	0
r_0293	cis-prenyltransferase step 13	isopentenyl diphosphate[lp] + pentadecaprenyl diphosphate[lp] -> diphosphate[lp] + hexadecaprenyl diphosphate[lp]	0	0	0	0
r_0294	cis-prenyltransferase step 14	hexadecaprenyl diphosphate[lp] + isopentenyl diphosphate[lp] <=> diphosphate[lp] + heptadecaprenyl diphosphate[lp]	0	0	0	0
r_0295	cis-prenyltransferase step 15	heptadecaprenyl diphosphate[lp] + isopentenyl diphosphate[lp] <=> diphosphate[lp] + octadecaprenyl diphosphate[lp]	0	0	0	0
r_0296	cis-prenyltransferase step 16	isopentenyl diphosphate[lp] + octadecaprenyl diphosphate[lp] -> diphosphate[lp] + nonadecaprenyl diphosphate[lp]	0	0	0	0
r_0297	cis-prenyltransferase step 17	isopentenyl diphosphate[lp] + nonadecaprenyl diphosphate[lp] -> diphosphate[lp] + icosaprenyl diphosphate[lp]	0	0	0	0
r_0298	cis-prenyltransferase step 18	icosaprenyl diphosphate[lp] + isopentenyl diphosphate[lp] -> diphosphate[lp] + henicosaprenyl diphosphate[lp]	0	0	0	0
r_0299	cis-prenyltransferase step 19	henicosaprenyl diphosphate[lp] + isopentenyl diphosphate[lp] -> diphosphate[lp] + docosaprenyl diphosphate[lp]	0	0	0	0
r_0300	citrate synthase	acetyl-CoA[m] + H2O[m] + oxaloacetate[m] -> citrate[m] + coenzyme A[m] + H+[m]	0	0	0.0293139	0
r_0301	citrate synthase, peroxisomal	acetyl-CoA[p] + H2O[p] + oxaloacetate[p] -> citrate[p] + coenzyme A[p] + H+[p]	0	1.3996e-34	1.11254e-33	0
r_0302	citrate to cis-aconitate(3-)	citrate[m] <=> cis-aconitate[m] + H2O[m]	2.0231e-19	2.32884e-18	2.97317e-17	-3.96866e-18
r_0303	citrate to cis-aconitate(3-), cytoplasmic	citrate[c] <=> cis-aconitate[c] + H2O[c]	-1.98506e-18	-7.04822e-18	-3.84774e-18	8.87185e-20
r_0304	coproporphyrinogen oxidase (O2 required)	coproporphyrinogen III[c] + 2 H+[c] + oxygen[c] -> 2 carbon dioxide[c] + 2 H2O[c] + protoporphyrinogen[c]	0	0	0	0
r_0306	CTP synthase (glutamine)	ATP[c] + H2O[c] + L-glutamine[c] + UTP[c] -> ADP[c] + CTP[c] + 2 H+[c] + L-glutamate[c] + phosphate[c]	0	0	0	-1.28762e-27
r_0307	CTP synthase (NH3)	ammonium[c] + ATP[c] + UTP[c] -> ADP[c] + CTP[c] + 2 H+[c] + phosphate[c]	0.0415775	0.0169495	0.00318407	1.17395e-09
r_0308	cystathionine b-lyase	H2O[c] + L-cystathionine[c] -> ammonium[c] + L-homocysteine[c] + pyruvate[c]	7.13475e-29	1.87266e-33	0.000637367	4.81271e-08
r_0309	cystathionine beta-synthase	L-homocysteine[c] + L-serine[c] -> H2O[c] + L-cystathionine[c]	0	0	0	5.87925e-35
r_0310	cystathionine g-lyase	H2O[c] + L-cystathionine[c] -> 2-oxobutanoate[c] + ammonium[c] + L-cysteine[c]	0	0	0	-1.15828e-09
r_0311	cystathionine gamma-synthase	L-cysteine[c] + O-acetyl-L-homoserine[c] -> acetate[c] + H+[c] + L-cystathionine[c]	0	0	0	7.07687e-09
r_0312	cysteine synthase	hydrogen sulfide[c] + O-acetyl-L-serine[c] -> acetate[c] + L-cysteine[c]	0.534241	1.83545e-29	9.64186e-29	0
r_0313	cysteinyl-tRNA synthetase	ATP[c] + L-cysteine[c] + tRNA(Cys)[c] -> AMP[c] + Cys-tRNA(Cys)[c] + diphosphate[c]	0.00472345	0.00190337	0.000243237	0
r_0314	cytidine deaminase	cytidine[c] + H+[c] + H2O[c] -> ammonium[c] + uridine[c]	0	0	0	-8.6416e-19
r_0315	cytidine kinase (GTP)	cytidine[c] + GTP[c] -> CMP[c] + GDP[c] + H+[c]	0	0	0	-5.63788e-37
r_0317	cytochrome P450 lanosterol 14-alpha-demethylase (NADP)	2 H+[c] + lanosterol[c] + 3 NADPH[c] + 3 oxygen[c] -> 4,4-dimethyl-5alpha-cholesta-8,14,24-trien-3beta-ol[c] + formate[c] + 4 H2O[c] + 3 NADP(+)[c]	0	0	0	0
r_0318	cytosine deaminase	cytosine[c] + H+[c] + H2O[c] -> ammonium[c] + uracil[c]	0	0	0	2.20764e-23
r_0319	D-arabinono-1,4-lactone oxidase	D-arabinono-1,4-lactone[c] + oxygen[c] -> dehydro-D-arabinono-1,4-lactone[c] + H+[c] + hydrogen peroxide[c]	0	0	0	0
r_0320	D-arabinose 1-dehydrogenase (NAD)	D-arabinose[c] + NAD[c] -> D-arabinono-1,4-lactone[c] + H+[c] + NADH[c]	0	0	0	0
r_0321	D-arabinose 1-dehydrogenase (NADP)	D-arabinose[c] + NADP(+)[c] -> D-arabinono-1,4-lactone[c] + H+[c] + NADPH[c]	0	0	0	0
r_0322	D-fructose 1-phosphate D-glyceraldehyde-3-phosphate-lyase	D-fructose 1-phosphate[c] <=> D-glyceraldehyde[c] + dihydroxyacetone phosphate[c]	0	0	0	0
r_0323	D-sorbitol dehydrogenase (D-fructose producing)	D-glucitol[c] + NAD[c] -> D-fructose[c] + H+[c] + NADH[c]	0	0	0	0
r_0326	dCMP deaminase	dCMP[c] + H+[c] + H2O[c] <=> ammonium[c] + dUMP[c]	-0.00134675	-0.000404053	0.00063128	-1.71918e-09
r_0327	dCTP deaminase	dCTP[c] + H+[c] + H2O[c] -> ammonium[c] + dUTP[c]	0	0	-1.7156e-19	7.79968e-11
r_0328	deoxyadenosine deaminase	2'-deoxyadenosine[c] + H+[c] + H2O[c] -> 2'-deoxyinosine[c] + ammonium[c]	0	0	0	0
r_0329	deoxycytidine deaminase	deoxycytidine[c] + H+[c] + H2O[c] -> 2'-deoxyuridine[c] + ammonium[c]	0	0	0	0
r_0330	deoxyguanylate kinase (dGMP:ATP)	ATP[c] + dGMP[c] <=> ADP[c] + dGDP[c]	-0.00134675	-0.000577517	-0.000420853	0
r_0331	deoxyhypusine synthase, cytosolic/mitochondrial	H2O[c] + spermidine[c] + ubiquinone-6[m] -> 4-aminobutanal[c] + trimethylenediamine[c] + ubiquinol-6[m]	0	0	0	0
r_0332	deoxyribokinase	2-deoxy-D-ribose[c] + ATP[c] -> 2-deoxy-D-ribose 5-phosphate[c] + ADP[c] + H+[c]	0	0	0	0
r_0334	dephospho-CoA kinase	3'-dephospho-CoA[m] + ATP[m] -> ADP[m] + coenzyme A[m] + H+[m]	-7.02712e-18	0	-8.64495e-19	7.51407e-19
r_0335	dethiobiotin synthase	7,8-diaminononanoate[c] + ATP[c] + carbon dioxide[c] <=> ADP[c] + dethiobiotin[c] + 3 H+[c] + phosphate[c]	0	0	0	0
r_0340	dihydroceramidase	lignoceric acid[er] + sphinganine[er] <=> ceramide-1 (C24)[er] + H2O[er]	2.17069e-19	0	0	1.83183e-23
r_0341	dihydroceramidase	cerotic acid[er] + sphinganine[er] <=> ceramide-1 (C26)[er] + H2O[er]	-2.17069e-19	-5.79678e-20	0	-4.79815e-12
r_0342	dihydroceramidase	ceramide-2 (C24)[er] + H2O[er] -> lignoceric acid[er] + phytosphingosine[er]	2.17069e-19	0	0	0
r_0343	dihydroceramidase	ceramide-2 (C26)[er] + H2O[er] -> cerotic acid[er] + phytosphingosine[er]	0	0	0	0
r_0344	dihydrofolate reductase	dihydrofolic acid[c] + H+[c] + NADPH[c] -> NADP(+)[c] + THF[c]	0.0020557	0.000881531	0.000642377	-8.84652e-09
r_0345	dihydrofolate reductase	dihydrofolic acid[m] + H+[m] + NADPH[m] -> NADP(+)[m] + THF[m]	-7.52549e-17	-1.25713e-17	-8.51636e-09	5.36001e-23
r_0346	dihydrofolate synthase	7,8-dihydropteroate[c] + ATP[c] + L-glutamate[c] -> ADP[c] + dihydrofolic acid[c] + H+[c] + phosphate[c]	3.55767e-05	1.52561e-05	1.10826e-05	0
r_0347	dihydroneopterin aldolase	7,8-dihydroneopterin[m] -> 2-amino-6-(hydroxymethyl)-7,8-dihydropteridin-4-ol[m] + glycolaldehyde[m]	3.55767e-05	1.52561e-05	1.10826e-05	4.07392e-38
r_0348	dihydroneopterin monophosphate dephosphorylase	7,8-dihydroneopterin 3'-phosphate[c] + H2O[c] -> 7,8-dihydroneopterin[c] + phosphate[c]	3.55767e-05	1.52561e-05	1.10826e-05	0
r_0349	dihydroorotase	(S)-dihydroorotate[c] + H2O[c] <=> H+[c] + N-carbamoyl-L-aspartate[c]	-0.100649	-0.0406971	-0.00603601	0
r_0350	dihydropteroate synthase	2-amino-6-(hydroxymethyl)-7,8-dihydropteridin-4-ol[m] + 4-aminobenzoate[m] -> 7,8-dihydropteroate[m] + H2O[m]	3.55767e-05	1.52561e-05	1.10826e-05	4.07392e-38
r_0351	dihydropteroate synthase	(2-amino-4-hydroxy-7,8-dihydropteridin-6-yl)methyl trihydrogen diphosphate[m] + 4-aminobenzoate[m] -> 7,8-dihydropteroate[m] + diphosphate[m]	0	0	0	0
r_0352	dihydroxy-acid dehydratase (2,3-dihydroxy-3-methylbutanoate)	(R)-2,3-dihydroxy-3-methylbutanoate[m] -> 3-methyl-2-oxobutanoate[m] + H2O[m]	0.181661	0.612487	0.316071	0.519267
r_0353	dihydroxy-acid dehydratase (2,3-dihydroxy-3-methylpentanoate)	(2R,3R)-2,3-dihydroxy-3-methylpentanoate[m] -> (S)-3-methyl-2-oxopentanoate[m] + H2O[m]	0	0	-1.19755e-11	-6.7538e-07
r_0354	dihydroxyacetone kinase	ATP[c] + glycerone[c] -> ADP[c] + dihydroxyacetone phosphate[c] + H+[c]	0	0	0	0
r_0355	dimethylallyltranstransferase	isopentenyl diphosphate[c] + prenyl diphosphate(3-)[c] -> diphosphate[c] + geranyl diphosphate[c]	0	0	0	3.09163e-45
r_0356	diphosphoglyceromutase	1,3-bisphospho-D-glycerate[c] <=> 2,3-bisphospho-D-glyceric acid[c] + H+[c]	0	0	0	0
r_0357	diphosphoinositol-1,3,4,6-tetrakisphosphate diphosphohydrolase	5,6-bis(diphospho)-1D-myo-inositol tetrakisphosphate[c] + 3 H2O[c] -> 3 H+[c] + myo-inositol 1,3,4,5,6-pentakisphosphate[c] + 3 phosphate[c]	0	0	0	0
r_0358	diphosphoinositol-1,3,4,6-tetrakisphosphate synthase	ATP[c] + 2 H+[c] + myo-inositol 1,3,4,5,6-pentakisphosphate[c] + 2 phosphate[c] -> 5,6-bis(diphospho)-1D-myo-inositol tetrakisphosphate[c] + ADP[c] + 2 H2O[c]	0	0	0	2.0509e-33
r_0359	diphthine synthase	2-(3-amino-3-carboxypropyl)-L-histidine[c] + S-adenosyl-L-methionine[c] -> 2-[3-carboxy-3-(methylammonio)propyl]-L-histidine[c] + H+[c] + S-adenosyl-L-homocysteine[c]	0	0	0	0
r_0360	dolichol kinase	CTP[c] + dolichol[c] + H+[c] -> CDP[c] + dolichyl phosphate[c]	0	0	0	0
r_0361	dolichyl-phosphate D-mannosyltransferase	dolichyl phosphate[c] + GDP-alpha-D-mannose[c] -> dolichyl D-mannosyl phosphate[er] + GDP[c] + H+[c]	0.243979	0.120327	0.237996	0.000161486
r_0362	dolichyl-phosphate-mannose--protein mannosyltransferase	dolichyl D-mannosyl phosphate[er] -> dolichyl phosphate[er] + mannan[er]	0.243979	0.120327	0.237996	0.000161486
r_0363	dTMP kinase	ATP[c] + dTMP[c] -> ADP[c] + dTDP[c]	0	0	0	0
r_0364	dUTP diphosphatase	dUTP[c] + H2O[c] -> diphosphate[c] + dUMP[c] + H+[c]	0.00336688	0.00127033	0	-7.08393e-09
r_0365	endopolygalacturonase	H2O[e] + pectin[e] -> D-galacturonate[e]	0	0	0	0
r_0366	enolase	2-phospho-D-glyceric acid[c] <=> H2O[c] + phosphoenolpyruvate[c]	182.666	185.955	187.545	197.871
r_0368	ethanolamine kinase	ATP[c] + ethanolamine[c] -> ADP[c] + H+[c] + O-phosphoethanolamine[c]	0	-2.25876e-36	0	0
r_0369	ethyl acetate-hydrolyzing esterase	ethyl acetate[c] + H2O[c] -> acetate[c] + ethanol[c] + H+[c]	0	0	0	0
r_0370	exo-1,3-beta-glucan glucohydrase	(1->3)-beta-D-glucan[e] + H2O[e] -> D-glucose[e]	0	0	0	0
r_0373	farnesyltranstransferase	farnesyl diphosphate[c] + isopentenyl diphosphate[c] -> geranylgeranyl diphosphate[c] + diphosphate[c]	0	0	0	-3.39374e-45
r_0399	fatty-acid--CoA ligase (decanoate)	ATP[p] + coenzyme A[p] + decanoate[p] <=> AMP[p] + decanoyl-CoA[p] + diphosphate[p]	0	-5.43679e-18	1.54431e-09	6.50485e-22
r_0400	fatty-acid--CoA ligase (dodecanoate)	ATP[p] + coenzyme A[p] + laurate[p] <=> AMP[p] + diphosphate[p] + lauroyl-CoA[p]	-3.59879e-18	-2.88523e-18	5.25746e-10	-7.11441e-26
r_0402	fatty-acid--CoA ligase (hexadecanoate)	ATP[p] + coenzyme A[p] + palmitate[p] <=> AMP[p] + diphosphate[p] + palmitoyl-CoA[p]	0	-4.07082e-18	5.44807e-08	0
r_0410	fatty-acid--CoA ligase (octanoate)	ATP[p] + coenzyme A[p] + octanoate[p] <=> AMP[p] + diphosphate[p] + octanoyl-CoA[p]	0	1.94119e-17	7.94784e-11	-4.81325e-12
r_0412	fatty-acid--CoA ligase (tetradecanoate)	ATP[p] + coenzyme A[p] + myristate[p] <=> AMP[p] + diphosphate[p] + myristoyl-CoA[p]	-2.00826e-17	4.53188e-34	1.80434e-07	2.8741e-24
r_0436	ferrochelatase	iron(2+)[m] + protoporphyrin[m] -> ferroheme b[m] + 2 H+[m]	0	0	0	0
r_0437	ferrocytochrome-c:hydrogen-peroxide oxidoreductase	2 ferrocytochrome c[m] + hydrogen peroxide[m] -> 2 ferricytochrome c[m] + 2 H2O[m]	0	0	0	0
r_0438	ferrocytochrome-c:oxygen oxidoreductase	ferrocytochrome c[m] + 1.266 H+[m] + 0.25 oxygen[m] -> ferricytochrome c[m] + 0.633 H+[c] + 0.5 H2O[m]	0	0	-1.63595e-17	-3.19877e-12
r_0439	ubiquinol:ferricytochrome c reductase	2 ferricytochrome c[m] + 1.266 H+[m] + ubiquinol-6[m] -> 2 ferrocytochrome c[m] + 2.532 H+[c] + ubiquinone-6[m]	0	0	-8.17977e-18	-1.59938e-12
r_0440	FMN adenylyltransferase	ATP[c] + FMN[c] + H+[c] -> diphosphate[c] + FAD[c]	5.61146e-06	2.40632e-06	1.50526e-06	1.66513e-09
r_0441	FMN reductase	FMN[c] + 2 H+[c] + NADH[c] -> FMNH2[c] + NAD[c]	0	0	0.200317	1.00371
r_0442	FMN reductase	FMN[c] + 2 H+[c] + NADPH[c] -> FMNH2[c] + NADP(+)[c]	0	0	0	3.27553e-12
r_0443	formaldehyde dehydrogenase	formaldehyde[c] + glutathione[c] + NAD[c] -> H+[c] + NADH[c] + S-formylglutathione[c]	0	0	0	0
r_0445	formate dehydrogenase	formate[c] + NAD[c] -> carbon dioxide[c] + NADH[c]	0	0	0	0
r_0446	formate-tetrahydrofolate ligase	ATP[c] + formate[c] + THF[c] -> 10-formyl-THF[c] + ADP[c] + phosphate[c]	0	0	7.60255e-05	-2.20884e-19
r_0447	formate-tetrahydrofolate ligase	ATP[m] + formate[m] + THF[m] <=> 10-formyl-THF[m] + ADP[m] + phosphate[m]	-2.22394	-0.757811	-0.253551	1.88405e-07
r_0448	fructose-2,6-bisphosphate 2-phosphatase	beta-D-fructose 2,6-bisphosphate[c] + H2O[c] -> D-fructose 6-phosphate[c] + phosphate[c]	0	0	0	0
r_0449	fructose-bisphosphatase	D-fructose 1,6-bisphosphate[c] + H2O[c] -> D-fructose 6-phosphate[c] + phosphate[c]	0	0	0	0
r_0450	fructose-bisphosphate aldolase	D-fructose 1,6-bisphosphate[c] <=> dihydroxyacetone phosphate[c] + glyceraldehyde 3-phosphate[c]	94.8532	98.2594	99.0692	99.8813
r_0451	fumarase	fumarate[m] + H2O[m] <=> (S)-malate[m]	-2.46772e-17	-4.28345e-18	3.32257e-09	-8.97046e-18
r_0452	fumarase, cytoplasmic	fumarate[c] + H2O[c] <=> (S)-malate[c]	1.90679	0.0897368	-0.000581444	-1.00371
r_0453	dihydoorotic acid dehydrogenase	(S)-dihydroorotate[c] + fumarate[c] -> orotate[c] + succinate[c]	0.100649	0.0406971	0.00603601	0
r_0454	fumarate reductase	FADH2[m] + fumarate[m] <=> FAD[m] + H+[m] + succinate[m]	2.80497e-16	1.69476e-17	-3.0968e-08	1.66513e-09
r_0455	soluble fumarate reductase	FADH2[c] + fumarate[c] <=> FAD[c] + H+[c] + succinate[c]	-2.80497e-16	-1.69476e-17	2.48295e-07	-1.66513e-09
r_0457	g-glutamyltransferase	glutathione[c] + L-alanine[c] -> L-cysteinylglycine[c] + L-gamma-glutamyl-L-alanine[c]	0	0	0	0
r_0458	galactokinase	ATP[c] + D-galactose[c] -> ADP[c] + alpha-D-galactose 1-phosphate[c] + H+[c]	0	0	0	0
r_0459	galactose-1-phosphate uridylyltransferase	alpha-D-galactose 1-phosphate[c] + H+[c] + UTP[c] -> diphosphate[c] + UDP-D-galactose[c]	0	0	0	0
r_0460	gamma-glutamylcysteine synthetase	ATP[c] + L-cysteine[c] + L-glutamate[c] -> ADP[c] + H+[c] + L-gamma-glutamyl-L-cysteine[c] + phosphate[c]	0	0	0	1.36081e-35
r_0461	geranylgeranyltranstransferase	geranylgeranyl diphosphate[c] + isopentenyl diphosphate[c] -> diphosphate[c] + pentaprenyl diphosphate[c]	0	0	0	-5.99539e-45
r_0462	geranyltranstransferase	geranyl diphosphate[c] + isopentenyl diphosphate[c] -> farnesyl diphosphate[c] + diphosphate[c]	0	0	0	3.39374e-45
r_0463	glucan 1,4-alpha-glucosidase	glycogen[c] + H2O[c] -> D-glucose[c]	0	0	0	0
r_0464	glucan 1,4-alpha-glucosidase, vacuole	glycogen[v] + H2O[v] -> D-glucose[v]	0	0	0	0
r_0465	glucosamine-6-phosphate deaminase	alpha-D-glucosamine 6-phosphate[c] + H2O[c] -> ammonium[c] + D-fructose 6-phosphate[c]	0	0	-8.60545e-34	-1.02368e-13
r_0466	glucose 6-phosphate dehydrogenase	D-glucose 6-phosphate[c] + NADP(+)[c] -> 6-O-phosphono-D-glucono-1,5-lactone[c] + H+[c] + NADPH[c]	6.38077	1.94937	0.0209364	2.90862e-35
r_0467	glucose-6-phosphate isomerase	D-glucose 6-phosphate[c] <=> D-fructose 6-phosphate[c]	46.5632	51.425	53.5406	55.346
r_0468	glutamate 5-kinase	ATP[c] + L-glutamate[c] -> ADP[c] + L-gamma-glutamyl phosphate[c]	0.0982793	0	0	-5.21514e-23
r_0469	glutamate decarboxylase	H+[c] + L-glutamate[c] -> carbon dioxide[c] + gamma-aminobutyrate[c]	0	0	0	1.58712e-16
r_0470	glutamate dehydrogenase (NAD)	H2O[c] + L-glutamate[c] + NAD[c] -> 2-oxoglutarate[c] + ammonium[c] + H+[c] + NADH[c]	0	0	0	0
r_0471	glutamate dehydrogenase (NADP)	2-oxoglutarate[c] + ammonium[c] + H+[c] + NADPH[c] -> H2O[c] + L-glutamate[c] + NADP(+)[c]	9.78656	4.13405	0.850656	0.000212373
r_0472	glutamate synthase (NADH2)	2-oxoglutarate[c] + H+[c] + L-glutamine[c] + NADH[c] -> 2 L-glutamate[c] + NAD[c]	2.64567	1.1572	0.237269	1.31343e-05
r_0473	glutamate-5-semialdehyde dehydrogenase	H+[c] + L-gamma-glutamyl phosphate[c] + NADPH[c] -> L-glutamic 5-semialdehyde[c] + NADP(+)[c] + phosphate[c]	0.0982793	0	0	-5.21514e-23
r_0475	glutaminase	H2O[c] + L-glutamine[c] -> ammonium[c] + L-glutamate[c]	0	0	0	0
r_0476	glutamine synthetase	ammonium[c] + ATP[c] + L-glutamate[c] -> ADP[c] + H+[c] + L-glutamine[c] + phosphate[c]	0	0	0.223227	1.31346e-05
r_0477	glutamine-fructose-6-phosphate transaminase	D-fructose 6-phosphate[c] + L-glutamine[c] -> alpha-D-glucosamine 6-phosphate[c] + L-glutamate[c]	0	0	0	1.40775e-21
r_0478	glutaminyl-tRNA synthetase	ATP[c] + L-glutamine[c] + tRNA(Gln)[c] -> AMP[c] + diphosphate[c] + Gln-tRNA(Gln)[c]	0.0753176	0.0303805	0.00386083	8.67626e-09
r_0479	glutamyl-tRNA synthetase	ATP[c] + L-glutamate[c] + tRNA(Glu)[c] -> AMP[c] + diphosphate[c] + Glu-tRNA(Glu)[c]	0.215599	0.0869898	0.0110516	2.48998e-08
r_0480	glutamyl-tRNA synthetase	ATP[m] + L-glutamate[m] + tRNA(Glu)[m] -> AMP[m] + diphosphate[m] + Glu-tRNA(Glu)[m]	0	0	0	0
r_0481	glutathione oxidoreductase	glutathione disulfide[c] + H+[c] + NADPH[c] -> 2 glutathione[c] + NADP(+)[c]	0	0	0	0
r_0482	glutathione oxidoreductase	glutathione disulfide[m] + H+[m] + NADPH[m] -> 2 glutathione[m] + NADP(+)[m]	0	0	0	0
r_0483	glutathione peridoxase	2 glutathione[c] + hydrogen peroxide[c] -> glutathione disulfide[c] + 2 H2O[c]	0	0	0	0
r_0484	glutathione peroxidase, mitochondria	2 glutathione[m] + hydrogen peroxide[m] -> glutathione disulfide[m] + 2 H2O[m]	0	0	0	0
r_0485	glutathione synthetase	ATP[c] + L-gamma-glutamyl-L-cysteine[c] + L-glycine[c] -> ADP[c] + glutathione[c] + H+[c] + phosphate[c]	0	0	0	1.3616e-35
r_0486	glyceraldehyde-3-phosphate dehydrogenase	glyceraldehyde 3-phosphate[c] + NAD[c] + phosphate[c] <=> 1,3-bisphospho-D-glycerate[c] + H+[c] + NADH[c]	183.922	186.554	187.843	197.871
r_0487	glycerol dehydrogenase (NADP-dependent)	glycerol[c] + NADP(+)[c] -> glycerone[c] + H+[c] + NADPH[c]	0	0	0	0
r_0488	glycerol kinase	ATP[c] + glycerol[c] -> ADP[c] + glycerol 3-phosphate[c] + H+[c]	0	0	0	0
r_0489	glycerol-3-phosphatase	glycerol 3-phosphate[c] + H2O[c] -> glycerol[c] + phosphate[c]	11.428	11.3181	9.855	1.81144
r_0490	glycerol-3-phosphate dehydrogenase (fad)	FAD[m] + glycerol 3-phosphate[m] + H+[m] -> dihydroxyacetone phosphate[m] + FADH2[m]	0	0	2.17327e-07	4.91036e-16
r_0491	glycerol-3-phosphate dehydrogenase (NAD)	dihydroxyacetone phosphate[c] + H+[c] + NADH[c] -> glycerol 3-phosphate[c] + NAD[c]	11.4668	10.9618	8.97279	1.60053
r_0492	glycerol-3-phosphate dehydrogenase (NAD)	dihydroxyacetone phosphate[m] + H+[m] + NADH[m] -> glycerol 3-phosphate[m] + NAD[m]	0	0.373022	0.894349	0.210914
r_0497	glycerophosphodiester phosphodiesterase (glycerophosphocholine)	H2O[c] + sn-glycero-3-phosphocholine[c] -> choline[c] + glycerol 3-phosphate[c] + H+[c]	0	0	1.73376e-19	-1.09648e-07
r_0499	glycinamide ribotide transformylase	10-formyl-THF[c] + 5-phospho-ribosyl-glycineamide[c] -> 5'-phosphoribosyl-N-formylglycineamide[c] + H+[c] + THF[c]	0.123169	0.0416691	0.00562516	0
r_0500	glycine C-acetyltransferase	coenzyme A[c] + L-2-amino-3-oxobutanoate[c] -> acetyl-CoA[c] + L-glycine[c]	0	0	0	0
r_0501	glycine cleavage system	L-glycine[m] + NAD[m] + THF[m] -> 5,10-methylenetetrahydrofolate[m] + ammonium[m] + carbon dioxide[m] + NADH[m]	0	0	0	2.23174e-08
r_0502	glycine hydroxymethyltransferase	L-serine[c] + THF[c] <=> 5,10-methylenetetrahydrofolate[c] + H2O[c] + L-glycine[c]	0.303819	0.109274	0.0305066	3.83454e-07
r_0503	glycine hydroxymethyltransferase	L-serine[m] + THF[m] <=> 5,10-methylenetetrahydrofolate[m] + H2O[m] + L-glycine[m]	2.22394	0.757811	0.253551	-2.10722e-07
r_0504	glycine-cleavage complex (lipoamide)	H+[m] + L-glycine[m] + lipoamide[m] -> carbon dioxide[m] + S(8)-aminomethyldihydrolipoamide[m]	0	0	3.77587e-22	8.97046e-18
r_0505	glycine-cleavage complex (lipoamide)	dihydrolipoamide[m] + NAD[m] -> H+[m] + lipoamide[m] + NADH[m]	0	7.62232e-36	4.0041e-35	-1.69813e-33
r_0506	glycine-cleavage complex (lipoylprotein)	L-glycine[m] + lipoylprotein[m] -> carbon dioxide[m] + S(8)-aminomethyldihydrolipoylprotein[m]	0	0	0	0
r_0507	glycine-cleavage complex (lipoylprotein)	H+[m] + S(8)-aminomethyldihydrolipoylprotein[m] + THF[m] -> 5,10-methylenetetrahydrofolate[m] + ammonium[m] + dihydrolipoylprotein[m]	0	0	0	0
r_0508	glycine-cleavage complex (lipoylprotein)	dihydrolipoylprotein[m] + NAD[m] -> H+[m] + lipoylprotein[m] + NADH[m]	0	0	0	0
r_0509	glycine-cleavage system (lipoamide)	S(8)-aminomethyldihydrolipoamide[m] + THF[m] -> 5,10-methylenetetrahydrofolate[m] + ammonium[m] + dihydrolipoamide[m]	0	0	3.77587e-22	8.97046e-18
r_0510	glycogen (starch) synthase	UDP-D-glucose[c] -> glycogen[c] + H+[c] + UDP[c]	0.124034	0.0611718	0.120989	8.20677e-05
r_0511	glycogen phosphorylase	glycogen[c] + phosphate[c] -> D-glucose 1-phosphate[c]	0	0	0	-2.623e-08
r_0512	glycyl-tRNA synthetase	ATP[c] + L-glycine[c] + tRNA(Gly)[c] -> AMP[c] + diphosphate[c] + Gly-tRNA(Gly)[c]	0.207474	0.0836989	0.0106323	2.39592e-08
r_0514	GMP synthase	ATP[c] + H2O[c] + L-glutamine[c] + xanthosine-5-phosphate[c] -> AMP[c] + diphosphate[c] + GMP[c] + 2 H+[c] + L-glutamate[c]	0.0447312	0.0180934	0.00279968	0
r_0518	GPI-anchor assembly, step 2	6-(N-acetyl-alpha-D-glucosaminyl)-1-phosphatidyl-1D-myo-inositol[er] + H2O[er] <=> 6-(alpha-D-glucosaminyl)-1-phosphatidyl-1D-myo-inositol[er] + acetate[er] + H+[er]	0	0	0	0
r_0519	GPI-anchor assembly, step 5	6-(alpha-D-glucosaminyl)-O-acyl-1-phosphatidyl-1D-myo-inositol[er] + dolichyl D-mannosyl phosphate[er] <=> 6-O-[alpha-D-mannosyl-(1->4)-alpha-D-glucosaminyl]-O-acyl-1-phosphatidyl-1D-myo-inositol[er] + dolichyl phosphate[er]	0	0	0	0
r_0520	GPI-anchor assembly, step 6	6-O-[alpha-D-mannosyl-(1->4)-alpha-D-glucosaminyl]-O-acyl-1-phosphatidyl-1D-myo-inositol[er] + phosphatidylethanolamine backbone[er] <=> 6-O-{2-O-[(2-aminoethyl)phosphoryl]-alpha-D-mannosyl-(1->4)-alpha-D-glucosaminyl}-O-acyl-1-phosphatidyl-1D-myo-inositol[er]	0	0	0	0
r_0521	GPI-anchor assembly, step 7	6-O-{2-O-[(2-aminoethyl)phosphoryl]-alpha-D-mannosyl-(1->4)-alpha-D-glucosaminyl}-O-acyl-1-phosphatidyl-1D-myo-inositol[er] + dolichyl D-mannosyl phosphate[er] <=> 6-O-{alpha-D-mannosyl-(1->6)-2-O-[(2-aminoethyl)phosphoryl]-alpha-D-mannosyl-(1->4)-alpha-D-glucosaminyl}-O-acyl-1-phosphatidyl-1D-myo-inositol[er] + dolichyl phosphate[er]	0	0	0	0
r_0522	GPI-anchor assembly, step 8	6-O-{alpha-D-mannosyl-(1->6)-2-O-[(2-aminoethyl)phosphoryl]-alpha-D-mannosyl-(1->4)-alpha-D-glucosaminyl}-O-acyl-1-phosphatidyl-1D-myo-inositol[er] + dolichyl D-mannosyl phosphate[er] <=> 6-O-{alpha-D-mannosyl-(1->2)-alpha-D-mannosyl-(1->6)-2-O-[(2-aminoethyl)phosphoryl]-alpha-D-mannosyl-(1->4)-alpha-D-glucosaminyl}-O-acyl-1-phosphatidyl-1D-myo-inositol[er]	0	0	0	0
r_0523	GPI-anchor assembly, step 9	6-O-{alpha-D-mannosyl-(1->2)-alpha-D-mannosyl-(1->6)-2-O-[(2-aminoethyl)phosphoryl]-alpha-D-mannosyl-(1->4)-alpha-D-glucosaminyl}-O-acyl-1-phosphatidyl-1D-myo-inositol[er] + phosphatidylethanolamine backbone[er] <=> 6-[6-(2-aminoethylphosphoryl)-alpha-mannosyl-(1->6)-2-(2-aminoethylphosphoryl)-alpha-mannosyl-(1->6)-alpha-2-(2-aminoethylphosphoryl)mannosyl-(1->4)-alpha-glucosaminyl]-O-acyl-1-phosp…	0	0	0	0
r_0524	GTP cyclohydrolase I	GTP[c] + H2O[c] -> 7,8-dihydroneopterin 3'-triphosphate[c] + formate[c] + H+[c]	3.55767e-05	1.52561e-05	1.10826e-05	-2.40938e-37
r_0525	GTP cyclohydrolase II	GTP[c] + 3 H2O[c] -> 2,5-diamino-4-hydroxy-6-(5-phosphoribosylamino)pyrimidine[c] + diphosphate[c] + formate[c] + 2 H+[c]	0.000561146	0.000240632	0.000175354	-7.3628e-20
r_0526	guanine deaminase	guanine[c] + H+[c] + H2O[c] -> 9H-xanthine[c] + ammonium[c]	0	0	0	-1.33369e-18
r_0527	guanine phosphoribosyltransferase	guanine[c] + PRPP[c] -> diphosphate[c] + GMP[c]	0	0	0	-5.63265e-20
r_0528	guanylate kinase	ATP[c] + GMP[c] -> ADP[c] + GDP[c]	0.00117887	0.000323707	0.000297838	-5.63263e-20
r_0529	guanylate kinase (GMP:dATP)	dATP[c] + GMP[c] <=> dADP[c] + GDP[c]	0.000764604	0.000509698	0.000309451	-2.00362e-10
r_0530	heme O monooxygenase	heme o[m] + NADH[m] + oxygen[m] -> H2O[m] + heme a[m] + NAD[m]	0	0	0	0
r_0531	Heme O synthase	farnesyl diphosphate[m] + ferroheme b[m] + H2O[m] -> diphosphate[m] + heme o[m]	0	0	0	0
r_0532	hexaprenyldihydroxybenzoate methyltransferase	2-hexaprenyl-5-hydroxy-6-methoxy-3-methyl-1,4-benzoquinone[m] + H+[m] + S-adenosyl-L-methionine[m] -> S-adenosyl-L-homocysteine[m] + ubiquinol-6[m]	0	0	0	0
r_0533	hexokinase (D-fructose:ATP)	ATP[c] + D-fructose[c] -> ADP[c] + D-fructose 6-phosphate[c] + H+[c]	46.4896	46.3465	45.8886	44.6529
r_0534	hexokinase (D-glucose:ATP)	ATP[c] + D-glucose[c] -> ADP[c] + D-glucose 6-phosphate[c] + H+[c]	53.5104	53.6535	54.1109	55.3464
r_0535	hexokinase (D-mannose:ATP)	ATP[c] + D-mannose[c] -> ADP[c] + D-mannose 6-phosphate[c] + H+[c]	0	0	0	0
r_0536	histidinol dehydrogenase	H2O[c] + L-histidinol[c] + 2 NAD[c] -> 3 H+[c] + L-histidine[c] + 2 NADH[c]	0	0	0	0
r_0537	histidinol-phosphatase	H2O[c] + L-histidinol phosphate[c] -> L-histidinol[c] + phosphate[c]	0	0	0	0
r_0538	histidinol-phosphate transaminase	3-(imidazol-4-yl)-2-oxopropyl dihydrogen phosphate[c] + L-glutamate[c] -> 2-oxoglutarate[c] + L-histidinol phosphate[c]	0	0	0	0
r_0539	histidyl-tRNA synthetase	ATP[c] + L-histidine[c] + tRNA(His)[c] -> AMP[c] + diphosphate[c] + His-tRNA(His)[c]	0.0473575	0.0191105	0.00242428	5.44077e-09
r_0540	histidyl-tRNA synthetase	ATP[m] + L-histidine[m] + tRNA(His)[m] -> AMP[m] + diphosphate[m] + His-tRNA(His)[m]	0	0	0	0
r_0541	hnRNP arginine N-methyltransferase	L-histidine[c] + S-adenosyl-L-methionine[c] -> H+[c] + N(pros)-methyl-L-histidine[c] + S-adenosyl-L-homocysteine[c]	0	0	0	0
r_0542	homoacontinate hydratase	but-1-ene-1,2,4-tricarboxylic acid[m] + H2O[m] <=> homoisocitrate[m]	0.151404	0.062344	0.00751508	7.29347e-09
r_0543	homocitrate synthase	2-oxoglutarate[n] + acetyl-CoA[n] + H2O[n] -> coenzyme A[n] + H+[n] + homocitrate[n]	0	0	0	0
r_0544	homocysteine S-methyltransferase	L-homocysteine[c] + S-adenosyl-L-methionine[c] -> H+[c] + L-methionine[c] + S-adenosyl-L-homocysteine[c]	0	0	4.05686e-34	3.6929e-07
r_0545	homoisocitrate dehydrogenase	homoisocitrate[m] + NAD[m] -> 2-oxoadipic acid[m] + carbon dioxide[m] + NADH[m]	0.151404	0.062344	0.00751508	7.29347e-09
r_0546	homoserine dehydrogenase (NADH)	H+[c] + L-aspartate 4-semialdehyde[c] + NADH[c] -> L-homoserine[c] + NAD[c]	0.853351	0.12399	0.0209856	0.000199393
r_0547	homoserine dehydrogenase (NADP)	H+[c] + L-aspartate 4-semialdehyde[c] + NADPH[c] -> L-homoserine[c] + NADP(+)[c]	0	0	0	0
r_0548	homoserine kinase	ATP[c] + L-homoserine[c] -> ADP[c] + H+[c] + O-phospho-L-homoserine[c]	0.853174	0.123532	0.0108993	4.78753e-05
r_0549	homoserine O-trans-acetylase	acetyl-CoA[c] + L-homoserine[c] -> coenzyme A[c] + O-acetyl-L-homoserine[c]	0.000176341	0.000458049	0	0
r_0550	hydrogen peroxide reductase (thioredoxin)	H+[c] + hydrogen peroxide[c] + TRX1[c] -> 2 H2O[c] + TRX1 disulphide[c]	0	0	0	0
r_0551	hydrogen peroxide reductase (thioredoxin)	H+[m] + hydrogen peroxide[m] + TRX1[m] -> 2 H2O[m] + TRX1 disulphide[m]	0	0	0	0
r_0552	hydrogen peroxide reductase (thioredoxin)	H+[p] + hydrogen peroxide[p] + TRX1[p] -> 2 H2O[p] + TRX1 disulphide[p]	0	0	0	0
r_0553	hydroxyacylglutathione hydrolase	(R)-S-lactoylglutathione[c] + H2O[c] -> (R)-lactate[c] + glutathione[c] + H+[c]	0	0	0	0
r_0554	hydroxyacylglutathione hydrolase	(R)-S-lactoylglutathione[m] + H2O[m] -> (R)-lactate[m] + glutathione[m] + H+[m]	0	0	0	0
r_0555	hydroxybenzoate octaprenyltransferase	4-hydroxybenzoate[m] + hexaprenyl diphosphate[m] -> 3-hexaprenyl-4-hydroxybenzoic acid[m] + diphosphate[m]	0	0	0	0
r_0556	hydroxyethylthiazole kinase	5-(2-hydroxyethyl)-4-methylthiazole[c] + ATP[c] -> 4-methyl-5-(2-phosphonooxyethyl)thiazole[c] + ADP[c] + H+[c]	0	0	-4.22532e-08	0
r_0557	hydroxymethylbilane synthase	H2O[c] + 4 porphobilinogen[c] -> 4 ammonium[c] + preuroporphyrinogen[c]	0	0	0	0
r_0558	hydroxymethylglutaryl CoA reductase	3-hydroxy-3-methylglutaryl-CoA[c] + 2 H+[c] + 2 NADPH[c] -> (R)-mevalonate[c] + coenzyme A[c] + 2 NADP(+)[c]	0	2.85926e-17	-7.59507e-20	8.4174e-18
r_0559	hydroxymethylglutaryl CoA synthase	acetoacetyl-CoA[c] + acetyl-CoA[c] + H2O[c] -> 3-hydroxy-3-methylglutaryl-CoA[c] + coenzyme A[c] + H+[c]	0	0	0	0
r_0560	hydroxymethylglutaryl CoA synthase	acetoacetyl-CoA[m] + acetyl-CoA[m] + H2O[m] -> 3-hydroxy-3-methylglutaryl-CoA[m] + coenzyme A[m] + H+[m]	0	2.85926e-17	0	0
r_0561	hydroxymethylpyrimidine kinase (ATP)	4-amino-5-hydroxymethyl-2-methylpyrimidine[c] + ATP[c] -> 4-amino-2-methyl-5-phosphomethylpyrimidine[c] + ADP[c] + H+[c]	1.85673e-07	4.17174e-08	0	0
r_0562	hypoxanthine phosphoribosyltransferase (Hypoxanthine)	hypoxanthine[c] + PRPP[c] -> diphosphate[c] + IMP[c]	0	0	0	2.43135e-09
r_0563	Imidazole-glycerol-3-phosphate synthase	5-[(5-phospho-1-deoxy-D-ribulos-1-ylamino)methylideneamino]-1-(5-phospho-D-ribosyl)imidazole-4-carboxamide[c] + L-glutamine[c] -> AICAR[c] + D-erythro-1-(imidazol-4-yl)glycerol 3-phosphate[c] + H+[c] + L-glutamate[c]	0	0	0	0
r_0564	imidazoleglycerol-phosphate dehydratase	D-erythro-1-(imidazol-4-yl)glycerol 3-phosphate[c] -> 3-(imidazol-4-yl)-2-oxopropyl dihydrogen phosphate[c] + H2O[c]	0	0	0	0
r_0565	IMP dehydrogenase	H2O[c] + IMP[c] + NAD[c] -> H+[c] + NADH[c] + xanthosine-5-phosphate[c]	0.0447312	0.0180934	0.00279968	1.35168e-16
r_0566	indole-3-glycerol-phosphate synthase	1-(2-carboxyphenylamino)-1-deoxy-D-ribulose 5-phosphate[c] + H+[c] -> 1-C-(indol-3-yl)glycerol 3-phosphate[c] + carbon dioxide[c] + H2O[c]	0.0110908	0.00016442	0	0
r_0567	indole-3-pyruvate decarboxylase	H+[c] + indole-3-pyruvate[c] -> carbon dioxide[c] + indol-3-ylacetaldehyde[c]	0	0.103579	0.178365	1.98067e-14
r_0568	inorganic diphosphatase	diphosphate[c] + H2O[c] -> H+[c] + 2 phosphate[c]	0	0	0	4.33033e-08
r_0569	inorganic diphosphatase	diphosphate[m] + H2O[m] -> H+[m] + 2 phosphate[m]	6.0004	1.81	0.943065	0.0206805
r_0570	inosine monophosphate cyclohydrolase	phosphoribosyl-formamido-carboxamide[c] <=> H2O[c] + IMP[c]	0.123169	0.041669	0.00562511	-2.38321e-09
r_0571	inositol-1,3,4,5,6-pentakisphosphate 2-kinase	ATP[n] + myo-inositol 1,3,4,5,6-pentakisphosphate[n] -> ADP[n] + H+[n] + myo-inositol hexakisphosphate[n]	0	0	0	-9.8206e-19
r_0572	inositol-1,3,4,5-triphosphate 6-kinase, nucleus	1D-myo-inositol 1,3,4,5-tetrakisphosphate[n] + ATP[n] -> ADP[n] + H+[n] + myo-inositol 1,3,4,5,6-pentakisphosphate[n]	0	0	0	-9.8206e-19
r_0573	inositol-1,4,5,6- tetrakisphosphate 3-kinase, nucleus	1D-myo-inositol 1,4,5,6-tetrakisphosphate[n] + ATP[n] -> ADP[n] + H+[n] + myo-inositol 1,3,4,5,6-pentakisphosphate[n]	0	0	0	0
r_0574	inositol-1,4,5-triphosphate 6-kinase, nucleus	1D-myo-inositol 1,4,5-trisphosphate[n] + ATP[n] -> 1D-myo-inositol 1,4,5,6-tetrakisphosphate[n] + ADP[n] + H+[n]	0	0	0	0
r_0575	inositol-1,4,5-trisphosphate 3-kinase, nucleus	1D-myo-inositol 1,4,5-trisphosphate[n] + ATP[n] -> 1D-myo-inositol 1,3,4,5-tetrakisphosphate[n] + ADP[n] + H+[n]	0	0	0	-9.8206e-19
r_0596	IPS phospholipase C	H2O[er] + mannosylinositol phosphorylceramide A (C24)[er] -> ceramide-1 (C24)[er] + mannose-1D-myo-inositol 1-phosphate[er]	0	0	0	0
r_0597	IPS phospholipase C	H2O[er] + mannosylinositol phosphorylceramide A (C26)[er] -> ceramide-1 (C26)[er] + mannose-1D-myo-inositol 1-phosphate[er]	0	0	0	0
r_0598	IPS phospholipase C	H2O[er] + mannosylinositol phosphorylceramide B' (C24)[er] -> ceramide-2' (C24)[er] + mannose-1D-myo-inositol 1-phosphate[er]	0	0	0	0
r_0599	IPS phospholipase C	H2O[er] + mannosylinositol phosphorylceramide B' (C26)[er] -> ceramide-2' (C26)[er] + mannose-1D-myo-inositol 1-phosphate[er]	0	0	0	0
r_0600	IPS phospholipase C	H2O[er] + mannosylinositol phosphorylceramide B (C24)[er] -> ceramide-2 (C24)[er] + mannose-1D-myo-inositol 1-phosphate[er]	0	0	0	0
r_0601	IPS phospholipase C	H2O[er] + mannosylinositol phosphorylceramide B (C26)[er] -> ceramide-2 (C26)[er] + mannose-1D-myo-inositol 1-phosphate[er]	0	0	0	0
r_0602	IPS phospholipase C	H2O[er] + mannosylinositol phosphorylceramide C (C24)[er] -> ceramide-3 (C24)[er] + mannose-1D-myo-inositol 1-phosphate[er]	0	0	0	0
r_0603	IPS phospholipase C	H2O[er] + mannosylinositol phosphorylceramide C (C26)[er] -> ceramide-3 (C26)[er] + mannose-1D-myo-inositol 1-phosphate[er]	0	0	0	0
r_0604	IPS phospholipase C	H2O[er] + mannosylinositol phosphorylceramide D (C24)[er] -> ceramide-4 (C24)[er] + mannose-1D-myo-inositol 1-phosphate[er]	0	0	0	0
r_0605	IPS phospholipase C	H2O[er] + mannosylinositol phosphorylceramide D (C26)[er] -> ceramide-4 (C26)[er] + mannose-1D-myo-inositol 1-phosphate[er]	0	0	0	0
r_0606	IPS phospholipase C	H2O[er] + inositol phosphomannosylinositol phosphoceramide A (C24)[er] -> ceramide-1 (C24)[er] + mannose-(1D-myo-inositol 1-phosphate)2[er]	0	0	0	0
r_0607	IPS phospholipase C	H2O[er] + inositol phosphomannosylinositol phosphoceramide A (C26)[er] -> ceramide-1 (C26)[er] + mannose-(1D-myo-inositol 1-phosphate)2[er]	0	0	0	0
r_0608	IPS phospholipase C	H2O[er] + inositol phosphomannosylinositol phosphoceramide B' (C24)[er] -> ceramide-2' (C24)[er] + mannose-(1D-myo-inositol 1-phosphate)2[er]	0	0	0	0
r_0609	IPS phospholipase C	H2O[er] + inositol phosphomannosylinositol phosphoceramide B' (C26)[er] -> ceramide-2' (C26)[er] + mannose-(1D-myo-inositol 1-phosphate)2[er]	0	0	0	0
r_0610	IPS phospholipase C	H2O[er] + inositol phosphomannosylinositol phosphoceramide B (C24)[er] -> ceramide-2 (C24)[er] + mannose-(1D-myo-inositol 1-phosphate)2[er]	0	0	0	0
r_0611	IPS phospholipase C	H2O[er] + inositol phosphomannosylinositol phosphoceramide B (C26)[er] -> ceramide-2 (C26)[er] + mannose-(1D-myo-inositol 1-phosphate)2[er]	0	0	0	0
r_0612	IPS phospholipase C	H2O[er] + inositol phosphomannosylinositol phosphoceramide C (C24)[er] -> ceramide-3 (C24)[er] + mannose-(1D-myo-inositol 1-phosphate)2[er]	0	0	0	0
r_0613	IPS phospholipase C	H2O[er] + inositol phosphomannosylinositol phosphoceramide C (C26)[er] -> ceramide-3 (C26)[er] + mannose-(1D-myo-inositol 1-phosphate)2[er]	0	0	0	0
r_0614	IPS phospholipase C	H2O[er] + inositol phosphomannosylinositol phosphoceramide D (C24)[er] -> ceramide-4 (C24)[er] + mannose-(1D-myo-inositol 1-phosphate)2[er]	0	0	0	0
r_0615	IPS phospholipase C	H2O[er] + inositol phosphomannosylinositol phosphoceramide D (C26)[er] -> ceramide-4 (C26)[er] + mannose-(1D-myo-inositol 1-phosphate)2[er]	0	0	0	0
r_0616	IPS phospholipase C	H2O[m] + inositol-P-ceramide A (C24)[m] -> 1D-myo-inositol 3-phosphate[m] + ceramide-1 (C24)[m] + 2 H+[m]	0	0	0	0
r_0617	IPS phospholipase C	H2O[m] + inositol-P-ceramide A (C26)[m] -> 1D-myo-inositol 3-phosphate[m] + ceramide-1 (C26)[m] + 2 H+[m]	0	0	0	0
r_0618	IPS phospholipase C	H2O[m] + inositol-P-ceramide B' (C24)[m] -> 1D-myo-inositol 3-phosphate[m] + ceramide-2' (C24)[m] + 2 H+[m]	0	0	0	0
r_0619	IPS phospholipase C	H2O[m] + inositol-P-ceramide B' (C26)[m] -> 1D-myo-inositol 3-phosphate[m] + ceramide-2' (C26)[m] + 2 H+[m]	0	0	0	0
r_0620	IPS phospholipase C	H2O[m] + inositol-P-ceramide B (C24)[m] -> 1D-myo-inositol 3-phosphate[m] + ceramide-2 (C24)[m] + 2 H+[m]	0	0	0	0
r_0621	IPS phospholipase C	H2O[m] + inositol-P-ceramide B (C26)[m] -> 1D-myo-inositol 3-phosphate[m] + ceramide-2 (C26)[m] + 2 H+[m]	0	0	0	0
r_0622	IPS phospholipase C	H2O[m] + inositol-P-ceramide C (C24)[m] -> 1D-myo-inositol 3-phosphate[m] + ceramide-3 (C24)[m] + 2 H+[m]	0	0	0	0
r_0623	IPS phospholipase C	H2O[m] + inositol-P-ceramide C (C26)[m] -> 1D-myo-inositol 3-phosphate[m] + ceramide-3 (C26)[m] + 2 H+[m]	0	0	0	0
r_0624	IPS phospholipase C	H2O[m] + inositol-P-ceramide D (C24)[m] -> 1D-myo-inositol 3-phosphate[m] + ceramide-4 (C24)[m] + 2 H+[m]	0	0	0	0
r_0625	IPS phospholipase C	H2O[m] + inositol-P-ceramide D (C26)[m] -> 1D-myo-inositol 3-phosphate[m] + ceramide-4 (C26)[m] + 2 H+[m]	0	0	0	0
r_0626	IPS phospholipase C	H2O[m] + mannosylinositol phosphorylceramide A (C24)[m] -> ceramide-1 (C24)[m] + mannose-1D-myo-inositol 1-phosphate[m]	0	0	0	0
r_0627	IPS phospholipase C	H2O[m] + mannosylinositol phosphorylceramide A (C26)[m] -> ceramide-1 (C26)[m] + mannose-1D-myo-inositol 1-phosphate[m]	0	0	0	0
r_0628	IPS phospholipase C	H2O[m] + mannosylinositol phosphorylceramide B' (C24)[m] -> ceramide-2' (C24)[m] + mannose-1D-myo-inositol 1-phosphate[m]	0	0	0	0
r_0629	IPS phospholipase C	H2O[m] + mannosylinositol phosphorylceramide B' (C26)[m] -> ceramide-2' (C26)[m] + mannose-1D-myo-inositol 1-phosphate[m]	0	0	0	0
r_0630	IPS phospholipase C	H2O[m] + mannosylinositol phosphorylceramide B (C24)[m] -> ceramide-2 (C24)[m] + mannose-1D-myo-inositol 1-phosphate[m]	0	0	0	0
r_0631	IPS phospholipase C	H2O[m] + mannosylinositol phosphorylceramide B (C26)[m] -> ceramide-2 (C26)[m] + mannose-1D-myo-inositol 1-phosphate[m]	0	0	0	0
r_0632	IPS phospholipase C	H2O[m] + mannosylinositol phosphorylceramide C (C24)[m] -> ceramide-3 (C24)[m] + mannose-1D-myo-inositol 1-phosphate[m]	0	0	0	0
r_0633	IPS phospholipase C	H2O[m] + mannosylinositol phosphorylceramide C (C26)[m] -> ceramide-3 (C26)[m] + mannose-1D-myo-inositol 1-phosphate[m]	0	0	0	0
r_0634	IPS phospholipase C	H2O[m] + mannosylinositol phosphorylceramide D (C24)[m] -> ceramide-4 (C24)[m] + mannose-1D-myo-inositol 1-phosphate[m]	0	0	0	0
r_0635	IPS phospholipase C	H2O[m] + mannosylinositol phosphorylceramide D (C26)[m] -> ceramide-4 (C26)[m] + mannose-1D-myo-inositol 1-phosphate[m]	0	0	0	0
r_0636	IPS phospholipase C	H2O[m] + inositol phosphomannosylinositol phosphoceramide A (C24)[m] -> ceramide-1 (C24)[m] + mannose-(1D-myo-inositol 1-phosphate)2[m]	0	0	0	0
r_0637	IPS phospholipase C	H2O[m] + inositol phosphomannosylinositol phosphoceramide A (C26)[m] -> ceramide-1 (C26)[m] + mannose-(1D-myo-inositol 1-phosphate)2[m]	0	0	0	0
r_0638	IPS phospholipase C	H2O[m] + inositol phosphomannosylinositol phosphoceramide B' (C24)[m] -> ceramide-2' (C24)[m] + mannose-(1D-myo-inositol 1-phosphate)2[m]	0	0	0	0
r_0639	IPS phospholipase C	H2O[m] + inositol phosphomannosylinositol phosphoceramide B' (C26)[m] -> ceramide-2' (C26)[m] + mannose-(1D-myo-inositol 1-phosphate)2[m]	0	0	0	0
r_0640	IPS phospholipase C	H2O[m] + inositol phosphomannosylinositol phosphoceramide B (C24)[m] -> ceramide-2 (C24)[m] + mannose-(1D-myo-inositol 1-phosphate)2[m]	0	0	0	0
r_0641	IPS phospholipase C	H2O[m] + inositol phosphomannosylinositol phosphoceramide B (C26)[m] -> ceramide-2 (C26)[m] + mannose-(1D-myo-inositol 1-phosphate)2[m]	0	0	0	0
r_0642	IPS phospholipase C	H2O[m] + inositol phosphomannosylinositol phosphoceramide C (C24)[m] -> ceramide-3 (C24)[m] + mannose-(1D-myo-inositol 1-phosphate)2[m]	0	0	0	0
r_0643	IPS phospholipase C	H2O[m] + inositol phosphomannosylinositol phosphoceramide C (C26)[m] -> ceramide-3 (C26)[m] + mannose-(1D-myo-inositol 1-phosphate)2[m]	0	0	0	0
r_0644	IPS phospholipase C	H2O[m] + inositol phosphomannosylinositol phosphoceramide D (C24)[m] -> ceramide-4 (C24)[m] + mannose-(1D-myo-inositol 1-phosphate)2[m]	0	0	0	0
r_0645	IPS phospholipase C	H2O[m] + inositol phosphomannosylinositol phosphoceramide D (C26)[m] -> ceramide-4 (C26)[m] + mannose-(1D-myo-inositol 1-phosphate)2[m]	0	0	0	0
r_0646	IPS phospholipase C	H2O[er] + inositol-P-ceramide A (C24)[er] -> 1D-myo-inositol 1-phosphate[er] + ceramide-1 (C24)[er] + 2 H+[er]	0.00433844	0.000558846	-5.351e-36	-9.08963e-09
r_0647	IPS phospholipase C	H2O[er] + inositol-P-ceramide A (C26)[er] -> 1D-myo-inositol 1-phosphate[er] + ceramide-1 (C26)[er] + 2 H+[er]	0	0.0005334	0	9.08483e-09
r_0648	IPS phospholipase C	H2O[er] + inositol-P-ceramide B' (C24)[er] -> 1D-myo-inositol 1-phosphate[er] + ceramide-2' (C24)[er] + 2 H+[er]	0	0.000425429	6.72542e-36	1.6179e-31
r_0649	IPS phospholipase C	H2O[er] + inositol-P-ceramide B' (C26)[er] -> 1D-myo-inositol 1-phosphate[er] + ceramide-2' (C26)[er] + 2 H+[er]	0	-2.5752e-36	0	4.11601e-35
r_0650	IPS phospholipase C	H2O[er] + inositol-P-ceramide B (C24)[er] -> 1D-myo-inositol 1-phosphate[er] + ceramide-2 (C24)[er] + 2 H+[er]	0	-6.24553e-52	0	0
r_0651	IPS phospholipase C	H2O[er] + inositol-P-ceramide B (C26)[er] -> 1D-myo-inositol 1-phosphate[er] + ceramide-2 (C26)[er] + 2 H+[er]	0	0.000137848	0	0
r_0652	IPS phospholipase C	H2O[er] + inositol-P-ceramide C (C24)[er] -> 1D-myo-inositol 1-phosphate[er] + ceramide-3 (C24)[er] + 2 H+[er]	0	-2.5752e-36	0	0
r_0653	IPS phospholipase C	H2O[er] + inositol-P-ceramide C (C26)[er] -> 1D-myo-inositol 1-phosphate[er] + ceramide-3 (C26)[er] + 2 H+[er]	0	-2.5752e-36	0	0
r_0654	IPS phospholipase C	H2O[er] + inositol-P-ceramide D (C24)[er] -> 1D-myo-inositol 1-phosphate[er] + ceramide-4 (C24)[er] + 2 H+[er]	0	-2.5752e-36	0	0
r_0655	IPS phospholipase C	H2O[er] + inositol-P-ceramide D (C26)[er] -> 1D-myo-inositol 1-phosphate[er] + ceramide-4 (C26)[er] + 2 H+[er]	0	-2.5752e-36	0	0
r_0656	isoamyl acetate-hydrolyzing esterase	H2O[c] + isoamyl acetate[c] -> acetate[c] + H+[c] + isoamylol[c]	0	0	0	0
r_0657	isobutyl acetate-hydrolyzing esterase	H2O[c] + isobutyl acetate[c] -> acetate[c] + H+[c] + isobutanol[c]	0	0	0	0
r_0658	isocitrate dehydrogenase (NAD+)	isocitrate[m] + NAD[m] -> 2-oxoglutarate[m] + carbon dioxide[m] + NADH[m]	0	0.385159	0.569298	0
r_0659	isocitrate dehydrogenase (NADP)	isocitrate[c] + NADP(+)[c] <=> 2-oxoglutarate[c] + carbon dioxide[c] + NADPH[c]	-2.82525	-1.6802	-0.699449	-0.202451
r_0661	isocitrate dehydrogenase (NADP+), peroxisomal	isocitrate[p] + NADP(+)[p] -> 2-oxoglutarate[p] + carbon dioxide[p] + NADPH[p]	2.36814e-17	7.14806e-18	-2.43937e-19	0
r_0662	isocitrate lyase	isocitrate[c] -> glyoxylate[c] + succinate[c]	2.82525	1.29504	0.0970656	0
r_0663	isoleucine transaminase	2-oxoglutarate[c] + L-isoleucine[c] <=> (S)-3-methyl-2-oxopentanoate[c] + L-glutamate[c]	0.0711901	0.0345192	0.132764	0.380099
r_0664	isoleucine transaminase	2-oxoglutarate[m] + L-isoleucine[m] <=> (S)-3-methyl-2-oxopentanoate[m] + L-glutamate[m]	0	-0.0107536	-0.128145	-0.380098
r_0665	isoleucyl-tRNA synthetase	ATP[c] + L-isoleucine[c] + tRNA(Ile)[c] -> AMP[c] + diphosphate[c] + Ile-tRNA(Ile)[c]	0.137656	0.0555359	0.0070569	1.58948e-08
r_0666	isoleucyl-tRNA synthetase	ATP[m] + L-isoleucine[m] + tRNA(Ile)[m] -> AMP[m] + diphosphate[m] + Ile-tRNA(Ile)[m]	0	0	0	0
r_0667	isopentenyl-diphosphate D-isomerase	isopentenyl diphosphate[c] <=> prenyl diphosphate(3-)[c]	0	0	0	3.09163e-45
r_0668	itaconate-CoA ligase (ADP-forming)	ATP[m] + coenzyme A[m] + itaconate[m] <=> ADP[m] + itaconyl-CoA[m] + phosphate[m]	0	0	0	0
r_0669	ketol-acid reductoisomerase (2-aceto-2-hydroxybutanoate)	(S)-2-acetyl-2-hydroxybutanoate[m] + H+[m] + NADPH[m] -> (2R,3R)-2,3-dihydroxy-3-methylpentanoate[m] + NADP(+)[m]	0	0	-1.19755e-11	-6.7538e-07
r_0670	kynureninase	H2O[c] + L-kynurenine[c] -> anthranilate[c] + H+[c] + L-alanine[c]	0	0	0	0
r_0671	kynurenine 3-monooxygenase	H+[c] + L-kynurenine[c] + NADPH[c] + oxygen[c] -> 3-hydroxy-L-kynurenine[c] + H2O[c] + NADP(+)[c]	0	0	0	0
r_0672	L-1-pyrroline-3-hydroxy-5-carboxylate dehydrogenase	1-pyrroline-3-hydroxy-5-carboxylic acid[m] + 2 H2O[m] + NAD[m] <=> erythro-4-hydroxy-L-glutamic acid[m] + H+[m] + NADH[m]	0	0	0	0
r_0673	L-4-hydroxyglutamate semialdehyde dehydrogenase	H2O[m] + L-4-hydroxyglutamic semialdehyde[m] + NAD[m] <=> erythro-4-hydroxy-L-glutamic acid[m] + 2 H+[m] + NADH[m]	0	0	0	0
r_0674	L-alanine transaminase	2-oxoglutarate[m] + L-alanine[m] <=> L-glutamate[m] + pyruvate[m]	0	0	0	0
r_0675	L-allo-threonine aldolase	L-allothreonine[c] -> acetaldehyde[c] + L-glycine[c]	0	0	0	0
r_0676	L-allo-threonine dehydrogenase	L-allothreonine[c] + NADP(+)[c] <=> H+[c] + L-2-amino-3-oxobutanoate[c] + NADPH[c]	0	0	0	0
r_0678	L-aminoadipate-semialdehyde dehydrogenase (NADPH)	ATP[c] + H+[c] + L-2-aminoadipate[c] + NADPH[c] -> AMP[c] + diphosphate[c] + L-allysine[c] + NADP(+)[c]	0.151404	0.062344	0.00751508	7.29347e-09
r_0679	L-asparaginase	H2O[c] + L-asparagine[c] -> ammonium[c] + L-aspartate[c]	0.388679	0.0340647	0.000433502	-8.27143e-09
r_0680	L-asparaginase	H2O[e] + L-asparagine[e] -> ammonium[e] + L-aspartate[e]	0	0.0683571	0	0
r_0681	L-erythro-4-hydroxyglutamate:2-oxoglutarate aminotransferase	2-oxoglutarate[c] + erythro-4-hydroxy-L-glutamic acid[c] -> 4-hydroxy-2-oxoglutarate[c] + L-glutamate[c]	0	0	0	0
r_0682	L-erythro-4-hydroxyglutamate:2-oxoglutarate aminotransferase	2-oxoglutarate[m] + erythro-4-hydroxy-L-glutamic acid[m] -> 4-hydroxy-2-oxoglutarate[m] + L-glutamate[m]	0	0	0	0
r_0683	L-erythro-4-hydroxyglutamate:2-oxoglutarate aminotransferase	2-oxoglutarate[p] + erythro-4-hydroxy-L-glutamic acid[p] -> 4-hydroxy-2-oxoglutarate[p] + L-glutamate[p]	0	0	0	0
r_0687	L-hydroxyproline reductase (NADP)	1-pyrroline-3-hydroxy-5-carboxylic acid[c] + 2 H+[c] + NADPH[c] -> NADP(+)[c] + trans-4-hydroxy-L-proline[c]	0	0	0	0
r_0688	L-lactaldehyde:NADP+ 1-oxidoreductase	H+[c] + methylglyoxal[c] + NADPH[c] -> (S)-lactaldehyde[c] + NADP(+)[c]	0	0	0	0
r_0689	L-serine deaminase	L-serine[c] -> ammonium[c] + pyruvate[c]	0	0	0	1.31079e-05
r_0690	L-serine dehydrogenase	L-serine[c] + NADP(+)[c] -> H+[c] + L-alpha-formylglycine[c] + NADPH[c]	0	0	0	0
r_0691	L-sorbitol dehydrogenase (L-sorbose-producing)	L-glucitol[c] + NAD[c] -> H+[c] + L-sorbose[c] + NADH[c]	0	0	0	0
r_0692	L-threonine deaminase	L-threonine[c] -> 2-oxobutanoate[c] + ammonium[c]	0	0	0	0
r_0693	L-threonine deaminase	L-threonine[m] -> 2-oxobutanoate[m] + ammonium[m]	0	0	0	0
r_0694	L-tryptophan:oxygen 2,3-oxidoreductase (decyclizing)	L-tryptophan[c] + oxygen[c] -> N-formyl-L-kynurenine[c]	0	0	0	0
r_0695	L-tyrosine N-formyltransferase	10-formyl-THF[c] + L-tyrosine[c] -> H+[c] + N-formyl-L-tyrosine[c] + THF[c]	0	0.000128596	0.000887995	9.10873e-07
r_0696	lactaldehyde dehydrogenase	(S)-lactaldehyde[c] + H2O[c] + NAD[c] -> (S)-lactate[c] + 2 H+[c] + NADH[c]	0	0	0	0
r_0697	lactoylglutathione lyase	glutathione[c] + methylglyoxal[c] -> (R)-S-lactoylglutathione[c]	0	0	0	0
r_0698	lanosterol synthase	(S)-2,3-epoxysqualene[c] -> lanosterol[c]	0	0	0	0
r_0699	leucine transaminase	2-oxoglutarate[c] + L-leucine[c] <=> 4-methyl-2-oxopentanoate[c] + L-glutamate[c]	-0.355868	-0.642147	-0.186719	9.86757e-07
r_0700	leucine transaminase	2-oxoglutarate[m] + L-leucine[m] <=> 4-methyl-2-oxopentanoate[m] + L-glutamate[m]	0	0	0	0
r_0701	leucyl-tRNA synthetase	ATP[c] + L-leucine[c] + tRNA(Leu)[c] -> AMP[c] + diphosphate[c] + Leu-tRNA(Leu)[c]	0.211761	0.0854354	0.0108518	2.44543e-08
r_0702	leucyl-tRNA synthetase	ATP[m] + L-leucine[m] + tRNA(Leu)[m] -> AMP[m] + diphosphate[m] + Leu-tRNA(Leu)[m]	0	0	0	0
r_0703	leukotriene A4 hydrolase	H2O[c] + leukotriene A4[c] <=> (5S,6S)-di-HETE[c]	0	0	0	0
r_0704	leukotriene A4 hydrolase	H2O[n] + leukotriene A4[n] <=> (5S,6S)-di-HETE[n]	0	0	0	0
r_0705	leukotriene A4 hydrolase	H2O[c] + leukotriene A4[c] <=> Delta(6)-trans,Delta(8)-cis-leukotriene B4[c]	0	0	0	0
r_0706	leukotriene A4 hydrolase	H2O[n] + leukotriene A4[n] <=> Delta(6)-trans,Delta(8)-cis-leukotriene B4[n]	0	0	0	0
r_0707	leukotriene A4 hydrolase	H2O[c] + leukotriene A4[c] <=> leukotriene B4[c]	0	0	0	0
r_0708	leukotriene A4 hydrolase	H2O[n] + leukotriene A4[n] <=> leukotriene B4[n]	0	0	0	0
r_0711	lysyl-tRNA synthetase	ATP[c] + L-lysine[c] + tRNA(Lys)[c] -> AMP[c] + diphosphate[c] + Lys-tRNA(Lys)[c]	0.204465	0.0824923	0.0104816	2.36127e-08
r_0712	lysyl-tRNA synthetase	ATP[m] + L-lysine[m] + tRNA(Lys)[m] -> AMP[m] + diphosphate[m] + Lys-tRNA(Lys)[m]	0	0	0	0
r_0713	malate dehydrogenase	(S)-malate[m] + NAD[m] <=> H+[m] + NADH[m] + oxaloacetate[m]	0	0	0	-5.29564e-08
r_0714	malate dehydrogenase, cytoplasmic	(S)-malate[c] + NAD[c] <=> H+[c] + NADH[c] + oxaloacetate[c]	0	0	-0.000509102	-1.32028
r_0715	malate dehydrogenase, peroxisomal	(S)-malate[p] + NAD[p] <=> H+[p] + NADH[p] + oxaloacetate[p]	1.20355e-30	2.9073e-33	-2.75267e-33	-1.59938e-12
r_0716	malate synthase	acetyl-CoA[c] + glyoxylate[c] + H2O[c] -> (S)-malate[c] + coenzyme A[c] + H+[c]	0	0	0	0
r_0717	malate synthase	acetyl-CoA[p] + glyoxylate[p] + H2O[p] -> (S)-malate[p] + coenzyme A[p] + H+[p]	0	3.36928e-52	1.76993e-51	0
r_0718	malic enzyme (NAD)	(S)-malate[m] + NAD[m] -> carbon dioxide[m] + NADH[m] + pyruvate[m]	1.83972	0.089878	0	0
r_0719	malic enzyme (NADP)	(S)-malate[m] + NADP(+)[m] -> carbon dioxide[m] + NADPH[m] + pyruvate[m]	0.0674881	0	0.000120263	0.316845
r_0721	malonyl-CoA-ACP transacylase	malonyl-CoA[m] + ACP1[m] <=> carboxyacetyl-ACP[m] + coenzyme A[m]	0	0	0	0
r_0722	mannose-1-phosphate guanylyltransferase	D-mannose 1-phosphate[c] + GTP[c] + H+[c] -> diphosphate[c] + GDP-alpha-D-mannose[c]	0.243979	0.120327	0.237996	0.000161473
r_0723	mannose-6-phosphate isomerase	D-mannose 6-phosphate[c] <=> D-fructose 6-phosphate[c]	-0.243979	-0.120327	-0.237996	-0.000161473
r_0724	methenyltetrahydrifikate cyclohydrolase	5,10-methenyl-THF[m] + H2O[m] <=> 10-formyl-THF[m] + H+[m]	2.22394	0.757811	0.253551	-1.88405e-07
r_0725	methenyltetrahydrofolate cyclohydrolase	5,10-methenyl-THF[c] + H2O[c] <=> 10-formyl-THF[c] + H+[c]	0.246338	0.0834667	0.0120622	9.0849e-07
r_0726	methionine adenosyltransferase	ATP[c] + H2O[c] + L-methionine[c] -> diphosphate[c] + phosphate[c] + S-adenosyl-L-methionine[c]	0.0570926	0.0244834	0.0178411	-1.50686e-22
r_0727	methionine synthase	5-methyltetrahydrofolate[c] + L-homocysteine[c] -> L-methionine[c] + THF[c]	0.0554616	0.0249415	0.0178131	-5.1619e-07
r_0728	methionyl-tRNA formyltransferase	10-formyl-THF[m] + Met-tRNA(Met)[m] -> fMet-tRNA(fMet)[m] + H+[m] + THF[m]	0	0	0	0
r_0729	methionyl-tRNA synthetase	ATP[c] + L-methionine[c] + tRNA(Met)[c] -> AMP[c] + diphosphate[c] + Met-tRNA(Met)[c]	0.0362309	0.0146179	0.00185822	4.12943e-09
r_0730	methionyl-tRNA synthetase	ATP[m] + L-methionine[m] + tRNA(Met)[m] -> AMP[m] + diphosphate[m] + Met-tRNA(Met)[m]	0	0	0	0
r_0731	methylenetetrahydrofolate dehydrogenase (NAD)	5,10-methylenetetrahydrofolate[c] + NAD[c] -> 5,10-methenyl-THF[c] + NADH[c]	0	0	0	0
r_0732	methylenetetrahydrofolate dehydrogenase (NADP)	5,10-methylenetetrahydrofolate[c] + NADP(+)[c] <=> 5,10-methenyl-THF[c] + NADPH[c]	0.246338	0.0834667	0.0120622	9.08447e-07
r_0733	methylenetetrahydrofolate dehydrogenase (NADP)	5,10-methylenetetrahydrofolate[m] + NADP(+)[m] <=> 5,10-methenyl-THF[m] + NADPH[m]	2.22394	0.757811	0.253551	-1.88405e-07
r_0734	methylisocitrate lyase	(2S,3R)-3-hydroxybutane-1,2,3-tricarboxylic acid[m] -> pyruvate[m] + succinate[m]	0	-8.24708e-36	3.32257e-09	4.68783e-26
r_0735	mevalonate kinase (atp)	(R)-mevalonate[c] + ATP[c] -> (R)-5-phosphomevalonic acid[c] + ADP[c] + H+[c]	0	0	0	3.31733e-11
r_0736	mevalonate kinase (ctp)	(R)-mevalonate[c] + CTP[c] -> (R)-5-phosphomevalonic acid[c] + CDP[c] + H+[c]	0	0	0	1.10116e-09
r_0737	mevalonate kinase (gtp)	(R)-mevalonate[c] + GTP[c] -> (R)-5-phosphomevalonic acid[c] + GDP[c] + H+[c]	0	0	0	0
r_0738	mevalonate kinase (UTP)	(R)-mevalonate[c] + UTP[c] -> (R)-5-phosphomevalonic acid[c] + H+[c] + UDP[c]	0	0	0	-1.13433e-09
r_0739	mevalonate pyrophoshate decarboxylase	(R)-5-diphosphomevalonic acid[c] + ATP[c] -> ADP[c] + carbon dioxide[c] + isopentenyl diphosphate[c] + phosphate[c]	0	0	0	0
r_0747	MIPC synthase	GDP-alpha-D-mannose[g] + inositol-P-ceramide A (C24)[g] -> GDP[g] + H+[g] + mannosylinositol phosphorylceramide A (C24)[g]	0	0	0	1.05388e-11
r_0748	MIPC synthase	GDP-alpha-D-mannose[g] + inositol-P-ceramide A (C26)[g] -> GDP[g] + H+[g] + mannosylinositol phosphorylceramide A (C26)[g]	0	0	0	-9.08483e-09
r_0749	MIPC synthase	GDP-alpha-D-mannose[g] + inositol-P-ceramide B' (C24)[g] -> GDP[g] + H+[g] + mannosylinositol phosphorylceramide B' (C24)[g]	0	0	0	-6.91787e-09
r_0750	MIPC synthase	GDP-alpha-D-mannose[g] + inositol-P-ceramide B' (C26)[g] -> GDP[g] + H+[g] + mannosylinositol phosphorylceramide B' (C26)[g]	0	0	0	3.45653e-09
r_0751	MIPC synthase	GDP-alpha-D-mannose[g] + inositol-P-ceramide B (C24)[g] -> GDP[g] + H+[g] + mannosylinositol phosphorylceramide B (C24)[g]	0	0	0	-1.16773e-40
r_0752	MIPC synthase	GDP-alpha-D-mannose[g] + inositol-P-ceramide B (C26)[g] -> GDP[g] + H+[g] + mannosylinositol phosphorylceramide B (C26)[g]	0	0	0	3.66945e-23
r_0753	MIPC synthase	GDP-alpha-D-mannose[g] + inositol-P-ceramide C (C24)[g] -> GDP[g] + H+[g] + mannosylinositol phosphorylceramide C (C24)[g]	0	0	0	0
r_0754	MIPC synthase	GDP-alpha-D-mannose[g] + inositol-P-ceramide C (C26)[g] -> GDP[g] + H+[g] + mannosylinositol phosphorylceramide C (C26)[g]	0	0	0	0
r_0755	MIPC synthase	GDP-alpha-D-mannose[g] + inositol-P-ceramide D (C24)[g] -> GDP[g] + H+[g] + mannosylinositol phosphorylceramide D (C24)[g]	0	0	0	0
r_0756	MIPC synthase	GDP-alpha-D-mannose[g] + inositol-P-ceramide D (C26)[g] -> GDP[g] + H+[g] + mannosylinositol phosphorylceramide D (C26)[g]	0	0	0	0
r_0757	myo-inositol 1-phosphatase	1D-myo-inositol 1-phosphate[c] + H2O[c] -> myo-inositol[c] + phosphate[c]	0.00913528	0.00371249	0.00149919	-1.72713e-20
r_0758	myo-inositol-1-phosphate synthase	D-glucose 6-phosphate[c] -> 1D-myo-inositol 1-phosphate[c]	0.00479684	0.00205696	0.00149919	-5.83374e-24
r_0759	N-acetyl-g-glutamyl-phosphate reductase	H+[m] + N-acetyl-L-gamma-glutamyl phosphate[m] + NADPH[m] -> 2-acetamido-5-oxopentanoate[m] + NADP(+)[m] + phosphate[m]	2.10977	0.145324	8.8395e-08	2.92968e-05
r_0760	N-acetylglucosamine-6-phosphate synthase	acetyl-CoA[c] + alpha-D-glucosamine 6-phosphate[c] -> coenzyme A[c] + H+[c] + N-acetyl-D-glucosamine 6-phosphate[c]	0	0	0	0
r_0761	N-acteylglutamate synthase	acetyl-CoA[m] + L-glutamate[m] <=> coenzyme A[m] + H+[m] + N-acetyl-L-glutamate[m]	3.3088e-16	1.56675e-17	1.40966e-24	-4.7827e-22
r_0762	N-formyl-L-kynurenine amidohydrolase	H2O[c] + N-formyl-L-kynurenine[c] -> formate[c] + H+[c] + L-kynurenine[c]	0	0	0	0
r_0763	N-formyltyrosine oxidase	H+[c] + 2 N-formyl-L-tyrosine[c] + NADPH[c] -> N,N'-diformyldityrosine[c] + NADP(+)[c]	0	6.42978e-05	0.000443997	4.55437e-07
r_0764	NAD diphosphatase	H2O[p] + NAD[p] -> AMP[p] + 2 H+[p] + NMN[p]	0	0	2.26899e-36	-1.00672e-32
r_0765	NAD kinase	ATP[c] + NAD[c] -> ADP[c] + H+[c] + NADP(+)[c]	0	0	0	0
r_0766	NAD kinase	ATP[m] + NAD[m] -> ADP[m] + H+[m] + NADP(+)[m]	0	0	0	0
r_0767	NAD nucleosidase nuclear	H2O[n] + NAD[n] -> ADP-ribose[n] + H+[n] + nicotinamide[n]	0	0	7.86915e-09	0
r_0768	NAD synthase	ATP[c] + deamido-NAD(+)[c] + H2O[c] + L-glutamine[c] -> AMP[c] + diphosphate[c] + H+[c] + L-glutamate[c] + NAD[c]	0	0	-7.86915e-09	7.80683e-17
r_0769	NAD synthase	ATP[n] + deamido-NAD(+)[n] + H2O[n] + L-glutamine[n] <=> AMP[n] + diphosphate[n] + H+[n] + L-glutamate[n] + NAD[n]	0	0	7.86915e-09	1.87695e-15
r_0770	NADH dehydrogenase, cytosolic/mitochondrial	H+[c] + NADH[c] + ubiquinone-6[m] -> NAD[c] + ubiquinol-6[m]	0	0	0	0
r_0771	NADH kinase	ATP[c] + NADH[c] -> ADP[c] + H+[c] + NADPH[c]	-3.87495e-15	-1.76947e-15	2.81449e-11	2.24721e-14
r_0772	NADH kinase mitochondrial	ATP[m] + NADH[m] -> ADP[m] + H+[m] + NADPH[m]	0	0	-7.89732e-09	1.8097e-15
r_0773	NADH:ubiquinone oxidoreductase	H+[m] + NADH[m] + ubiquinone-6[m] -> NAD[m] + ubiquinol-6[m]	0	0	1.00187e-08	-1.75481e-11
r_0774	NAPRtase	ATP[c] + H+[c] + nicotinate[c] + PRPP[c] -> ADP[c] + diphosphate[c] + nicotinic acid D-ribonucleotide[c] + phosphate[c]	0	0	0	1.79663e-16
r_0775	NAPRtase	ATP[m] + H+[m] + nicotinate[m] + PRPP[m] -> ADP[m] + diphosphate[m] + nicotinic acid D-ribonucleotide[m] + phosphate[m]	0	0	0	0
r_0781	nicotinamidase	H2O[c] + nicotinamide[c] -> ammonium[c] + nicotinate[c]	0	0	0	0
r_0782	nicotinamide N-methyltransferase	nicotinamide[c] + S-adenosyl-L-methionine[c] -> 1-methylnicotinamide[c] + S-adenosyl-L-homocysteine[c]	0	0	0	0
r_0783	nicotinamide-nucleotide adenylyltransferase	ATP[c] + H+[c] + NMN[c] -> diphosphate[c] + NAD[c]	0	0	-2.78251e-18	1.95722e-15
r_0784	nicotinamide-nucleotide adenylyltransferase	ATP[n] + H+[n] + NMN[n] -> diphosphate[n] + NAD[n]	0	0	0	-1.97347e-15
r_0785	nicotinate-nucleotide adenylyltransferase	ATP[c] + H+[c] + nicotinic acid D-ribonucleotide[c] -> deamido-NAD(+)[c] + diphosphate[c]	0	0	0	1.79691e-16
r_0786	nicotinate-nucleotide diphosphorylase (carboxylating)	2 H+[c] + PRPP[c] + quinolinate[c] -> carbon dioxide[c] + diphosphate[c] + nicotinic acid D-ribonucleotide[c]	0	0	0	2.82662e-20
r_0787	nicotinate-nucleotide diphosphorylase (carboxylating)	2 H+[m] + PRPP[m] + quinolinate[m] -> carbon dioxide[m] + diphosphate[m] + nicotinic acid D-ribonucleotide[m]	0	0	0	0
r_0788	nucleoside diphosphatase	ADP[c] + H2O[c] -> AMP[c] + H+[c] + phosphate[c]	0	0	0	0
r_0789	nucleoside diphosphatase	GDP[c] + H2O[c] -> GMP[c] + H+[c] + phosphate[c]	0	0	0	-2.44659e-10
r_0790	nucleoside diphosphatase	H2O[c] + UDP[c] -> H+[c] + phosphate[c] + UMP[c]	0	0	0	-8.50239e-42
r_0791	nucleoside diphosphatase	H2O[g] + UDP[g] -> H+[g] + phosphate[g] + UMP[g]	0	0	0	1.96789e-10
r_0792	nucleoside diphosphatase	CDP[c] + H2O[c] -> CMP[c] + H+[c] + phosphate[c]	0.00319699	0.0010098	-2.98613e-22	2.5896e-09
r_0793	nucleoside diphosphatase	H2O[c] + IDP[c] -> H+[c] + IMP[c] + phosphate[c]	0	0	0	-2.2549e-16
r_0795	nucleoside diphosphate kinase	ATP[c] + CDP[c] -> ADP[c] + CTP[c]	0	0.000314045	0.00745385	6.93182e-16
r_0796	nucleoside diphosphate kinase	ATP[c] + dADP[c] -> ADP[c] + dATP[c]	0	0	0	-1.03e-42
r_0797	nucleoside diphosphate kinase	ATP[c] + dCDP[c] -> ADP[c] + dCTP[c]	0	0	0	8.04213e-17
r_0798	nucleoside diphosphate kinase	ATP[c] + dGDP[c] -> ADP[c] + dGTP[c]	0	0	0	-3.53776e-26
r_0799	nucleoside diphosphate kinase	ATP[c] + dTDP[c] -> ADP[c] + dTTP[c]	0	0	0	0
r_0800	nucleoside diphosphate kinase	ATP[c] + GDP[c] -> ADP[c] + GTP[c]	0.298531	0.147725	0.498999	0.000161473
r_0801	nucleoside diphosphate kinase	ATP[c] + IDP[c] -> ADP[c] + ITP[c]	0	0	0	1.07828e-24
r_0802	nucleoside diphosphate kinase	ATP[c] + dIDP[c] <=> ADP[c] + dITP[c]	0	0	-3.0184e-23	7.66544e-21
r_0803	nucleoside diphosphate kinase	ATP[c] + dUDP[c] <=> ADP[c] + dUTP[c]	0	0	0	3.13939e-27
r_0804	nucleoside triphosphatase	GTP[c] + H2O[c] -> GDP[c] + H+[c] + phosphate[c]	0	0	0	1.38167e-27
r_0805	nucleoside triphosphatase	H2O[c] + UTP[c] -> H+[c] + phosphate[c] + UDP[c]	0	0	0	-1.19119e-37
r_0806	nucleoside triphosphatase	CTP[c] + H2O[c] -> CDP[c] + H+[c] + phosphate[c]	0.00202169	0.000705257	0	-1.50452e-10
r_0807	nucleoside triphosphatase	H2O[c] + ITP[c] -> H+[c] + IDP[c] + phosphate[c]	0	0	0	-2.2549e-16
r_0810	nucleoside-diphosphatase (GDP), Golgi	GDP[g] + H2O[g] -> GMP[g] + H+[g] + phosphate[g]	0	0	0	0
r_0811	nucleoside-diphosphate kinase (ATP:UDP)	ATP[c] + UDP[c] -> ADP[c] + UTP[c]	0.55912	0.271819	0.504763	0.000340044
r_0812	O-acetylhomoserine (thiol)-lyase	methanethiol[c] + O-acetyl-L-homoserine[c] -> acetate[c] + H+[c] + L-methionine[c]	0	0	0	0
r_0813	O-acetylhomoserine (thiol)-lyase	hydrogen sulfide[c] + O-acetyl-L-homoserine[c] -> acetate[c] + L-homocysteine[c]	0.000176341	0.000458049	0	-7.07687e-09
r_0815	O-succinylhomoserine lyase (L-cysteine)	L-cysteine[c] + O-succinyl-L-homoserine[c] <=> H+[c] + L-cystathionine[c] + succinate[c]	0	1.44909e-33	0.000637367	3.98919e-08
r_0816	ornithine carbamoyltransferase	carbamoyl phosphate[c] + ornithine[c] -> H+[c] + L-citrulline[c] + phosphate[c]	1.83675	0.0736405	0	4.75514e-20
r_0817	ornithine decarboxylase	H+[c] + ornithine[c] -> carbon dioxide[c] + putrescine[c]	0	0	0	0
r_0818	ornithine transacetylase	L-glutamate[m] + N(2)-acetyl-L-ornithine[m] -> N-acetyl-L-glutamate[m] + ornithine[m]	2.10977	0.145324	8.8395e-08	2.92968e-05
r_0819	ornithine transaminase	2-oxoglutarate[c] + ornithine[c] -> L-glutamate[c] + L-glutamic 5-semialdehyde[c]	0.0193988	0.047474	0.00603008	8.19505e-24
r_0820	orotate phosphoribosyltransferase	diphosphate[c] + orotidine 5'-(dihydrogen phosphate)[c] <=> orotate[c] + PRPP[c]	-0.100649	-0.0406971	-0.00603601	0
r_0821	orotidine-5'-phosphate decarboxylase	H+[c] + orotidine 5'-(dihydrogen phosphate)[c] -> carbon dioxide[c] + UMP[c]	0.100649	0.0406971	0.00603601	0
r_0831	oxoglutarate dehydrogenase (dihydrolipoamide S-succinyltransferase)	coenzyme A[m] + S(8)-succinyldihydrolipoamide[m] -> dihydrolipoamide[m] + succinyl-CoA[m]	0	0	-3.77587e-22	-8.97046e-18
r_0832	oxoglutarate dehydrogenase (lipoamide)	2-oxoglutarate[m] + H+[m] + lipoamide[m] -> carbon dioxide[m] + S(8)-succinyldihydrolipoamide[m]	0	7.99824e-36	-3.77587e-22	-8.97046e-18
r_0841	pantetheine-phosphate adenylyltransferase	ATP[c] + H+[c] + pantetheine 4'-phosphate[c] -> 3'-dephospho-CoA[c] + diphosphate[c]	7.02712e-18	0	-1.48557e-17	-7.51407e-19
r_0842	pantothenate kinase	(R)-pantothenate[c] + ATP[c] -> (R)-4'-phosphopantothenic acid[c] + ADP[c] + H+[c]	-2.18941e-18	-2.15189e-17	-3.18184e-17	2.44441e-11
r_0843	pantothenate synthase	(R)-pantoate[c] + ATP[c] + beta-alanine[c] -> (R)-pantothenate[c] + AMP[c] + diphosphate[c] + H+[c]	0	0	0	0
r_0844	peroxisomal acyl-CoA thioesterase	decanoyl-CoA[p] + H2O[p] -> coenzyme A[p] + decanoate[p] + H+[p]	0	-7.08485e-18	5.72034e-18	-1.0865e-11
r_0845	peroxisomal acyl-CoA thioesterase	H2O[p] + lauroyl-CoA[p] -> coenzyme A[p] + H+[p] + laurate[p]	2.00826e-17	4.26283e-18	5.25746e-10	0
r_0847	peroxisomal acyl-CoA thioesterase	H2O[p] + palmitoyl-CoA[p] -> coenzyme A[p] + H+[p] + palmitate[p]	0	-4.07082e-18	5.44807e-08	0
r_0848	peroxisomal acyl-CoA thioesterase	H2O[p] + myristoyl-CoA[p] -> coenzyme A[p] + H+[p] + myristate[p]	-2.00826e-17	0	1.80434e-07	0
r_0849	peroxisomal acyl-CoA thioesterase	H2O[p] + stearoyl-CoA[p] -> coenzyme A[p] + H+[p] + stearate[p]	-4.5943e-17	-1.32641e-17	0	7.86943e-12
r_0850	peroxisomal acyl-CoA thioesterase	H2O[p] + octanoyl-CoA[p] -> coenzyme A[p] + H+[p] + octanoate[p]	0	0	-8.09465e-21	7.6511e-12
r_0851	phenylalanine transaminase	2-oxoglutarate[c] + L-phenylalanine[c] <=> keto-phenylpyruvate[c] + L-glutamate[c]	0	0	-3.07877e-07	4.84552e-14
r_0852	phenylalanyl-tRNA synthetase	ATP[c] + L-phenylalanine[c] + tRNA(Phe)[c] -> AMP[c] + diphosphate[c] + Phe-tRNA(Phe)[c]	0.0956673	0.0385943	0.00490698	1.10374e-08
r_0853	phenylalanyl-tRNA synthetase	ATP[m] + L-phenylalanine[m] + tRNA(Phe)[m] -> AMP[m] + diphosphate[m] + Phe-tRNA(Phe)[m]	0	0	0	0
r_0854	phenylpyruvate decarboxylase	H+[c] + keto-phenylpyruvate[c] -> carbon dioxide[c] + phenylacetaldehyde[c]	0.310438	0.0786878	0.183463	0.176273
r_0855	phopshoribosylaminoimidazole synthetase	5'-phosphoribosyl-N-formylglycineamidine[c] + ATP[c] -> 5'-phosphoribosyl-5-aminoimidazole[c] + ADP[c] + H+[c] + phosphate[c]	0.123169	0.0416691	0.00562516	0
r_0882	phosphoacetylglucosamine mutase	N-acetyl-D-glucosamine 6-phosphate[c] <=> N-acetyl-alpha-D-glucosamine 1-phosphate[c]	0	0	0	0
r_0883	phosphoadenylyl-sulfate reductase (thioredoxin)	3'-phospho-5'-adenylyl sulfate[c] + TRX1[c] -> adenosine 3',5'-bismonophosphate[c] + H+[c] + sulphite[c] + TRX1 disulphide[c]	0.00275914	0.00124562	0	0
r_0884	phosphoenolpyruvate carboxykinase	ATP[c] + oxaloacetate[c] -> ADP[c] + carbon dioxide[c] + phosphoenolpyruvate[c]	0	0	0	0
r_0885	phosphoethanolamine cytidyltransferase	CTP[c] + H+[c] + O-phosphoethanolamine[c] -> CDP-ethanolamine[c] + diphosphate[c]	0	-2.25876e-36	1.79313e-19	9.03149e-10
r_0886	phosphofructokinase	ATP[c] + D-fructose 6-phosphate[c] -> ADP[c] + D-fructose 1,6-bisphosphate[c] + H+[c]	94.8532	98.2594	99.0692	99.8813
r_0887	phosphofructokinase (s7p)	ATP[c] + sedoheptulose 7-phosphate[c] -> ADP[c] + H+[c] + sedoheptulose 1,7-bisphosphate[c]	2.06699	0.631809	0.065462	0.0587576
r_0888	phosphoglucomutase	D-glucose 6-phosphate[c] <=> D-glucose 1-phosphate[c]	0.514176	0.253599	0.501579	0.000340077
r_0889	phosphogluconate dehydrogenase	6-phospho-D-gluconate[c] + NADP(+)[c] -> carbon dioxide[c] + D-ribulose 5-phosphate[c] + NADPH[c]	6.38077	1.94937	0.0209364	0
r_0890	phosphoglucosamine mutase	alpha-D-glucosamine 1-phosphate[c] <=> alpha-D-glucosamine 6-phosphate[c]	0	0	0	0
r_0891	phosphoglycerate dehydrogenase	3-phosphonato-D-glycerate(3-)[c] + NAD[c] -> 3-phospho-hydroxypyruvate[c] + H+[c] + NADH[c]	1.25667	0.598838	0.297865	1.30897e-05
r_0892	phosphoglycerate kinase	1,3-bisphospho-D-glycerate[c] + ADP[c] <=> 3-phosphonato-D-glycerate(3-)[c] + ATP[c]	183.922	186.554	187.843	197.871
r_0893	phosphoglycerate mutase	3-phosphonato-D-glycerate(3-)[c] <=> 2-phospho-D-glyceric acid[c]	182.666	185.955	187.545	197.871
r_0902	phosphomannomutase	D-mannose 1-phosphate[c] <=> D-mannose 6-phosphate[c]	-0.243979	-0.120327	-0.237996	-0.000161473
r_0903	phosphomethylpyrimidine kinase	4-amino-2-methyl-5-phosphomethylpyrimidine[c] + ATP[c] -> 4-amino-2-methyl-5-diphosphomethylpyrimidine[c] + ADP[c]	1.85673e-07	4.17174e-08	0	0
r_0904	phosphomevalonate kinase	(R)-5-phosphomevalonic acid[c] + ATP[c] -> (R)-5-diphosphomevalonic acid[c] + ADP[c]	0	0	0	0
r_0905	phosphopantothenate-cysteine ligase	(R)-4'-phosphopantothenic acid[c] + CTP[c] + L-cysteine[c] -> CMP[c] + diphosphate[c] + H+[c] + N-[(R)-4-phosphonopantothenoyl]-L-cysteine[c]	-2.18941e-18	-2.15189e-17	-3.18184e-17	2.44441e-11
r_0906	phosphopantothenoylcysteine decarboxylase	H+[c] + N-[(R)-4-phosphonopantothenoyl]-L-cysteine[c] -> carbon dioxide[c] + pantetheine 4'-phosphate[c]	-2.18941e-18	-2.15189e-17	-3.18184e-17	2.44441e-11
r_0907	phosphopentomutase	alpha-D-ribose 1-phosphate(2-)[c] <=> ribose-5-phosphate[c]	0.033624	0.00544689	1.06197e-19	-5.17249e-09
r_0908	phosphoribosyl amino imidazolesuccinocarbozamide synthetase	ATP[c] + L-aspartate[c] + phosphoribosyl-carboxy-aminoimidazole[c] -> 5'-phosphoribosyl-4-(N-succinocarboxamide)-5-aminoimidazole[c] + ADP[c] + 2 H+[c] + phosphate[c]	0.123169	0.041669	0.00562511	-2.38321e-09
r_0909	phosphoribosyl-AMP cyclohydrolase	1-(5-phosphoribosyl)-5'-AMP[c] + H2O[c] -> 1-(5-phospho-D-ribosyl)-5-[(5-phospho-D-ribosylamino)methylideneamino]imidazole-4-carboxamide[c]	0	0	0	0
r_0910	phosphoribosyl-ATP pyrophosphatase	5-phosphoribosyl-ATP[c] + H2O[c] -> 1-(5-phosphoribosyl)-5'-AMP[c] + diphosphate[c] + H+[c]	0	0	0	0
r_0911	phosphoribosylaminoimidazole-carboxylase	5'-phosphoribosyl-5-aminoimidazole[c] + carbon dioxide[c] -> H+[c] + phosphoribosyl-carboxy-aminoimidazole[c]	0.123169	0.041669	0.00562511	-2.38321e-09
r_0912	phosphoribosylaminoimidazolecarboxamide formyltransferase	10-formyl-THF[c] + AICAR[c] <=> phosphoribosyl-formamido-carboxamide[c] + THF[c]	0.123169	0.041669	0.00562511	-2.38321e-09
r_0913	phosphoribosylanthranilate isomerase	N-(5-phospho-beta-D-ribosyl)anthranilate[c] -> 1-(2-carboxyphenylamino)-1-deoxy-D-ribulose 5-phosphate[c]	0.0110908	0.00016442	0	0
r_0914	phosphoribosylglycinamidine synthetase	5-phosphoribosylamine[c] + ATP[c] + L-glycine[c] -> 5-phospho-ribosyl-glycineamide[c] + ADP[c] + H+[c] + phosphate[c]	0.123169	0.0416691	0.00562516	0
r_0915	phosphoribosylpyrophosphate amidotransferase	H2O[c] + L-glutamine[c] + PRPP[c] -> 5-phosphoribosylamine[c] + diphosphate[c] + L-glutamate[c]	0.123169	0.0416691	0.00562516	0
r_0916	phosphoribosylpyrophosphate synthetase	ATP[c] + ribose-5-phosphate[c] -> AMP[c] + H+[c] + PRPP[c]	0.234909	0.0825306	0.0116612	-1.38895e-18
r_0917	phosphoserine phosphatase (L-serine)	3-phospho-serine[c] + H2O[c] -> L-serine[c] + phosphate[c]	1.25667	0.598838	0.297865	1.33e-05
r_0918	phosphoserine transaminase	3-phospho-hydroxypyruvate[c] + L-glutamate[c] -> 2-oxoglutarate[c] + 3-phospho-serine[c]	1.25667	0.598838	0.297865	1.30897e-05
r_0919	phytoceramidase	lignoceric acid[er] + phytosphingosine[er] -> ceramide-2 (C24)[er] + H2O[er]	0	-5.79678e-20	0	-4.79815e-12
r_0920	phytoceramidase	cerotic acid[er] + phytosphingosine[er] -> ceramide-2 (C26)[er] + H2O[er]	2.17069e-19	5.79678e-20	0	4.79815e-12
r_0921	Phytosphingosine phosphate lyase	phytosphingosine 1-phosphate[er] -> 2-hydroxyhexadecanal[er] + O-phosphoethanolamine[er]	0	0	0	0
r_0922	phytosphingosine synthesis	H+[er] + NADPH[er] + oxygen[er] + sphinganine[er] -> H2O[er] + NADP(+)[er] + phytosphingosine[er]	0	0	0	0
r_0929	polyamine oxidase	H2O[c] + N(1)-acetylspermidine[c] + oxygen[c] -> 3-aminopropanal[c] + hydrogen peroxide[c] + N-acetylputrescine[c]	0	0	0	0
r_0935	porphobilinogen synthase	2 5-aminolevulinate[c] -> H+[c] + 2 H2O[c] + porphobilinogen[c]	0	0	0	0
r_0936	poylamine oxidase	H2O[c] + N(1)-acetylspermine[c] + oxygen[c] -> 3-aminopropanal[c] + hydrogen peroxide[c] + N(1)-acetylspermidine[c]	0	0	0	0
r_0937	poylamine oxidase	H2O[c] + oxygen[c] + spermine[c] -> 3-aminopropanal[c] + hydrogen peroxide[c] + spermidine[c]	0	0	0	0
r_0938	prephenate dehydratase	H+[c] + prephenate[c] -> carbon dioxide[c] + H2O[c] + keto-phenylpyruvate[c]	0	0.0185294	0.18745	0.176273
r_0939	prephenate dehydrogenase (NADP)	NADP(+)[c] + prephenate[c] -> 3-(4-hydroxyphenyl)pyruvate[c] + carbon dioxide[c] + NADPH[c]	0.0114747	0.00490814	0	0
r_0940	proline oxidase (NAD)	FAD[m] + L-proline[m] -> 1-pyrroline-5-carboxylate[m] + FADH2[m]	0	0	0	-4.7009e-26
r_0941	prolyl-tRNA synthetase	ATP[c] + L-proline[c] + tRNA(Pro)[c] -> AMP[c] + diphosphate[c] + Pro-tRNA(Pro)[c]	0.117678	0.047474	0.00603008	1.35762e-08
r_0942	protoporphyrinogen oxidase	3 oxygen[m] + 2 protoporphyrinogen[m] -> 6 H2O[m] + 2 protoporphyrin[m]	0	0	0	0
r_0943	purine-nucleoside phosphorylase	nicotinamide riboside[c] + phosphate[c] -> alpha-D-ribose 1-phosphate(2-)[c] + H+[c] + nicotinamide[c]	0	0	0	0
r_0949	guanosine phosphorylase	guanosine[c] + phosphate[c] <=> alpha-D-ribose 1-phosphate(2-)[c] + guanine[c]	0	0	3.62844e-23	-4.42974e-11
r_0950	guanosine phosphorylase	guanosine[m] + phosphate[m] <=> alpha-D-ribose 1-phosphate(2-)[m] + guanine[m]	0	0	0	0
r_0951	inosine phosphorylase	inosine[c] + phosphate[c] <=> alpha-D-ribose 1-phosphate(2-)[c] + hypoxanthine[c]	0.033624	0.00190973	0	2.37038e-11
r_0953	pyridoxal oxidase	ammonium[c] + 2 H2O[c] + 0.5 oxygen[c] + pyridoxal[c] -> 2 hydrogen peroxide[c] + pyridoxamine[c]	0	0	0	0
r_0954	pyridoxamine 5'-phosphate oxidase	H2O[c] + oxygen[c] + pyridoxamine 5'-phosphate[c] -> ammonium[c] + hydrogen peroxide[c] + pyridoxal 5'-phosphate[c]	0	0	0	0
r_0955	pyridoxine 5'-phosphate oxidase	oxygen[c] + pyridoxine 5'-phosphate[c] -> hydrogen peroxide[c] + pyridoxal 5'-phosphate[c]	0	0	0	0
r_0956	pyridoxine oxidase	oxygen[c] + pyridoxine[c] -> hydrogen peroxide[c] + pyridoxal[c]	0	0	0	0
r_0957	pyrroline-5-carboxylate reductase	1-pyrroline-5-carboxylate[c] + 2 H+[c] + NADPH[c] -> L-proline[c] + NADP(+)[c]	0.117678	0.047474	0.00603008	-4.39564e-23
r_0958	pyruvate carboxylase	ATP[c] + bicarbonate[c] + pyruvate[c] -> ADP[c] + H+[c] + oxaloacetate[c] + phosphate[c]	2.96438	1.34705	0.273414	1.32048
r_0959	pyruvate decarboxylase	H+[c] + pyruvate[c] -> acetaldehyde[c] + carbon dioxide[c]	173.426	178.25	180.541	194.42
r_0960	pyruvate decarboxylase (acetoin-forming)	acetaldehyde[c] + H+[c] + pyruvate[c] -> (R)-acetoin[c] + carbon dioxide[c]	0.0404798	0.0895521	0.556358	0.534555
r_0961	pyruvate dehydrogenase	coenzyme A[m] + NAD[m] + pyruvate[m] -> acetyl-CoA[m] + carbon dioxide[m] + NADH[m]	1.04801	0.71908	0.34079	0.521843
r_0962	pyruvate kinase	ADP[c] + H+[c] + phosphoenolpyruvate[c] -> ATP[c] + pyruvate[c]	182.621	185.908	187.171	197.518
r_0963	quinone oxidoreductase	2-hexaprenyl-6-methoxy-3-methyl-1,4-benzoquinone[m] + H+[m] + NADH[m] + oxygen[m] -> 2-hexaprenyl-5-hydroxy-6-methoxy-3-methyl-1,4-benzoquinone[m] + H2O[m] + NAD[m]	0	0	0	0
r_0964	reduced glutathione via ABC system	ATP[c] + glutathione[c] + H2O[c] -> ADP[c] + glutathione[v] + H+[c] + phosphate[c]	0	0	0	0
r_0965	riboflavin kinase	ATP[c] + riboflavin[c] -> ADP[c] + FMN[c] + H+[c]	0	0	0	-7.3628e-20
r_0966	riboflavin kinase	ATP[m] + riboflavin[m] -> ADP[m] + FMN[m] + H+[m]	-2.80497e-16	-1.69476e-17	2.48295e-07	-1.66513e-09
r_0967	riboflavin synthase	2-hydroxy-3-oxobutyl phosphate[c] + 5-amino-6-(D-ribitylamino)uracil[c] -> 6,7-dimethyl-8-(1-D-ribityl)lumazine[c] + H+[c] + 2 H2O[c] + phosphate[c]	0.00112229	0.000481264	0.000350711	-1.47256e-19
r_0968	riboflavin synthase	2 6,7-dimethyl-8-(1-D-ribityl)lumazine[c] + H+[c] -> 5-amino-6-(D-ribitylamino)uracil[c] + riboflavin[c]	0.000561146	0.000240632	0.000175355	-7.3628e-20
r_0969	ribokinase	ATP[c] + D-ribose[c] -> ADP[c] + H+[c] + ribose-5-phosphate[c]	0	0	0	-1.85747e-21
r_0970	ribonucleoside-triphosphate reductase (ATP)	ATP[c] + H+[c] + TRX1[c] -> dATP[c] + H2O[c] + TRX1 disulphide[c]	0.000764604	0.000509698	0.000309451	-2.00362e-10
r_0971	ribonucleoside-triphosphate reductase (CTP)	CTP[c] + H+[c] + TRX1[c] -> dCTP[c] + H2O[c] + TRX1 disulphide[c]	0	0	-1.7156e-19	7.79967e-11
r_0972	ribonucleoside-triphosphate reductase (GTP)	GTP[c] + H+[c] + TRX1[c] -> dGTP[c] + H2O[c] + TRX1 disulphide[c]	0	0	0	3.53776e-26
r_0973	ribonucleoside-triphosphate reductase (UTP)	H+[c] + UTP[c] + TRX1[c] -> dUTP[c] + H2O[c] + TRX1 disulphide[c]	0.00336688	0.00127033	1.7156e-19	-7.16193e-09
r_0974	ribonucleotide reductase	ADP[c] + H+[c] + TRX1[c] -> dADP[c] + H2O[c] + TRX1 disulphide[c]	0.00125552	0.000356577	0.000321829	2.00362e-10
r_0975	ribonucleotide reductase	ADP[n] + H+[n] + TRX1[n] -> dADP[n] + H2O[n] + TRX1 disulphide[n]	0	0	0	0
r_0976	ribonucleotide reductase	CDP[c] + H+[c] + TRX1[c] -> dCDP[c] + H2O[c] + TRX1 disulphide[c]	0	0.000173464	0.00105213	-1.71918e-09
r_0977	ribonucleotide reductase	CDP[n] + H+[n] + TRX1[n] -> dCDP[n] + H2O[n] + TRX1 disulphide[n]	0	0	0	0
r_0978	ribonucleotide reductase	GDP[c] + H+[c] + TRX1[c] -> dGDP[c] + H2O[c] + TRX1 disulphide[c]	0.00134675	0.000577517	0.000420853	4.13497e-10
r_0979	ribonucleotide reductase	GDP[n] + H+[n] + TRX1[n] -> dGDP[n] + H2O[n] + TRX1 disulphide[n]	0	0	0	0
r_0982	ribose-5-phosphate isomerase	D-ribulose 5-phosphate[c] <=> ribose-5-phosphate[c]	2.26827	0.708893	0.0771232	0.0587576
r_0983	ribosylnicotinamide kinase	ATP[c] + nicotinamide riboside[c] -> ADP[c] + H+[c] + NMN[c]	0	0	0	0
r_0984	ribulose 5-phosphate 3-epimerase	D-ribulose 5-phosphate[c] <=> D-xylulose 5-phosphate[c]	4.11138	1.24	-0.0565375	-0.0587576
r_0985	S-adenosyl-L-methionine:3-hexaprenyl-4,5-dihydroxylate O-methyltransferase	3-hexaprenyl-4,5-dihydroxybenzoic acid[m] + S-adenosyl-L-methionine[m] -> 3-hexaprenyl-4-hydroxy-5-methoxybenzoic acid[m] + H+[m] + S-adenosyl-L-homocysteine[m]	0	0	0	0
r_0986	S-adenosyl-methionine delta-24-sterol-c-methyltransferase	S-adenosyl-L-methionine[c] + zymosterol[c] -> fecosterol[c] + H+[c] + S-adenosyl-L-homocysteine[c]	0	0	0	-3.99451e-08
r_0987	S-formylglutathione hydralase	H2O[c] + S-formylglutathione[c] -> formate[c] + glutathione[c] + H+[c]	0	0	0	0
r_0988	saccharopine dehydrogenase (NAD, L-lysine forming)	H2O[c] + L-saccharopine[c] + NAD[c] -> 2-oxoglutarate[c] + H+[c] + L-lysine[c] + NADH[c]	0.151404	0.062344	0.00751508	7.29347e-09
r_0989	saccharopine dehydrogenase (NADP, L-glutamate forming)	H+[c] + L-allysine[c] + L-glutamate[c] + NADPH[c] -> H2O[c] + L-saccharopine[c] + NADP(+)[c]	0.151404	0.062344	0.00751508	7.29347e-09
r_0990	sedoheptulose 1,7-bisphosphate D-glyceraldehyde-3-phosphate-lyase	sedoheptulose 1,7-bisphosphate[c] <=> D-erythrose 4-phosphate[c] + dihydroxyacetone phosphate[c]	2.06699	0.631809	0.065462	0.0587576
r_0992	serine O-acetyltransferase	acetyl-CoA[c] + L-serine[c] -> coenzyme A[c] + O-acetyl-L-serine[c]	0	0	0	4.1212e-09
r_0993	serine palmitotransferase	H+[er] + L-serine[er] + palmitoyl-CoA[er] -> 3-ketosphinganine[er] + carbon dioxide[er] + coenzyme A[er]	0	-5.79678e-20	0	-4.79815e-12
r_0995	seryl-tRNA synthetase	ATP[c] + L-serine[c] + tRNA(Ser)[c] -> AMP[c] + diphosphate[c] + Ser-tRNA(Ser)[c]	0.132459	0.0534438	0.00679096	1.52927e-08
r_0996	shikimate dehydrogenase	3-dehydroshikimate[c] + H+[c] + NADPH[c] -> NADP(+)[c] + shikimate[c]	0.0226011	0.0236172	0.187462	0.176273
r_0997	shikimate kinase	ATP[c] + shikimate[c] -> 3-phosphoshikimic acid[c] + ADP[c] + H+[c]	0.0226011	0.0236172	0.187462	0.176273
r_0998	sirohydrochlorin dehydrogenase	NAD[c] + precorrin-2[c] -> 2 H+[c] + NADH[c] + sirohydrochlorin[c]	0	0	0	0
r_0999	sirohydrochlorin ferrochetalase	iron(2+)[c] + sirohydrochlorin[c] -> 2 H+[c] + siroheme[c]	0	0	0	0
r_1000	fumarate reductase (FMN)	FMNH2[c] + fumarate[c] <=> FMN[c] + H+[c] + succinate[c]	0	0	0.200317	1.00371
r_1001	spermidine synthase	putrescine[c] + S-adenosylmethioninamine[c] -> 5'-S-methyl-5'-thioadenosine[c] + H+[c] + spermidine[c]	0	0	7.93868e-12	1.88405e-07
r_1002	spermine synthase	S-adenosylmethioninamine[c] + spermidine[c] -> 5'-S-methyl-5'-thioadenosine[c] + H+[c] + spermine[c]	0	0	0	0
r_1003	sphinganine phosphate lyase	sphinganine 1-phosphate[er] -> hexadecanal[er] + O-phosphoethanolamine[er]	0	0	0	0
r_1004	sphingoid base-phosphate phosphatase (phytosphingosine 1-phosphate)	H2O[er] + phytosphingosine 1-phosphate[er] -> phosphate[er] + phytosphingosine[er]	0	0	0	-7.11472e-25
r_1005	sphingoid base-phosphate phosphatase (sphinganine 1-phosphatase)	H2O[er] + sphinganine 1-phosphate[er] -> phosphate[er] + sphinganine[er]	0	0	0	0
r_1006	sphingolipid long chain base kinase (phytosphingosine)	ATP[er] + phytosphingosine[er] -> ADP[er] + H+[er] + phytosphingosine 1-phosphate[er]	0	0	0	-7.11472e-25
r_1007	sphingolipid long chain base kinase (sphinganine)	ATP[er] + sphinganine[er] -> ADP[er] + H+[er] + sphinganine 1-phosphate[er]	0	0	0	0
r_1008	spontaneous cis-aconitate(3-) to trans-aconitate	cis-aconitate[m] <=> trans-aconitate[m]	0	0	0	0
r_1009	spontaneous cis-aconitate(3-) to trans-aconitate	cis-aconitate[c] <=> trans-aconitate[c]	0	0	0	0
r_1010	squalene epoxidase (NAD)	H+[er] + NADH[er] + oxygen[er] + squalene[er] -> (S)-2,3-epoxysqualene[er] + H2O[er] + NAD[er]	0	0	0	0
r_1011	squalene epoxidase (NADP)	H+[er] + NADPH[er] + oxygen[er] + squalene[er] -> (S)-2,3-epoxysqualene[er] + H2O[er] + NADP(+)[er]	0	0	0	0
r_1012	squalene synthase	2 farnesyl diphosphate[c] + H+[c] + NADPH[c] -> 2 diphosphate[c] + NADP(+)[c] + squalene[c]	0	0	0	0
r_1021	succinate dehydrogenase (ubiquinone-6)	succinate[m] + ubiquinone-6[m] <=> fumarate[m] + ubiquinol-6[m]	0	0	-1.00187e-08	1.59488e-11
r_1022	succinate-CoA ligase (ADP-forming)	ADP[m] + phosphate[m] + succinyl-CoA[m] -> ATP[m] + coenzyme A[m] + succinate[m]	0.534241	-4.28345e-18	-1.11917e-08	9.66531e-23
r_1023	succinate-semialdehyde dehydrogenase (NADP)	H2O[c] + NADP(+)[c] + succinic semialdehyde[c] -> 2 H+[c] + NADPH[c] + succinate[c]	0	0	0	1.58712e-16
r_1024	sucrose hydrolyzing enxyme	H2O[e] + sucrose[e] -> D-fructose[e] + D-glucose[e]	0	0	0	0
r_1025	sulfate adenylyltransferase	ATP[c] + H+[c] + sulphate[c] -> 5'-adenylyl sulfate[c] + diphosphate[c]	0	0	0	0
r_1026	sulfate adenylyltransferase (ADP)	ADP[c] + H+[c] + sulphate[c] -> 5'-adenylyl sulfate[c] + phosphate[c]	0.00275914	0.00124562	0	0
r_1027	sulfite reductase (NADPH2)	4 H+[c] + 3 NADPH[c] + sulphite[c] -> 3 H2O[c] + hydrogen sulfide[c] + 3 NADP(+)[c]	0.00275914	0.00124562	0	-4.35616e-23
r_1028	taurcholate via ABC system	ATP[c] + H2O[c] + taurocholic acid[c] -> ADP[c] + H+[c] + phosphate[c] + taurocholic acid[v]	0	0	0	0
r_1029	taurine dioxygenase	2-oxoglutarate[c] + oxygen[c] + taurine[c] -> aminoacetaldehyde[c] + carbon dioxide[c] + H+[c] + succinate[c] + sulphite[c]	0	0	0	0
r_1030	tetrahydrofolate aminomethyltransferase	5,10-methenyl-THF[m] + H2O[m] -> 5-formyltetrahydrofolic acid[m] + H+[m]	0	0	0	0
r_1031	tetrahydrofolate:L-glutamate gamma-ligase (ADP-forming)	ATP[c] + L-glutamate[c] + THF[c] <=> 5,6,7,8-tetrahydrofolyl-L-glutamic acid[c] + ADP[c] + H+[c] + phosphate[c]	0	0	0	0
r_1032	thiamin diphosphatase	2 H2O[e] + TDP[e] -> H+[e] + 2 phosphate[e] + thiamine[e]	0	0	0	0
r_1033	thiamin phosphatase	H2O[e] + TMP[e] -> phosphate[e] + thiamine[e]	0	0	0	0
r_1034	thiamine diphosphokinase	ATP[c] + thiamine[c] -> AMP[c] + H+[c] + TDP[c]	0	0	4.22532e-08	0
r_1035	thiamine-diphosphate kinase	ATP[c] + TDP[c] -> ADP[c] + thiamine(1+) triphosphate(4-)[c]	0	0	0	0
r_1036	thiamine-phosphate diphosphorylase	4-amino-2-methyl-5-diphosphomethylpyrimidine[c] + 4-methyl-5-(2-phosphonooxyethyl)thiazole[c] + H+[c] -> diphosphate[c] + TMP[c]	1.85673e-07	4.17174e-08	0	0
r_1037	thioredoxin	H+[n] + hydrogen peroxide[n] + TRX1[n] -> 2 H2O[n] + TRX1 disulphide[n]	0	0	0	0
r_1038	thioredoxin reductase (NADPH)	NADPH[c] + TRX1 disulphide[c] -> NADP(+)[c] + TRX1[c]	0.539344	0.00712822	0.0202084	3.654e-06
r_1039	thioredoxin reductase (NADPH)	NADPH[m] + TRX1 disulphide[m] -> NADP(+)[m] + TRX1[m]	0	0	0	0
r_1040	threonine aldolase	L-threonine[c] -> acetaldehyde[c] + L-glycine[c]	1.90829	0.363448	0.00703599	4.78595e-05
r_1041	threonine synthase	H2O[c] + O-phospho-L-homoserine[c] -> L-threonine[c] + phosphate[c]	0.853174	0.123532	0.0108993	4.78753e-05
r_1042	threonyl-tRNA synthetase	ATP[c] + L-threonine[c] + tRNA(Thr)[c] -> AMP[c] + diphosphate[c] + Thr-tRNA(Thr)[c]	0.136734	0.0551629	0.00701079	1.57876e-08
r_1043	threonyl-tRNA synthetase	ATP[m] + L-threonine[m] + tRNA(Thr)[m] -> AMP[m] + diphosphate[m] + Thr-tRNA(Thr)[m]	0	0	0	0
r_1045	thymidylate synthase	5,10-methylenetetrahydrofolate[c] + dUMP[c] -> dihydrofolic acid[c] + dTMP[c]	0.00202013	0.000866275	0.00063128	-8.80312e-09
r_1046	trans-aconitate 3-methyltransferase	S-adenosyl-L-methionine[c] + trans-aconitate[c] -> (2E)-3-(methoxycarbonyl)pent-2-enedioic acid[c] + S-adenosyl-L-homocysteine[c]	0	0	0	0
r_1047	trans-pentaprenyltranstransferase	isopentenyl diphosphate[m] + pentaprenyl diphosphate[m] -> diphosphate[m] + hexaprenyl diphosphate[m]	0	0	0	0
r_1048	transaldolase	glyceraldehyde 3-phosphate[c] + sedoheptulose 7-phosphate[c] <=> D-erythrose 4-phosphate[c] + D-fructose 6-phosphate[c]	0	0	0	0
r_1049	transketolase 1	D-xylulose 5-phosphate[c] + ribose-5-phosphate[c] <=> glyceraldehyde 3-phosphate[c] + sedoheptulose 7-phosphate[c]	2.06699	0.631809	0.065462	0.0587576
r_1050	transketolase 2	D-erythrose 4-phosphate[c] + D-xylulose 5-phosphate[c] <=> D-fructose 6-phosphate[c] + glyceraldehyde 3-phosphate[c]	2.04439	0.608192	-0.122	-0.117515
r_1051	trehalose-phosphatase	alpha,alpha-trehalose 6-phosphate[c] + H2O[c] -> phosphate[c] + trehalose[c]	0.047448	0.0234044	0.0462904	3.11922e-05
r_1054	triose-phosphate isomerase	dihydroxyacetone phosphate[c] <=> glyceraldehyde 3-phosphate[c]	84.9468	87.0547	88.8306	98.0483
r_1055	tryptophan synthase (indoleglycerol phosphate)	1-C-(indol-3-yl)glycerol 3-phosphate[c] + L-serine[c] -> glyceraldehyde 3-phosphate[c] + H2O[c] + L-tryptophan[c]	0.0110908	0.00016442	0	0
r_1056	tryptophan transaminase	2-oxoglutarate[c] + L-tryptophan[c] -> indole-3-pyruvate[c] + L-glutamate[c]	0	0.102441	0.174377	1.01078e-08
r_1057	tryptophanyl-tRNA synthetase	ATP[c] + L-tryptophan[c] + tRNA(Trp)[c] -> AMP[c] + diphosphate[c] + Trp-tRNA(Trp)[c]	0.0202936	0.00818494	0.00103815	2.26958e-09
r_1058	tryptophanyl-tRNA synthetase	ATP[m] + L-tryptophan[m] + tRNA(Trp)[m] -> AMP[m] + diphosphate[m] + Trp-tRNA(Trp)[m]	0	0	0	0
r_1063	tyrosine transaminase	3-(4-hydroxyphenyl)pyruvate[c] + L-glutamate[c] <=> 2-oxoglutarate[c] + L-tyrosine[c]	0.0114747	0.00490814	-3.70516e-09	1.06411e-09
r_1065	tyrosine transaminase	3-(4-hydroxyphenyl)pyruvate[p] + L-glutamate[p] -> 2-oxoglutarate[p] + L-tyrosine[p]	-2.58397e-36	-5.11807e-34	-1.34651e-37	-4.18646e-58
r_1066	tyrosyl-tRNA synthetase	ATP[c] + L-tyrosine[c] + tRNA(Tyr)[c] -> AMP[c] + diphosphate[c] + Tyr-tRNA(Tyr)[c]	0.0728675	0.0294008	0.00373656	8.39638e-09
r_1067	tyrosyl-tRNA synthetase	ATP[m] + L-tyrosine[m] + tRNA(Tyr)[m] -> AMP[m] + diphosphate[m] + Tyr-tRNA(Tyr)[m]	0	0	0	0
r_1068	UDP-glucose:ergosterol glucosyltransferase	ergosterol[c] + UDP-D-glucose[c] -> ergosterol 3-beta-D-glucoside[c] + H+[c] + UDP[c]	0	0	0	0
r_1069	UDP-N-acetylglucosamine diphosphorylase	H+[c] + N-acetyl-alpha-D-glucosamine 1-phosphate[c] + UTP[c] <=> diphosphate[c] + UDP-N-acetyl-alpha-D-glucosamine[c]	0	0	0	0
r_1070	UDPglucose 4-epimerase	UDP-D-glucose[c] <=> UDP-D-galactose[c]	0	0	0	0
r_1071	UDPglucose--hexose-1-phosphate uridylyltransferase	alpha-D-galactose 1-phosphate[c] + UDP-D-glucose[c] <=> D-glucose 1-phosphate[c] + UDP-D-galactose[c]	0	0	1.76334e-35	-8.96502e-39
r_1072	UMP kinase	ATP[c] + UMP[c] -> ADP[c] + UDP[c]	0.0449443	0.0182198	0.00318407	-1.08555e-24
r_1073	UMP kinase	ATP[n] + UMP[n] -> ADP[n] + UDP[n]	0	0	0	0
r_1074	uracil phosphoribosyltransferase	PRPP[c] + uracil[c] -> diphosphate[c] + UMP[c]	0	0	0	-2.43136e-09
r_1075	urea carboxylase	ATP[c] + bicarbonate[c] + urea[c] -> ADP[c] + H+[c] + phosphate[c] + urea-1-carboxylic acid[c]	0	0	0	1.60764e-29
r_1076	ureidoglycolate hydrolase	2 H+[c] + H2O[c] + ureidoglycolic acid[c] -> 2 ammonium[c] + carbon dioxide[c] + glyoxylate[c]	0	0	0	-1.19566e-16
r_1077	uridine kinase (ATP:uridine)	ATP[c] + uridine[c] -> ADP[c] + H+[c] + UMP[c]	0	0	-6.30344e-23	-8.64122e-19
r_1078	uridine kinase (GTP:uridine)	GTP[c] + uridine[c] -> GDP[c] + H+[c] + UMP[c]	0	0	0	0
r_1079	uridylate kinase (dUMP)	ATP[c] + dUMP[c] -> ADP[c] + dUDP[c]	0	0	0	3.13939e-27
r_1080	uridylate kinase (dUMP)	ATP[n] + dUMP[n] -> ADP[n] + dUDP[n]	0	0	0	0
r_1081	uroporphyrinogen decarboxylase (uroporphyrinogen III)	4 H+[c] + uroporphyrinogen III[c] -> 4 carbon dioxide[c] + coproporphyrinogen III[c]	0	0	0	0
r_1082	uroporphyrinogen methyltransferase	2 S-adenosyl-L-methionine[c] + uroporphyrinogen III[c] -> H+[c] + precorrin-2[c] + 2 S-adenosyl-L-homocysteine[c]	0	0	0	0
r_1083	uroporphyrinogen-III synthase	preuroporphyrinogen[c] -> H2O[c] + uroporphyrinogen III[c]	0	0	0	0
r_1084	UTP-glucose-1-phosphate uridylyltransferase	D-glucose 1-phosphate[c] + H+[c] + UTP[c] <=> diphosphate[c] + UDP-D-glucose[c]	0.514176	0.253599	0.501579	0.000340051
r_1085	V-ATPase, Golgi	ATP[c] + H+[c] + H2O[c] -> ADP[c] + 2 H+[g] + phosphate[c]	0	0	0	0
r_1086	V-ATPase, vacuole	ATP[c] + H+[c] + H2O[c] -> ADP[c] + 2 H+[v] + phosphate[c]	0	0	0	2.73779e-25
r_1087	valine transaminase	2-oxoglutarate[c] + L-valine[c] <=> 3-methyl-2-oxobutanoate[c] + L-glutamate[c]	0.000481658	0.0194432	0.0348099	0.0592157
r_1088	valine transaminase, mitochondiral	2-oxoglutarate[m] + L-valine[m] <=> 3-methyl-2-oxobutanoate[m] + L-glutamate[m]	0.179958	0.0425823	-0.0255508	-0.059215
r_1089	valyl-tRNA synthetase	ATP[c] + L-valine[c] + tRNA(Val)[c] -> AMP[c] + diphosphate[c] + Val-tRNA(Val)[c]	0.189042	0.0762705	0.00968834	2.18306e-08
r_1090	valyl-tRNA synthetase	ATP[m] + L-valine[m] + tRNA(Val)[m] -> AMP[m] + diphosphate[m] + Val-tRNA(Val)[m]	0	0	0	0
r_1091	xanthine phosphoribosyltransferase	9H-xanthine[c] + PRPP[c] -> diphosphate[c] + xanthosine-5-phosphate[c]	0	0	7.72102e-10	-1.35168e-16
r_1092	xylitol dehydrogenase (D-xyulose-forming)	NAD[c] + xylitol[c] -> D-xylulose[c] + H+[c] + NADH[c]	0	0	0	0
r_1093	xylose reductase	D-xylose[c] + H+[c] + NADPH[c] -> NADP(+)[c] + xylitol[c]	0	0	0	0
r_1094	xylulokinase	ATP[c] + D-xylulose[c] -> ADP[c] + D-xylulose 5-phosphate[c] + H+[c]	0	0	0	0
r_1095	yUMP synthetase	ribose-5-phosphate[c] + uracil[c] <=> H2O[c] + pseudouridine 5'-phosphate[c]	0	0	0	0
r_1096	(R)-mevalonate transport	(R)-mevalonate[e] <=> (R)-mevalonate[c]	0	-2.85926e-17	7.59507e-20	-8.4174e-18
r_1097	(R,R)-butanediol transport	(R,R)-2,3-butanediol[c] <=> (R,R)-2,3-butanediol[e]	0.0404798	0.0895521	0.556358	0.534555
r_1098	2-methylbutyl transport	2-methylbutyl acetate[c] -> 2-methylbutyl acetate[e]	0	0	0	0
r_1099	2-oxoadipate and 2-oxoglutarate transport	2-oxoadipic acid[m] + 2-oxoglutarate[c] <=> 2-oxoadipic acid[c] + 2-oxoglutarate[m]	0.151404	0.062344	0.00751508	7.29347e-09
r_1100	3-hexaprenyl-4,5-dihydroxybenzoate transport	3-hexaprenyl-4,5-dihydroxybenzoic acid[c] <=> 3-hexaprenyl-4,5-dihydroxybenzoic acid[m]	0	0	0	0
r_1101	4-aminobutyrate transport	gamma-aminobutyrate[e] + H+[e] -> gamma-aminobutyrate[c] + H+[c]	0	0	0	0
r_1102	5-aminolevulinate transport	5-aminolevulinate[e] + H+[e] -> 5-aminolevulinate[c] + H+[c]	0	0	0	0
r_1103	5-formyltetrahydrofolic acid transport	5-formyltetrahydrofolic acid[e] <=> 5-formyltetrahydrofolic acid[c]	0	0	2.10651e-08	4.34013e-11
r_1104	8-Amino-7-oxononanoate transport	8-amino-7-oxononanoate[e] + H+[e] <=> 8-amino-7-oxononanoate[c] + H+[c]	0	0	0	0
r_1106	acetate transport	acetate[c] <=> acetate[e]	2.26456	2.2428	1.95287	0.358956
r_1107	acetic ester transport	ethyl acetate[c] -> ethyl acetate[e]	0.000741695	0.00166658	0.0134412	0.0617914
r_1108	adenine transport	adenine[e] + H+[e] -> adenine[c] + H+[c]	0	0	0	0
r_1109	adenosine transport	adenosine[e] + H+[e] -> adenosine[c] + H+[c]	0	0	0	0
r_1110	ADP/ATP transporter	ADP[c] + ATP[m] <=> ADP[m] + ATP[c]	2.64898	0.736875	0.533258	-2.94901e-05
r_1111	ADP/ATP transporter	ADP[p] + ATP[c] + H+[p] -> ADP[c] + ATP[p] + H+[c]	0	0	0	0
r_1112	AKG transporter, mitochonrial	2-oxoglutarate[c] + citrate[m] <=> 2-oxoglutarate[m] + citrate[c]	-0.0226011	-0.408777	-0.785272	-0.324948
r_1113	allantoate uniport	allantoate[e] -> allantoate[c]	0	0	0	0
r_1114	allantoin uniport	allantoin[e] -> allantoin[c]	0	0	0	0
r_1115	ammonia transport	ammonium[e] <=> ammonium[c]	9.96354	4.10808	0.81717	0.000212192
r_1116	AMP/ATP transporter	AMP[p] + ATP[c] + H+[p] -> AMP[c] + ATP[p] + H+[c]	0	0	0	-1.8087e-15
r_1118	aspartate-glutamate transporter	L-aspartate[m] + L-glutamate[c] -> L-aspartate[c] + L-glutamate[m]	0	0	0	0
r_1119	biotin uptake	biotin[e] + H+[e] -> biotin[c] + H+[c]	0	0	0	0
r_1120	carnithine-acetylcarnithine carrier	(R)-carnitine[m] + O-acetylcarnitine[c] -> (R)-carnitine[c] + O-acetylcarnitine[m]	-8.40155e-33	-1.13239e-33	-9.36225e-35	5.0564e-09
r_1121	ceramide-2' (sphinganine:n-C24:0OH) transport	ceramide-2' (C24)[er] <=> ceramide-2' (C24)[g]	0	0.000425429	6.69057e-36	-6.91787e-09
r_1122	ceramide-2' (sphinganine:n-C26:0OH) transport	ceramide-2' (C26)[er] <=> ceramide-2' (C26)[g]	0	-2.5752e-36	0	3.45653e-09
r_1123	ceramide-3 (Phytosphingosine:n-C24:0OH) transport	ceramide-3 (C24)[er] <=> ceramide-3 (C24)[g]	0	-2.5752e-36	0	0
r_1124	ceramide-3 (Phytosphingosine:n-C26:0OH) transport	ceramide-3 (C26)[er] <=> ceramide-3 (C26)[g]	0	-2.5752e-36	0	0
r_1125	choline transport	choline[e] + H+[e] -> choline[c] + H+[c]	0	0	-2.59342e-21	2.19549e-27
r_1126	citrate transport	(S)-malate[m] + citrate[c] <=> (S)-malate[c] + citrate[m]	0	0	-9.09769e-18	0
r_1127	citrate transport	citrate[c] + phosphoenolpyruvate[m] <=> citrate[m] + phosphoenolpyruvate[c]	-0.0226011	-0.0236172	-0.182889	-0.122497
r_1128	citrate transport	citrate[c] + isocitrate[m] <=> citrate[m] + isocitrate[c]	-9.10568e-19	-0.385159	-0.602383	-0.202451
r_1129	coenzyme A transport	coenzyme A[c] -> coenzyme A[m]	-8.54621e-17	-3.77252e-17	-1.62379e-09	-2.44441e-11
r_1130	CTP transport	CMP[m] + CTP[c] + H+[c] -> CMP[c] + CTP[m] + H+[m]	-6.49929e-52	0	-8.96406e-20	3.50144e-11
r_1131	CTP/CMP antiport	CMP[m] + CTP[c] + 2 H+[c] -> CMP[c] + CTP[m] + 2 H+[m]	0	0	0	0
r_1132	cytidine transport	cytidine[e] + H+[e] -> cytidine[c] + H+[c]	0	0	0	0
r_1133	cytosine transport	cytosine[e] + H+[e] -> cytosine[c] + H+[c]	0	0	0	0
r_1134	D-fructose transport	D-fructose[e] -> D-fructose[c]	46.4896	46.3465	45.8886	44.6529
r_1135	D-galactose transport	D-galactose[e] + H+[e] -> D-galactose[c] + H+[c]	0	0	0	0
r_1136	D-lactate transport	(R)-lactate[e] + H+[e] <=> (R)-lactate[c] + H+[c]	-0.506655	-0.501786	-0.436919	-0.0803099
r_1137	D-lactate transport	(R)-lactate[c] + H+[c] -> (R)-lactate[m] + H+[m]	0	1.54647e-29	7.73707e-34	2.02547e-35
r_1138	D-lactate/pyruvate antiport	(R)-lactate[c] + pyruvate[m] <=> (R)-lactate[m] + pyruvate[c]	0	0	0	0
r_1139	D-mannose transport	D-mannose[e] + H+[e] -> D-mannose[c] + H+[c]	0	0	0	0
r_1146	episterol transport	episterol[e] <=> episterol[c]	0	0	0	0
r_1147	ergosterol transport	ergosterol[e] <=> ergosterol[c]	0.0209496	0.00898367	-0.133359	-2.11226e-31
r_1148	ergosterol transport	ergosterol[ce] <=> ergosterol[c]	0	0	0	0
r_1149	ethanolamine transport	ethanolamine[e] <=> ethanolamine[c]	0	-2.25876e-36	0	0
r_1151	fadH2 transport	FADH2[m] -> FADH2[c]	-2.80497e-16	-1.69476e-17	2.48295e-07	-1.66513e-09
r_1161	fecosterol transport	fecosterol[e] <=> fecosterol[c]	0	0	0	3.99451e-08
r_1162	fecosterol transport	fecosterol[ce] <=> fecosterol[c]	0	0	0	0
r_1164	folic acid transport	folate[e] <=> folate[c]	0	0	0	0
r_1165	GDP-mannose antiport	GDP-alpha-D-mannose[c] + GMP[g] -> GDP-alpha-D-mannose[g] + GMP[c]	0	0	0	0
r_1166	glucose transport	D-glucose[e] -> D-glucose[c]	53.5104	53.6535	54.1109	55.3464
r_1167	glutathione transport	glutathione[e] -> glutathione[c]	0	0	0	0
r_1168	glutathione transport	glutathione[c] <=> glutathione[v]	0	0	0	0
r_1169	glycero-3-phospho-1-inositol transport	1-(sn-glycero-3-phospho)-1D-myo-inositol[e] <=> 1-(sn-glycero-3-phospho)-1D-myo-inositol[c]	0	0	1.21952e-35	-9.06936e-09
r_1170	glycero-3-phosphocholine transport	sn-glycero-3-phosphocholine[e] <=> sn-glycero-3-phosphocholine[c]	0	0	-1.01759e-33	-6.52238e-11
r_1171	glycerol transport	glycerol[e] + H+[e] -> glycerol[c] + H+[c]	0	0	0	0
r_1172	glycerol transport via channel	glycerol[c] -> glycerol[e]	11.428	11.3181	9.855	1.81144
r_1173	glycine transport	H+[e] + L-glycine[e] <=> H+[c] + L-glycine[c]	0.00103993	0.0152838	0.0592354	1.15775e-05
r_1174	glycogen vacuolar 'transport' via autophagy	glycogen[c] -> glycogen[v]	0	0	0	0
r_1175	GTP/GDP translocase	GDP[m] + GTP[c] + H+[c] -> GDP[c] + GTP[m] + H+[m]	0	0	0	0
r_1176	guanine transport	guanine[e] + H+[e] <=> guanine[c] + H+[c]	0	0	-3.62844e-23	4.42974e-11
r_1177	inositol transport	H+[e] + myo-inositol[e] -> H+[c] + myo-inositol[c]	0	0	0	0
r_1178	iron (II) transport	iron(2+)[e] -> iron(2+)[c]	1.70588e-05	7.31521e-06	5.33081e-06	0
r_1179	iron (II) transport	iron(2+)[c] -> iron(2+)[m]	0	0	0	0
r_1180	isoamyl acetate transport	isoamyl acetate[c] -> isoamyl acetate[e]	1.31288e-05	2.95003e-05	0.000237925	0.00109378
r_1181	isobutyl acetate transport	isobutyl acetate[c] -> isobutyl acetate[e]	0	0	0	0
r_1182	isopentenyl diphosphate transport	isopentenyl diphosphate[c] <=> isopentenyl diphosphate[m]	0	0	0	0
r_1183	L-alanine transport	H+[e] + L-alanine[e] <=> H+[c] + L-alanine[c]	1.01712	0.430111	0.105729	6.74669e-05
r_1184	L-arganine transport	H+[e] + L-arginine[e] <=> H+[c] + L-arginine[c]	1.46107	0.547881	0.0757628	3.34259e-06
r_1185	L-arganine transport	H+[v] + L-arginine[c] -> H+[c] + L-arginine[v]	0	0	0	0
r_1186	L-asparagine transport	H+[e] + L-asparagine[e] <=> H+[c] + L-asparagine[c]	0.461334	0.0633742	0.0038212	9.96457e-11
r_1187	L-asparagine transport	H+[v] + L-asparagine[c] -> H+[c] + L-asparagine[v]	0	0	0	0
r_1188	L-aspartate transport	H+[v] + L-asparagine[v] -> H+[c] + L-asparagine[c]	0	0	1.26622e-09	6.09765e-13
r_1189	L-aspartate transport	H+[v] + L-aspartate[v] -> H+[c] + L-aspartate[c]	0	0	0	-2.34892e-10
r_1190	L-aspartate transport	H+[e] + L-aspartate[e] <=> H+[c] + L-aspartate[c]	-0.179088	-1.00025	0	0
r_1191	L-carnitine transport	(R)-carnitine[e] <=> (R)-carnitine[c]	0	0	0	1.67696e-36
r_1192	L-cystine transport	H+[e] + L-cysteine[e] <=> H+[c] + L-cysteine[c]	0.000333293	0.00489839	0.0189847	3.71054e-06
r_1193	L-cystine transport	H+[v] + L-cystine[v] -> H+[c] + L-cystine[c]	0	0	0	0
r_1194	L-glutamate transport	L-glutamate[c] -> L-glutamate[m]	4.03957	0.258819	0.153696	0.439372
r_1195	L-glutamate transport	H+[v] + L-glutamate[v] -> H+[c] + L-glutamate[c]	0	0	0	3.5136e-10
r_1196	L-glutamate transport	H+[e] + L-glutamate[e] <=> H+[c] + L-glutamate[c]	0.515076	0.216559	0.0518525	2.93199e-05
r_1197	L-glutamine transport	H+[v] + L-glutamine[c] -> H+[c] + L-glutamine[v]	0	0	0	0
r_1198	L-glutamine transport	H+[v] + L-glutamine[v] -> H+[c] + L-glutamine[c]	0	0	-2.43407e-11	7.70962e-09
r_1199	L-glutamine transport	H+[e] + L-glutamine[e] <=> H+[c] + L-glutamine[c]	4.96058	1.40353	0.0383381	7.49098e-10
r_1200	L-histidine transport, vacuolar	H+[v] + L-histidine[c] -> H+[c] + L-histidine[v]	0	0	0	-2.87717e-10
r_1201	L-histidine transport	H+[e] + L-histidine[e] <=> H+[c] + L-histidine[c]	0.0473575	0.0191105	0.00242428	7.43351e-09
r_1202	L-isoleucine transport	L-isoleucine[v] <=> L-isoleucine[c]	0	0	0	0
r_1203	L-isoleucine transport	H+[v] + L-isoleucine[c] -> H+[c] + L-isoleucine[v]	0	0	0	0
r_1204	L-isoleucine transport	H+[v] + L-isoleucine[v] -> H+[c] + L-isoleucine[c]	0	0	0	0
r_1205	L-isoleucine transport	H+[e] + L-isoleucine[e] <=> H+[c] + L-isoleucine[c]	0.208846	0.0793016	0.0116758	6.90984e-07
r_1206	L-lactate transport	(S)-lactate[c] <=> (S)-lactate[m]	0	0	0	0
r_1207	L-lactate transport	(S)-lactate[e] + H+[e] -> (S)-lactate[c] + H+[c]	0	0	0	0
r_1208	L-leucine transport, vacuoluar	L-leucine[v] <=> L-leucine[c]	0	0	0	0
r_1209	L-leucine transport, vacuoluar	H+[v] + L-leucine[c] -> H+[c] + L-leucine[v]	0.44974	0.672764	0.192954	0
r_1210	L-leucine transport, vacuoluar	H+[v] + L-leucine[v] -> H+[c] + L-leucine[c]	0	0	0	0
r_1211	L-leucine transport	H+[e] + L-leucine[e] <=> H+[c] + L-leucine[c]	0.305633	0.116053	0.0170868	1.01121e-06
r_1212	L-lysine transport	H+[v] + L-lysine[c] -> H+[c] + L-lysine[v]	0	0	0	0
r_1213	L-lysine transport	H+[e] + L-lysine[e] <=> H+[c] + L-lysine[c]	0.0530617	0.0201482	0.00296648	1.75559e-07
r_1214	L-methionine transport	H+[e] + L-methionine[e] <=> H+[c] + L-methionine[c]	0.0379495	0.0144099	0.00212161	1.25559e-07
r_1215	L-phenylalanine transport	H+[e] + L-phenylalanine[e] <=> H+[c] + L-phenylalanine[c]	0.406105	0.0987527	0.000919072	1.02224e-13
r_1216	L-proline transport	H+[e] + L-proline[e] <=> H+[c] + L-proline[c]	0	0	0	1.35762e-08
r_1217	L-serine transport	H+[e] + L-serine[e] <=> H+[c] + L-serine[c]	1.44388	0.334397	0.00212273	3.75343e-14
r_1218	L-threonine transport	H+[e] + L-threonine[e] <=> H+[c] + L-threonine[c]	1.19185	0.295078	0.00314752	6.7335e-13
r_1219	L-tryptophan transport	H+[e] + L-tryptophan[e] <=> H+[c] + L-tryptophan[c]	0.00920277	0.1116	0.179403	2.37565e-11
r_1220	L-tyrosine transport	L-tyrosine[v] <=> L-tyrosine[c]	0	0	0	0
r_1221	L-tyrosine transport	H+[v] + L-tyrosine[c] -> H+[c] + L-tyrosine[v]	0	0	0	0
r_1222	L-tyrosine transport	H+[v] + L-tyrosine[v] -> H+[c] + L-tyrosine[c]	0	0	0	0
r_1223	L-tyrosine transport	H+[e] + L-tyrosine[e] <=> H+[c] + L-tyrosine[c]	0.0613927	0.0246212	0.00472942	9.66328e-07
r_1224	L-valine transport	H+[e] + L-valine[e] <=> H+[c] + L-valine[c]	0.369482	0.138296	0.0189474	8.00351e-07
r_1225	lanosterol transport	lanosterol[e] <=> lanosterol[c]	0	0	0	2.32834e-24
r_1226	malate transport	(S)-malate[c] + phosphate[m] -> (S)-malate[m] + phosphate[c]	0	0	0	0
r_1227	maltose transport	H+[e] + maltose[e] -> H+[c] + maltose[c]	0	0	0	0
r_1228	N,N'-diformyldityrosine transport	N,N'-diformyldityrosine[c] -> N,N'-diformyldityrosine[e]	0	6.42978e-05	0.000443997	4.55437e-07
r_1229	NAD transport	NAD[c] -> NAD[m]	-3.47798e-17	6.26451e-18	3.32257e-09	-8.68142e-18
r_1230	NAD transport	dAMP[m] + NAD[c] -> dAMP[c] + NAD[m]	0	0	0	0
r_1231	NAD transport	AMP[m] + NAD[c] -> AMP[c] + NAD[m]	0	0	-1.12199e-08	1.8183e-15
r_1232	NAD transport	dGMP[m] + NAD[c] -> dGMP[c] + NAD[m]	0	0	0	0
r_1235	nicotinate transport	nicotinate[e] <=> nicotinate[c]	0	0	0	1.79663e-16
r_1236	octadecanoate (n-C18:0) transport	stearate[c] <=> stearate[p]	7.10442e-17	2.14442e-17	-7.31812e-19	-4.79815e-12
r_1237	ornithine transport	H+[c] + ornithine[m] -> H+[m] + ornithine[c]	2.10977	0.145324	8.8395e-08	2.92968e-05
r_1238	orntithine transport	H+[e] + ornithine[e] <=> H+[c] + ornithine[c]	-3.43018	-0.587392	-0.00317543	-2.92967e-05
r_1239	oxaloacetate transport	H+[c] + oxaloacetate[c] -> H+[m] + oxaloacetate[m]	0	0	0.0293139	5.29564e-08
r_1241	pantothenate transport	(R)-pantothenate[e] + H+[e] <=> (R)-pantothenate[c] + H+[c]	-2.18941e-18	-2.15189e-17	-3.18184e-17	2.44441e-11
r_1242	pentaprenyl diphosphate transport	pentaprenyl diphosphate[c] <=> pentaprenyl diphosphate[m]	0	0	0	0
r_1243	phenethyl acetate transport	phenethyl acetate[c] -> phenethyl acetate[e]	0	0	0	0
r_1244	phosphate transport	H+[e] + phosphate[e] <=> H+[c] + phosphate[c]	0.223645	0.0912641	0.0221144	-2.79196e-07
r_1245	phosphate transport	H+[c] + phosphate[c] -> H+[m] + phosphate[m]	0	0	0	0
r_1249	potassium transport	H+[e] + potassium[e] <=> H+[c] + potassium[c]	0.00203696	0.000873494	0.000636541	0
r_1250	putrescine excretion	putrescine[c] -> putrescine[e]	0	0	0	0
r_1251	putrescine transport	H+[c] + putrescine[e] <=> H+[e] + putrescine[c]	0	0	7.93868e-12	1.88405e-07
r_1252	putrescine transport	H+[v] + putrescine[c] <=> H+[c] + putrescine[v]	0	0	0	0
r_1253	pyridoxine symport	H+[e] + pyridoxine[e] <=> H+[c] + pyridoxine[c]	0	0	0	0
r_1254	pyruvate transport	H+[e] + pyruvate[e] <=> H+[c] + pyruvate[c]	0	0	-0.047015	0
r_1255	S-adenosyl-L-methionine transport	H+[e] + S-adenosyl-L-methionine[e] -> H+[c] + S-adenosyl-L-methionine[c]	0	0	0	0
r_1256	S-adenosyl-L-methionine transport	S-adenosyl-L-methionine[c] <=> S-adenosyl-L-methionine[m]	0	0	0	0
r_1257	S-methylmethionine permease	H+[e] + S-methyl-L-methionine[e] -> H+[c] + S-methyl-L-methionine[c]	0	0	0	0
r_1258	sodium proton antiporter	H+[e] + sodium[c] <=> H+[c] + sodium[e]	-0.00222775	-0.000955309	-0.000696162	-1.82383e-07
r_1259	spermidine excretion	spermidine[c] -> spermidine[e]	0	0	0	0
r_1260	spermidine transport	H+[c] + spermidine[e] <=> H+[e] + spermidine[c]	0	0	-7.93868e-12	-1.88405e-07
r_1261	spermidine transport	H+[v] + spermidine[c] <=> H+[c] + spermidine[v]	0	0	0	0
r_1262	spermine transport	H+[c] + spermine[e] <=> H+[e] + spermine[c]	0	0	0	0
r_1263	spermine transport	H+[v] + spermine[c] <=> H+[c] + spermine[v]	0	0	0	0
r_1264	succinate transport	phosphate[m] + succinate[c] -> phosphate[c] + succinate[m]	0	0	0	0
r_1265	succinate-fumarate transport	fumarate[m] + succinate[c] -> fumarate[c] + succinate[m]	-2.5582e-16	-1.26642e-17	0	0
r_1266	sulfate uniport	sulphate[e] -> sulphate[c]	0.0139821	0.00605826	0.00350711	0
r_1267	sulfite transport	sulphite[c] -> sulphite[e]	0	0	0	4.35616e-23
r_1268	taurine transport	taurine[c] <=> taurine[e]	0	0	0	0
r_1269	thiamine diphosphate transport	TDP[c] -> TDP[m]	0	0	0	0
r_1270	thiamine transport	H+[e] + thiamine[e] -> H+[c] + thiamine[c]	0	0	0	0
r_1271	UDPgalactose transport	UDP-D-galactose[c] -> UDP-D-galactose[g]	0	0	0	0
r_1272	uracil transport	H+[e] + uracil[e] -> H+[c] + uracil[c]	0	0	0	0
r_1273	urea transport	2 H+[e] + urea[e] <=> 2 H+[c] + urea[c]	-3.17656	-0.563182	-0.00920542	9.74712e-11
r_1274	uridine transport	H+[e] + uridine[e] -> H+[c] + uridine[c]	0	0	0	0
r_1275	UTP transport	FMN[m] + H+[c] + UMP[m] + UTP[c] -> FMN[c] + H+[m] + UMP[c] + UTP[m]	0	0	0	0
r_1276	UTP/UMP antiport	2 H+[c] + UMP[m] + UTP[c] -> 2 H+[m] + UMP[c] + UTP[m]	0	0	0	0
r_1277	water diffusion	H2O[e] <=> H2O[c]	-9.71111	-6.19	-5.67745	-1.56724
r_1278	zymosterol transport	zymosterol[e] <=> zymosterol[ce]	0	0	-6.81648e-19	-3.99451e-08
r_1449	inositol-P-ceramide B' (C24) [Golgi] SLIME rxn	inositol-P-ceramide B' (C24)[g] -> 0.910264 inositol-P-ceramide backbone[g] + 0.284483 C18:0 chain[c] + 0.368644 C24:0 chain[c]	0	0	0	0
r_1450	inositol-P-ceramide B' (C26) [Golgi] SLIME rxn	inositol-P-ceramide B' (C26)[g] -> 0.938317 inositol-P-ceramide backbone[g] + 0.284483 C18:0 chain[c] + 0.396698 C26:0 chain[c]	0	0	0	0
r_1451	inositol-P-ceramide C (C24) [Golgi] SLIME rxn	inositol-P-ceramide C (C24)[g] -> 0.926263 inositol-P-ceramide backbone[g] + 0.284483 C18:0 chain[c] + 0.368644 C24:0 chain[c]	0	0	0	0
r_1452	inositol-P-ceramide C (C26) [Golgi] SLIME rxn	inositol-P-ceramide C (C26)[g] -> 0.954317 inositol-P-ceramide backbone[g] + 0.284483 C18:0 chain[c] + 0.396698 C26:0 chain[c]	0	0	0	0
r_1453	inositol-P-ceramide A (C24) [Golgi] SLIME rxn	inositol-P-ceramide A (C24)[g] -> 0.894264 inositol-P-ceramide backbone[g] + 0.284483 C18:0 chain[c] + 0.368644 C24:0 chain[c]	0	0	0	0
r_1454	inositol-P-ceramide A (C26) [Golgi] SLIME rxn	inositol-P-ceramide A (C26)[g] -> 0.922318 inositol-P-ceramide backbone[g] + 0.284483 C18:0 chain[c] + 0.396698 C26:0 chain[c]	0	0	0	0
r_1455	inositol-P-ceramide B (C24) [Golgi] SLIME rxn	inositol-P-ceramide B (C24)[g] -> 0.910264 inositol-P-ceramide backbone[g] + 0.284483 C18:0 chain[c] + 0.368644 C24:0 chain[c]	0	0	0	0
r_1456	inositol-P-ceramide B (C26) [Golgi] SLIME rxn	inositol-P-ceramide B (C26)[g] -> 0.938317 inositol-P-ceramide backbone[g] + 0.284483 C18:0 chain[c] + 0.396698 C26:0 chain[c]	0	0	0	0
r_1457	inositol-P-ceramide D (C24) [Golgi] SLIME rxn	inositol-P-ceramide D (C24)[g] -> 0.942262 inositol-P-ceramide backbone[g] + 0.284483 C18:0 chain[c] + 0.368644 C24:0 chain[c]	0	0	0	0
r_1458	inositol-P-ceramide D (C26) [Golgi] SLIME rxn	inositol-P-ceramide D (C26)[g] -> 0.970316 inositol-P-ceramide backbone[g] + 0.284483 C18:0 chain[c] + 0.396698 C26:0 chain[c]	0	0	0	0
r_1479	inositol phosphomannosylinositol phosphoceramide A (C24) [Golgi] SLIME rxn	inositol phosphomannosylinositol phosphoceramide A (C24)[g] -> 1.29853 inositol phosphomannosylinositol phosphoceramide backbone[g] + 0.284483 C18:0 chain[c] + 0.368644 C24:0 chain[c]	0	0	0	0
r_1480	inositol phosphomannosylinositol phosphoceramide A (C26) [Golgi] SLIME rxn	inositol phosphomannosylinositol phosphoceramide A (C26)[g] -> 1.32658 inositol phosphomannosylinositol phosphoceramide backbone[g] + 0.284483 C18:0 chain[c] + 0.396698 C26:0 chain[c]	0	0	0	0
r_1481	inositol phosphomannosylinositol phosphoceramide B' (C24) [Golgi] SLIME rxn	inositol phosphomannosylinositol phosphoceramide B' (C24)[g] -> 1.31453 inositol phosphomannosylinositol phosphoceramide backbone[g] + 0.284483 C18:0 chain[c] + 0.368644 C24:0 chain[c]	0	0	0	0
r_1482	inositol phosphomannosylinositol phosphoceramide B' (C26) [Golgi] SLIME rxn	inositol phosphomannosylinositol phosphoceramide B' (C26)[g] -> 1.34258 inositol phosphomannosylinositol phosphoceramide backbone[g] + 0.284483 C18:0 chain[c] + 0.396698 C26:0 chain[c]	0	0	0	0
r_1483	inositol phosphomannosylinositol phosphoceramide B (C24) [Golgi] SLIME rxn	inositol phosphomannosylinositol phosphoceramide B (C24)[g] -> 1.31453 inositol phosphomannosylinositol phosphoceramide backbone[g] + 0.284483 C18:0 chain[c] + 0.368644 C24:0 chain[c]	0	0	0	0
r_1484	inositol phosphomannosylinositol phosphoceramide B (C26) [Golgi] SLIME rxn	inositol phosphomannosylinositol phosphoceramide B (C26)[g] -> 1.34258 inositol phosphomannosylinositol phosphoceramide backbone[g] + 0.284483 C18:0 chain[c] + 0.396698 C26:0 chain[c]	0	0	0	0
r_1485	inositol phosphomannosylinositol phosphoceramide C (C24) [Golgi] SLIME rxn	inositol phosphomannosylinositol phosphoceramide C (C24)[g] -> 1.33053 inositol phosphomannosylinositol phosphoceramide backbone[g] + 0.284483 C18:0 chain[c] + 0.368644 C24:0 chain[c]	0	0	0	0
r_1486	inositol phosphomannosylinositol phosphoceramide C (C26) [Golgi] SLIME rxn	inositol phosphomannosylinositol phosphoceramide C (C26)[g] -> 1.35858 inositol phosphomannosylinositol phosphoceramide backbone[g] + 0.284483 C18:0 chain[c] + 0.396698 C26:0 chain[c]	0	0	0	0
r_1487	inositol phosphomannosylinositol phosphoceramide D (C24) [Golgi] SLIME rxn	inositol phosphomannosylinositol phosphoceramide D (C24)[g] -> 1.34653 inositol phosphomannosylinositol phosphoceramide backbone[g] + 0.284483 C18:0 chain[c] + 0.368644 C24:0 chain[c]	0	0	0	0
r_1488	inositol phosphomannosylinositol phosphoceramide D (C26) [Golgi] SLIME rxn	inositol phosphomannosylinositol phosphoceramide D (C26)[g] -> 1.37458 inositol phosphomannosylinositol phosphoceramide backbone[g] + 0.284483 C18:0 chain[c] + 0.396698 C26:0 chain[c]	0	0	0	0
r_1509	mannosylinositol phosphorylceramide B' (C24) [Golgi] SLIME rxn	mannosylinositol phosphorylceramide B' (C24)[g] -> 1.07241 mannosylinositol phosphorylceramide backbone[g] + 0.284483 C18:0 chain[c] + 0.368644 C24:0 chain[c]	0	0	0	0
r_1510	mannosylinositol phosphorylceramide B' (C26) [Golgi] SLIME rxn	mannosylinositol phosphorylceramide B' (C26)[g] -> 1.10046 mannosylinositol phosphorylceramide backbone[g] + 0.284483 C18:0 chain[c] + 0.396698 C26:0 chain[c]	0	0	0	0
r_1511	mannosylinositol phosphorylceramide C (C24) [Golgi] SLIME rxn	mannosylinositol phosphorylceramide C (C24)[g] -> 1.08841 mannosylinositol phosphorylceramide backbone[g] + 0.284483 C18:0 chain[c] + 0.368644 C24:0 chain[c]	0	0	0	0
r_1512	mannosylinositol phosphorylceramide C (C26) [Golgi] SLIME rxn	mannosylinositol phosphorylceramide C (C26)[g] -> 1.11646 mannosylinositol phosphorylceramide backbone[g] + 0.284483 C18:0 chain[c] + 0.396698 C26:0 chain[c]	0	0	0	0
r_1513	mannosylinositol phosphorylceramide A (C24) [Golgi] SLIME rxn	mannosylinositol phosphorylceramide A (C24)[g] -> 1.05641 mannosylinositol phosphorylceramide backbone[g] + 0.284483 C18:0 chain[c] + 0.368644 C24:0 chain[c]	0	0	0	0
r_1514	mannosylinositol phosphorylceramide A (C26) [Golgi] SLIME rxn	mannosylinositol phosphorylceramide A (C26)[g] -> 1.08446 mannosylinositol phosphorylceramide backbone[g] + 0.284483 C18:0 chain[c] + 0.396698 C26:0 chain[c]	0	0	0	0
r_1515	mannosylinositol phosphorylceramide B (C24) [Golgi] SLIME rxn	mannosylinositol phosphorylceramide B (C24)[g] -> 1.07241 mannosylinositol phosphorylceramide backbone[g] + 0.284483 C18:0 chain[c] + 0.368644 C24:0 chain[c]	0	0	0	0
r_1516	mannosylinositol phosphorylceramide B (C26) [Golgi] SLIME rxn	mannosylinositol phosphorylceramide B (C26)[g] -> 1.10046 mannosylinositol phosphorylceramide backbone[g] + 0.284483 C18:0 chain[c] + 0.396698 C26:0 chain[c]	0	0	0	0
r_1517	mannosylinositol phosphorylceramide D (C24) [Golgi] SLIME rxn	mannosylinositol phosphorylceramide D (C24)[g] -> 1.1044 mannosylinositol phosphorylceramide backbone[g] + 0.284483 C18:0 chain[c] + 0.368644 C24:0 chain[c]	0	0	0	0
r_1518	mannosylinositol phosphorylceramide D (C26) [Golgi] SLIME rxn	mannosylinositol phosphorylceramide D (C26)[g] -> 1.13246 mannosylinositol phosphorylceramide backbone[g] + 0.284483 C18:0 chain[c] + 0.396698 C26:0 chain[c]	0	0	0	0
r_1542	(1->3)-beta-D-glucan exchange	(1->3)-beta-D-glucan[e] ->	0	0	0	0
r_1543	(1->3)-beta-D-glucan transport	(1->3)-beta-D-glucan[ce] <=> (1->3)-beta-D-glucan[c]	0	0	0	0
r_1545	(R)-carnitine exchange	(R)-carnitine[e] ->	0	0	0	-1.67696e-36
r_1546	(R)-lactate exchange	(R)-lactate[e] ->	0.506655	0.501786	0.436919	0.0803099
r_1547	(R)-mevalonate exchange	(R)-mevalonate[e] ->	0	2.85926e-17	-7.59507e-20	8.4174e-18
r_1548	(R)-pantothenate exchange	(R)-pantothenate[e] ->	2.18941e-18	2.15189e-17	3.18184e-17	-2.44441e-11
r_1549	(R,R)-2,3-butanediol exchange	(R,R)-2,3-butanediol[e] ->	0.0404798	0.0895521	0.556358	0.534555
r_1550	(S)-3-methyl-2-oxopentanoate exchange	(S)-3-methyl-2-oxopentanoate[e] ->	0	0.00164405	0.0036621	1.2698e-26
r_1551	(S)-lactate exchange	(S)-lactate[e] ->	0	0	0	0
r_1552	(S)-malate exchange	(S)-malate[e] ->	-0.000420953	-0.000141173	-0.000192601	-0.000271944
r_1553	1-(sn-glycero-3-phospho)-1D-myo-inositol exchange	1-(sn-glycero-3-phospho)-1D-myo-inositol[e] ->	0	0	-1.21952e-35	9.06936e-09
r_1554	1-acylglycerophosphocholine exchange	1-acylglycerophosphocholine[e] ->	0	0	0	0
r_1560	1D-myo-inositol 1,3,4,5,6-pentakisphosphate diffusion	myo-inositol 1,3,4,5,6-pentakisphosphate[c] <=> myo-inositol 1,3,4,5,6-pentakisphosphate[n]	0	0	0	-2.0509e-33
r_1562	1D-myo-inositol 1-phosphate transport	1D-myo-inositol 1-phosphate[er] <=> 1D-myo-inositol 1-phosphate[c]	0.00433844	0.00165552	1.48042e-36	-4.79815e-12
r_1563	2'-deoxyadenosine exchange	2'-deoxyadenosine[e] ->	0	0	0	0
r_1564	2'-deoxyguanosine exchange	2'-deoxyguanosine[e] ->	0	0	0	0
r_1565	2'-deoxyinosine exchange	2'-deoxyinosine[e] ->	0	0	0	0
r_1566	2'-deoxyuridine exchange	2'-deoxyuridine[e] ->	0	0	0	0
r_1567	2-dehydro-3-deoxy-D-arabino-heptonate7-phohsphate transport	7-phospho-2-dehydro-3-deoxy-D-arabino-heptonic acid[c] <=> 7-phospho-2-dehydro-3-deoxy-D-arabino-heptonic acid[m]	-0.0226011	-0.0236172	-0.182889	-0.122497
r_1568	2-dehydropantoate transport	2-dehydropantoate[c] <=> 2-dehydropantoate[m]	0	0	0	0
r_1572	2-isopropylmalate exchange	2-isopropylmalate[e] ->	0	0	0	0
r_1573	2-isopropylmalate transport	2-isopropylmalate[c] <=> 2-isopropylmalate[e]	0	0	0	0
r_1574	2-isopropylmalate transport	2-isopropylmalate[c] <=> 2-isopropylmalate[m]	-0.361619	-0.65507	-0.29052	-0.460052
r_1575	2-methyl-1-butanol transport	2-methylbutanol[c] <=> 2-methylbutanol[e]	0.0711901	0.0221216	0.000956828	-2.90724e-10
r_1576	2-methyl-1-butanol transport	2-methylbutanol[c] <=> 2-methylbutanol[m]	-0.0143321	-0.00216822	-2.35076e-09	2.90724e-10
r_1577	2-methylbutanal exchange	2-methylbutanal[e] ->	0	0	0	6.28556e-26
r_1578	2-methylbutanal transport	2-methylbutanal[c] <=> 2-methylbutanal[e]	0	0	0	6.28556e-26
r_1579	2-methylbutanal transport	2-methylbutanal[c] <=> 2-methylbutanal[m]	0.0143321	0.00216822	2.35076e-09	-2.90724e-10
r_1580	2-methylbutanol exchange	2-methylbutanol[e] ->	0.0711901	0.0221216	0.000956828	-2.90724e-10
r_1581	2-methylbutyl acetate exchange	2-methylbutyl acetate[e] ->	0	0	0	0
r_1582	2-methylpropanal transport	isobutyraldehyde[c] <=> isobutyraldehyde[e]	0	0	0	0
r_1583	2-methylpropanal transport	isobutyraldehyde[c] <=> isobutyraldehyde[m]	0	0.00611627	0.00327379	0.000805423
r_1585	2-oxobutanoate transporter	2-oxobutanoate[c] <=> 2-oxobutanoate[m]	0	0	-1.19755e-11	-6.7538e-07
r_1586	2-oxoglutarate exchange	2-oxoglutarate[e] ->	0	0	0	0
r_1587	2-oxoglutarate transport	2-oxoglutarate[c] <=> 2-oxoglutarate[n]	0	0	0	0
r_1588	2-oxoglutarate transport	2-oxoglutarate[e] <=> 2-oxoglutarate[c]	0	0	0	0
r_1589	2-phenylethanol exchange	2-phenylethanol[e] ->	0.310438	0.0786878	0.183463	0.176273
r_1590	2-phenylethanol transport	2-phenylethanol[e] <=> 2-phenylethanol[c]	-0.310438	-0.0786878	-0.183463	-0.176273
r_1591	2-phenylethanol transport	2-phenylethanol[m] <=> 2-phenylethanol[c]	0	0.00467921	6.44471e-05	1.67415e-09
r_1595	3-carboxy-4-methyl-2-oxopentanoate transport	(2S)-2-isopropyl-3-oxosuccinate[c] <=> (2S)-2-isopropyl-3-oxosuccinate[m]	0	0	0	0
r_1596	3-methyl-2-oxopentanoate transport	(S)-3-methyl-2-oxopentanoate[c] <=> (S)-3-methyl-2-oxopentanoate[m]	0	0.0107536	0.128145	0.380099
r_1597	3-methyl-oxopentanoate trasport	(S)-3-methyl-2-oxopentanoate[e] <=> (S)-3-methyl-2-oxopentanoate[c]	0	-0.00164405	-0.0036621	-1.2698e-26
r_1598	3-methylbutanal exchange	3-methylbutanal[e] ->	0	0	0	0
r_1599	3-methylbutanal transport	3-methylbutanal[c] <=> 3-methylbutanal[e]	0	0	0	0
r_1600	3-methylbutanal transport	3-methylbutanal[c] <=> 3-methylbutanal[m]	0	0.000595609	0.00382247	0.0100083
r_1601	3-octaprenyl-4-hydroxybenzoate transport	3-hexaprenyl-4-hydroxybenzoic acid[c] <=> 3-hexaprenyl-4-hydroxybenzoic acid[m]	0	0	0	0
r_1603	4-amino-5-hydroxymethyl-2-methylpyrimidine synthetase	5'-phosphoribosyl-5-aminoimidazole[c] -> 4-amino-5-hydroxymethyl-2-methylpyrimidine[c] + glycolaldehyde[c] + H+[c] + phosphate[c]	1.85673e-07	4.17174e-08	4.22532e-08	2.38321e-09
r_1604	4-aminobenzoate exchange	4-aminobenzoate[e] ->	0	0	0	-4.07392e-38
r_1605	4-aminobenzoate transport	4-aminobenzoate[c] <=> 4-aminobenzoate[e]	0	0	0	-4.07392e-38
r_1606	4-aminobenzoate transport	4-aminobenzoate[c] <=> 4-aminobenzoate[m]	3.55767e-05	1.52561e-05	1.10826e-05	4.07392e-38
r_1607	4-aminobutanal transport	4-aminobutanal[c] <=> 4-aminobutanal[m]	0	0	0	0
r_1608	4-aminobutyrate transport	gamma-aminobutyrate[c] <=> gamma-aminobutyrate[m]	0	0	0	0
r_1609	4-hydroxy-2-oxoglutarate transport	4-hydroxy-2-oxoglutarate[c] <=> 4-hydroxy-2-oxoglutarate[m]	0	0	0	0
r_1610	4-hydroxy-2-oxoglutarate transport	4-hydroxy-2-oxoglutarate[c] <=> 4-hydroxy-2-oxoglutarate[p]	0	0	0	0
r_1611	4-hydroxybenzoate transport	4-hydroxybenzoate[c] <=> 4-hydroxybenzoate[m]	0	0	0	0
r_1613	5'-nucleotidase (AMP)	AMP[c] + H2O[c] -> adenosine[c] + phosphate[c]	0	0	1.06167e-19	1.04073e-16
r_1614	5'-nucleotidase (dAMP)	dAMP[c] + H2O[c] -> 2'-deoxyadenosine[c] + phosphate[c]	0	0	0	0
r_1615	5'-nucleotidase (dCMP)	dCMP[c] + H2O[c] -> deoxycytidine[c] + phosphate[c]	0	0	0	0
r_1616	5'-nucleotidase (dGMP)	dGMP[c] + H2O[c] -> 2'-deoxyguanosine[c] + phosphate[c]	0	0	-9.26522e-10	0
r_1617	5'-nucleotidase (dTMP)	dTMP[c] + H2O[c] -> phosphate[c] + thymidine[c]	0	0	-4.8105e-19	7.44532e-10
r_1618	5'-nucleotidase (dUMP)	dUMP[c] + H2O[c] -> 2'-deoxyuridine[c] + phosphate[c]	0	0	0	0
r_1619	5'-nucleotidase (GMP)	GMP[c] + H2O[c] -> guanosine[c] + phosphate[c]	0	0	3.62844e-23	-4.42974e-11
r_1620	5'-nucleotidase (XMP)	H2O[c] + xanthosine-5-phosphate[c] -> phosphate[c] + xanthosine[c]	0	0	0	0
r_1621	5-aminolevulinate exchange	5-aminolevulinate[e] ->	0	0	0	0
r_1622	5-aminolevulinate transport	5-aminolevulinate[c] <=> 5-aminolevulinate[m]	0	-4.28345e-18	0	0
r_1623	5-formethyltetrahydrofolate cyclo-ligase	5-formyltetrahydrofolic acid[m] + ATP[m] -> 5,10-methenyl-THF[m] + ADP[m] + phosphate[m]	0	0	0	0
r_1624	5-formyltetrahydrofolate:10-formyltetrahydrofolate isomerase	5-formyltetrahydrofolic acid[c] + ATP[c] + H2O[c] -> 10-formyl-THF[c] + ADP[c] + H+[c] + phosphate[c]	0	0	2.10651e-08	0
r_1625	5-formyltetrahydrofolic acid exchange	5-formyltetrahydrofolic acid[e] ->	0	0	-2.10651e-08	-4.34013e-11
r_1627	7,8-diaminononanoate exchange	7,8-diaminononanoate[e] ->	0	0	0	0
r_1628	7,8-diaminononanoate transport	7,8-diaminononanoate[e] <=> 7,8-diaminononanoate[c]	0	0	0	0
r_1629	8-amino-7-oxononanoate exchange	8-amino-7-oxononanoate[e] ->	0	0	0	0
r_1630	9H-xanthine exchange	9H-xanthine[e] ->	0	0	-7.72102e-10	1.33834e-16
r_1631	acetaldehyde exchange	acetaldehyde[e] ->	0	0	0	0
r_1632	acetaldehyde transport	acetaldehyde[m] <=> acetaldehyde[c]	-3.0248	-0.868919	-0.0160931	-0.300116
r_1633	acetaldehyde transport	acetaldehyde[e] <=> acetaldehyde[c]	0	0	0	0
r_1634	acetate exchange	acetate[e] ->	2.26456	2.2428	1.95287	0.358956
r_1635	acetate transport	acetate[c] <=> acetate[n]	0	0	-7.86915e-09	9.6528e-17
r_1637	acetyl-CoA transport	acetyl-CoA[c] <=> acetyl-CoA[n]	0	0	7.86915e-09	-9.6528e-17
r_1638	acetylcarnitine transport	O-acetylcarnitine[p] -> O-acetylcarnitine[c]	0	0	0	0
r_1639	adenine exchange	adenine[e] ->	0	0	0	0
r_1640	adenine transport	adenine[c] <=> adenine[m]	0	0	0	0
r_1641	adenosine 3',5'-bismonophosphate exchange	adenosine 3',5'-bismonophosphate[e] ->	0	0	2.51822e-19	5.98288e-15
r_1642	adenosine 3',5'-bisphosphate transport	adenosine 3',5'-bismonophosphate[c] <=> adenosine 3',5'-bismonophosphate[m]	-1.18237e-17	-2.49841e-17	-1.65245e-17	2.44441e-11
r_1643	adenosine exchange	adenosine[e] ->	0	0	0	0
r_1644	ADP transport	ADP[c] <=> ADP[n]	0	0	0	2.47542e-26
r_1645	ADP transport	ADP[c] <=> ADP[er]	0	0	0	7.11472e-25
r_1647	AKG transporter, peroxisome	2-oxoglutarate[c] <=> 2-oxoglutarate[p]	2.34581e-33	1.36543e-33	-4.75713e-34	4.18646e-58
r_1648	allantoate exchange	allantoate[e] ->	0	0	0	0
r_1649	allantoin exchange	allantoin[e] ->	0	0	0	0
r_1650	trehalose exchange	trehalose[e] ->	0	0	0	-1.76986e-07
r_1651	alpha-D-glucosamine 6-phosphate exchange	alpha-D-glucosamine 6-phosphate[e] ->	0	0	0	1.02368e-13
r_1652	alpha-ketoglutarate/malate transporter	(S)-malate[e] + 2-oxoglutarate[c] <=> (S)-malate[c] + 2-oxoglutarate[e]	0	0	0	0
r_1654	ammonium exchange	ammonium[e] <=>	-9.96354	-4.03972	-0.81717	-0.000212192
r_1656	AMP transport	AMP[n] <=> AMP[c]	0	0	9.16007e-25	1.97347e-15
r_1657	arginine transport	H+[c] + L-arginine[c] -> H+[m] + L-arginine[m]	0	0	0	0
r_1658	asparagine transport	L-asparagine[c] -> L-asparagine[m]	0	0	0	0
r_1659	aspartate-glutamate transporter	L-aspartate[c] + L-glutamate[p] <=> L-aspartate[p] + L-glutamate[c]	2.36814e-17	7.14806e-18	-2.43937e-19	0
r_1660	ATP diffusion	ATP[c] <=> ATP[n]	0	0	1.19538e-33	-2.47541e-26
r_1661	ATP transport	ATP[c] <=> ATP[er]	0	0	0	-7.11472e-25
r_1663	bicarbonate exchange	bicarbonate[e] ->	0	0	0	0
r_1664	bicarbonate formation	carbon dioxide[m] + H2O[m] <=> bicarbonate[m] + H+[m]	0	0	0	0
r_1665	bicarbonate formation	carbon dioxide[n] + H2O[n] <=> bicarbonate[n] + H+[n]	0	0	0	-1.48938e-16
r_1667	bicarbonate formation	carbon dioxide[c] + H2O[c] <=> bicarbonate[c] + H+[c]	5.06139	1.52984	0.329332	1.32048
r_1668	bicarbonate formation	carbon dioxide[e] + H2O[e] <=> bicarbonate[e] + H+[e]	0	0	0	0
r_1669	bicarbonate transport	bicarbonate[c] <=> bicarbonate[n]	0	0	0	1.48938e-16
r_1671	biotin exchange	biotin[e] ->	0	0	0	0
r_1672	carbon dioxide exchange	carbon dioxide[e] ->	176.183	179.941	182.424	196.343
r_1673	carnitine transport	(R)-carnitine[c] -> (R)-carnitine[p]	0	0	0	0
r_1674	carnitine-acetylcarnitine carrier	(R)-carnitine[c] + O-acetylcarnitine[p] -> (R)-carnitine[p] + O-acetylcarnitine[c]	-8.40155e-33	-1.13239e-33	-9.36225e-35	3.69642e-28
r_1675	CDP transport	CDP[c] <=> CDP[n]	0	0	0	0
r_1676	ceramide transport	ceramide-1 (C24)[g] <=> ceramide-1 (C24)[er]	-0.00433844	-0.000558846	5.09905e-34	9.07909e-09
r_1677	ceramide transport	ceramide-2 (C24)[g] <=> ceramide-2 (C24)[er]	2.90002e-35	6.24553e-52	0	5.19039e-34
r_1678	ceramide transport	ceramide-4 (C24)[g] <=> ceramide-4 (C24)[er]	0	2.5752e-36	0	0
r_1679	ceramide transport	ceramide-1 (C26)[g] <=> ceramide-1 (C26)[er]	0	-0.0005334	-1.60266e-51	9.37563e-24
r_1680	ceramide transport	ceramide-2 (C26)[g] <=> ceramide-2 (C26)[er]	0	-0.000137848	0	-3.66945e-23
r_1681	ceramide transport	ceramide-4 (C26)[g] <=> ceramide-4 (C26)[er]	0	2.5752e-36	0	0
r_1682	cholestenol delta-isomerase, lumped reaction	oxygen[c] + S-adenosyl-L-methionine[c] + zymosterol[c] -> ergosta-5,7,22,24(28)-tetraen-3beta-ol[c] + H+[c] + 2 H2O[c] + S-adenosyl-L-homocysteine[c]	0	0	0	0
r_1683	choline exchange	choline[e] ->	0	0	-1.7672e-19	-1.10531e-07
r_1684	choline transport	choline[ce] <=> choline[c]	0	-1.88696e-34	-3.50096e-19	-8.83549e-10
r_1685	chorismate pyruvate lyase	chorismate[c] -> 4-hydroxybenzoate[c] + pyruvate[c]	0	0	0	0
r_1686	citrate transport	citrate[e] <=> citrate[c]	0	0	0	-9.84e-23
r_1687	citrate exchange	citrate[e] ->	0	0	0	9.84e-23
r_1688	citrate/isocitrate antiport	citrate[c] + isocitrate[p] <=> citrate[p] + isocitrate[c]	-2.36814e-17	-7.14806e-18	2.43937e-19	0
r_1689	citrate/malate antiport	(S)-malate[c] + citrate[p] <=> (S)-malate[p] + citrate[c]	-2.36814e-17	-7.14806e-18	2.43937e-19	0
r_1690	CMP nucleosidase	CMP[c] + H2O[c] -> cytosine[c] + ribose-5-phosphate[c]	0	0	6.10041e-24	9.31443e-17
r_1691	CO2 transport	carbon dioxide[c] <=> carbon dioxide[er]	0	5.79678e-20	0	4.79815e-12
r_1694	CO2 transport	carbon dioxide[n] <=> carbon dioxide[c]	0	0	0	1.48938e-16
r_1695	CO2 transport	carbon dioxide[c] <=> carbon dioxide[p]	-2.36814e-17	-7.14806e-18	2.43937e-19	0
r_1696	CO2 transport	carbon dioxide[c] <=> carbon dioxide[m]	-3.28828	-1.86895	-1.29619	-1.5604
r_1697	CO2 transport	carbon dioxide[c] <=> carbon dioxide[e]	176.183	179.941	182.424	196.343
r_1698	coenzyme A transport	coenzyme A[c] <=> coenzyme A[er]	0	5.79678e-20	0	4.79815e-12
r_1699	coenzyme A transport	coenzyme A[c] <=> coenzyme A[n]	0	0	-7.86915e-09	9.6528e-17
r_1700	coenzyme A transport	coenzyme A[p] <=> coenzyme A[c]	-4.5943e-17	-2.01569e-17	2.35451e-07	-1.66033e-09
r_1702	cytidine exchange	cytidine[e] ->	0	0	0	0
r_1703	cytidylate kinase (CMP)	ATP[c] + CMP[c] -> ADP[c] + CDP[c]	0	0.000487509	0.00850598	-2.81236e-11
r_1704	cytidylate kinase (dCMP)	ATP[c] + dCMP[c] <=> ADP[c] + dCDP[c]	0	-0.000173464	-0.00105213	1.71918e-09
r_1705	cytosine exchange	cytosine[e] ->	0	0	0	0
r_1706	D-arabinose exchange	D-arabinose[e] ->	0	0	0	0
r_1707	D-arabinose transport	D-arabinose[e] <=> D-arabinose[c]	0	0	0	0
r_1708	D-erythrose 4-phosphate transport	D-erythrose 4-phosphate[c] <=> D-erythrose 4-phosphate[m]	0.0226011	0.0236172	0.182889	0.122497
r_1709	D-fructose exchange	D-fructose[e] ->	-46.4896	-46.3465	-45.8888	-44.6533
r_1710	D-galactose exchange	D-galactose[e] ->	0	0	0	0
r_1711	D-galacturonate exchange	D-galacturonate[e] ->	0	0	0	0
r_1712	D-glucitol exchange	D-glucitol[e] ->	0	0	0	0
r_1713	D-glucosamine 6-phosphate uniport	alpha-D-glucosamine 6-phosphate[e] <=> alpha-D-glucosamine 6-phosphate[c]	0	0	-8.60556e-34	-1.02368e-13
r_1714	D-glucose exchange	D-glucose[e] <=>	-53.5104	-53.6535	-54.1112	-55.3467
r_1715	D-mannose exchange	D-mannose[e] ->	0	0	0	0
r_1716	D-ribose exchange	D-ribose[e] ->	0	0	0	0
r_1717	D-sorbitol transport	D-glucitol[e] <=> D-glucitol[c]	0	0	0	0
r_1718	D-xylose exchange	D-xylose[e] ->	0	0	0	0
r_1719	D-xylose transport	D-xylose[e] <=> D-xylose[c]	0	0	0	0
r_1720	dADP transport	dADP[c] <=> dADP[n]	0	0	0	0
r_1721	dCDP transport	dCDP[c] <=> dCDP[n]	0	0	0	0
r_1722	ATP deamination	ATP[c] + H+[c] + H2O[c] -> ammonium[c] + ITP[c]	0	0	0	-2.2549e-16
r_1723	dATP deamination	dATP[c] + H+[c] + H2O[c] -> ammonium[c] + dITP[c]	0	0	3.0184e-23	-7.66544e-21
r_1724	ADP deamination	ADP[c] + H+[c] + H2O[c] -> ammonium[c] + IDP[c]	0	0	0	0
r_1725	dADP deamination	dADP[c] + H+[c] + H2O[c] -> ammonium[c] + dIDP[c]	0	0	-3.0184e-23	7.66544e-21
r_1726	deamino-NAD+ diffusion	deamido-NAD(+)[c] <=> deamido-NAD(+)[n]	0	0	7.86915e-09	1.87695e-15
r_1727	decanoate exchange	decanoate[e] ->	0	-1.64806e-18	-1.54431e-09	-1.0865e-11
r_1728	deoxyadenosine transport	2'-deoxyadenosine[e] -> 2'-deoxyadenosine[c]	0	0	0	0
r_1729	deoxyadenylate kinase	ATP[c] + dAMP[c] <=> ADP[c] + dADP[c]	-0.00202013	-0.000866275	-0.00063128	0
r_1730	deoxycytidine exchange	deoxycytidine[e] ->	0	0	0	0
r_1731	deoxycytidine transport	deoxycytidine[e] -> deoxycytidine[c]	0	0	0	0
r_1732	deoxyguanosine transport	2'-deoxyguanosine[e] -> 2'-deoxyguanosine[c]	0	0	0	0
r_1733	deoxyinosine transport	2'-deoxyinosine[e] -> 2'-deoxyinosine[c]	0	0	0	0
r_1734	deoxyuridine kinase (ATP:deoxyuridine)	2'-deoxyuridine[c] + ATP[c] -> ADP[c] + dUMP[c] + H+[c]	0	0	0	0
r_1735	deoxyuridine transport	2'-deoxyuridine[e] -> 2'-deoxyuridine[c]	0	0	0	0
r_1736	dephospho-CoA kinase	3'-dephospho-CoA[c] + ATP[c] -> ADP[c] + coenzyme A[c] + H+[c]	7.02712e-18	0	-1.48557e-17	-7.51407e-19
r_1737	dGDP transport	dGDP[c] <=> dGDP[n]	0	0	0	0
r_1738	dhnpt transport	7,8-dihydroneopterin[c] <=> 7,8-dihydroneopterin[m]	3.55767e-05	1.52561e-05	1.10826e-05	4.07392e-38
r_1739	diamine transaminase	acetyl-CoA[c] + spermine[c] -> coenzyme A[c] + H+[c] + N(1)-acetylspermine[c]	0	0	0	0
r_1743	dihydrofolate transport	dihydrofolic acid[c] <=> dihydrofolic acid[m]	-7.52549e-17	-1.25713e-17	-8.51636e-09	5.36001e-23
r_1744	dihydroneopterin triphosphate pyrophosphatase	7,8-dihydroneopterin 3'-triphosphate[c] + H2O[c] -> 7,8-dihydroneopterin 3'-phosphate[c] + diphosphate[c] + H+[c]	3.55767e-05	1.52561e-05	1.10826e-05	8.45472e-73
r_1745	dihydropteroate transport	7,8-dihydropteroate[c] <=> 7,8-dihydropteroate[m]	-3.55767e-05	-1.52561e-05	-1.10826e-05	-4.07392e-38
r_1746	dihydroxyacetone phosphate transport	dihydroxyacetone phosphate[m] <=> dihydroxyacetone phosphate[c]	0	-0.373022	-0.894349	-0.210914
r_1747	diphosphate transport	diphosphate[c] <=> diphosphate[p]	6.98063e-33	-3.79072e-34	-4.98498e-24	1.8087e-15
r_1748	dolichol phosphate transport	dolichyl phosphate[c] <=> dolichyl phosphate[er]	-0.243979	-0.120327	-0.237996	-0.000161486
r_1749	dTTP exchange	dTTP[e] ->	0	0	7.42549e-19	-9.54765e-09
r_1750	dTTP uniport	dTTP[e] <=> dTTP[c]	0	0	-7.42549e-19	9.54765e-09
r_1751	dUDP diffusion	dUDP[c] <=> dUDP[n]	0	0	0	0
r_1752	dUMP transport	dUMP[c] <=> dUMP[n]	0	0	0	0
r_1753	episterol exchange	episterol[e] ->	0	0	0	0
r_1754	ergosta-5,6,22,24,(28)-tetraen-3beta-ol transport	ergosta-5,7,22,24(28)-tetraen-3beta-ol[c] <=> ergosta-5,7,22,24(28)-tetraen-3beta-ol[er]	0	0	0.139906	2.1409e-31
r_1757	ergosterol exchange	ergosterol[e] ->	-0.0209496	-0.00898367	0.133359	2.11226e-31
r_1758	ergosterol transport	ergosterol[er] <=> ergosterol[c]	0	0	0.13912	2.11226e-31
r_1759	ergosterol transport	ergosterol[c] <=> ergosterol[lp]	0	0	0	1.18786e-23
r_1761	ethanol exchange	ethanol[e] ->	173.381	173.381	173.39	193.444
r_1762	ethanol transport	ethanol[c] <=> ethanol[e]	173.381	173.381	173.39	193.444
r_1763	ethanol transport, mitochondrial	ethanol[c] <=> ethanol[m]	-3.02405	-0.867253	-0.00265184	-0.238324
r_1764	ethanolamine exchange	ethanolamine[e] ->	0	0	0	0
r_1765	ethyl acetate exchange	ethyl acetate[e] ->	0.000741695	0.00166658	0.0134412	0.0617914
r_1766	farnesyl diphosphate transport	farnesyl diphosphate[c] <=> farnesyl diphosphate[m]	0	0	0	0
r_1770	fatty acid transport	decanoate[c] <=> decanoate[p]	0	1.64806e-18	1.54431e-09	1.0865e-11
r_1771	fatty acid transport	laurate[c] <=> laurate[p]	-2.36814e-17	-7.14806e-18	2.43937e-19	-7.11441e-26
r_1772	fatty acid transport	myristate[c] <=> myristate[p]	-2.14294e-34	0	2.50355e-23	2.8741e-24
r_1774	fatty acid transport	palmitate[c] <=> palmitate[p]	0	1.57172e-33	8.62968e-25	0
r_1775	fatty acid transport	palmitoleate[c] <=> palmitoleate[p]	0	0	0	4.54545e-26
r_1776	fatty acid transport	octanoate[c] <=> octanoate[p]	0	1.94119e-17	7.94784e-11	-1.24644e-11
r_1777	myristate (n-C14:0) transport	myristate[e] <=> myristate[c]	0	0	-6.05131e-21	-3.006e-18
r_1788	fecosterol exchange	fecosterol[e] ->	0	0	0	-3.99451e-08
r_1790	FMN adenylyltransferase	ATP[m] + FMN[m] + H+[m] -> diphosphate[m] + FAD[m]	-2.80497e-16	-1.69476e-17	2.48295e-07	-1.66513e-09
r_1791	FMN exchange	FMN[e] ->	0	0	0	0
r_1792	folic acid exchange	folate[e] ->	0	0	0	0
r_1793	formate exchange	formate[e] ->	2.22566	0.758548	0.254012	0
r_1794	formate transport	formate[m] -> formate[c]	2.22394	0.757811	0.253551	-1.88405e-07
r_1795	formate transport	formate[e] <=> formate[c]	-2.22566	-0.758548	-0.254012	0
r_1796	formate transport	fumarate[e] <=> fumarate[c]	0	0	0	0
r_1797	fructose-1-phosphate kinase	ATP[c] + D-fructose 1-phosphate[c] -> ADP[c] + D-fructose 1,6-bisphosphate[c] + H+[c]	0	0	0	0
r_1798	fumarate exchange	fumarate[e] ->	0	0	0	0
r_1800	gamma-aminobutyrate exchange	gamma-aminobutyrate[e] ->	0	0	0	0
r_1801	GDP transport	GDP[g] <=> GDP[c]	0	0	0	-1.25356e-08
r_1802	GDP transport	GDP[c] <=> GDP[n]	0	0	0	0
r_1803	GDP-alpha-D-mannose transport	GDP-alpha-D-mannose[c] <=> GDP-alpha-D-mannose[g]	0	0	0	-1.25356e-08
r_1805	glucose transport, vacuolar	D-glucose[c] <=> D-glucose[v]	0	0	0	0
r_1806	glutathione disulfide exchange	glutathione disulfide[e] ->	0	0	0	0
r_1807	glutathione exchange	glutathione[e] ->	0	0	0	0
r_1808	glycerol exchange	glycerol[e] ->	11.428	11.3181	9.855	1.81144
r_1809	glycerol-3-phosphate shuttle	glycerol 3-phosphate[c] <=> glycerol 3-phosphate[m]	-6.49929e-52	-0.373022	-0.894349	-0.210914
r_1810	L-glycine exchange	L-glycine[e] ->	-0.00103993	-0.0152838	-0.0592354	-1.15775e-05
r_1811	glycine transport	L-glycine[c] <=> L-glycine[m]	-2.22394	-0.757811	-0.253551	2.3304e-07
r_1812	glycoaldehyde transport	glycolaldehyde[c] <=> glycolaldehyde[m]	-3.55767e-05	-1.52561e-05	-1.10826e-05	-4.07392e-38
r_1813	glycoaldehyde transport	glycolaldehyde[e] <=> glycolaldehyde[c]	-3.57623e-05	-1.52978e-05	-1.11249e-05	-2.38321e-09
r_1814	glycolaldehyde exchange	glycolaldehyde[e] ->	3.57623e-05	1.52978e-05	1.11249e-05	2.38321e-09
r_1815	glyoxylate exchange	glyoxylate[e] ->	0	0	0	4.53646e-39
r_1816	glyoxylate transport	glyoxylate[c] <=> glyoxylate[e]	0	0	0	1.90029e-38
r_1817	glyoxylate transport	glyoxylate[c] <=> glyoxylate[p]	0	3.36928e-52	1.76993e-51	0
r_1818	guanine exchange	guanine[e] ->	0	0	3.62844e-23	-4.42974e-11
r_1819	guanine transport	guanine[c] <=> guanine[m]	0	0	0	0
r_1820	guanosine exchange	guanosine[e] ->	0	0	0	0
r_1821	guanosine kinase	ATP[c] + guanosine[c] -> ADP[c] + GMP[c] + H+[c]	0	0	0	7.00776e-28
r_1822	guanosine transport	guanosine[c] -> guanosine[m]	0	0	0	0
r_1823	guanosine transport	guanosine[e] -> guanosine[c]	0	0	0	0
r_1824	H+ diffusion	H+[e] -> H+[c]	109.174	149.162	161.38	191.546
r_1825	H+ diffusion	H+[c] <=> H+[er]	-0.00867688	-0.00331105	0.139906	3.00004e-18
r_1826	H+ diffusion	H+[c] <=> H+[g]	0	0	0	1.23388e-08
r_1827	H+ diffusion	H+[c] <=> H+[lp]	0	0	2.64623e-12	3.94145e-08
r_1829	H+ diffusion	H+[c] <=> H+[n]	0	0	-1.57383e-08	-3.6897e-15
r_1830	H+ diffusion	H+[c] <=> H+[p]	6.96244e-17	2.7305e-17	-2.35451e-07	1.66512e-09
r_1831	H+ diffusion	H+[c] <=> H+[v]	-6.48196	-1.74272	-0.238184	-5.95534e-05
r_1832	H+ exchange	H+[e] <=>	16.43	8.73424	3.6747	2.44629
r_1833	hexacosanoyl-CoA transport	hexacosanoyl-CoA[c] <=> hexacosanoyl-CoA[er]	0	0	0	1.83473e-23
r_1834	hexadecanal exchange	hexadecanal[e] ->	0	0	0	0
r_1835	hexadecanoate (n-C16:0) transport	palmitate[e] <=> palmitate[c]	0	0	6.61557e-13	1.57562e-08
r_1836	hexadecenoate (n-C16:1) transport	palmitoleate[e] <=> palmitoleate[c]	0.0523405	0.0224448	0.0163562	4.71853e-08
r_1837	L-histidine transport, mitochondrial	L-histidine[c] -> L-histidine[m]	0	0	0	0
r_1838	homocitrate synthase	2-oxoglutarate[m] + acetyl-CoA[m] + H2O[m] -> coenzyme A[m] + H+[m] + homocitrate[m]	0.151404	0.062344	0.00751508	0
r_1839	hydrogen peroxide transport	hydrogen peroxide[c] <=> hydrogen peroxide[n]	0	0	0	0
r_1840	hydroxymethylglutaryl-CoA transport	3-hydroxy-3-methylglutaryl-CoA[c] <=> 3-hydroxy-3-methylglutaryl-CoA[m]	0	-2.85926e-17	0	0
r_1841	hypoxanthine exchange	hypoxanthine[e] ->	0.033624	0.00544689	7.93868e-12	1.83277e-07
r_1842	hypoxanthine transport	hypoxanthine[e] <=> hypoxanthine[c]	-0.033624	-0.00544689	-7.93868e-12	-1.83277e-07
r_1843	indol-3-ylacetaldehyde exchange	indol-3-ylacetaldehyde[e] ->	0	0	0	0
r_1844	indole-3-acetaldehyde transport	indol-3-ylacetaldehyde[c] <=> indol-3-ylacetaldehyde[m]	0	0.000960687	-5.74679e-09	1.98067e-14
r_1845	indole-3-acetaldehyde transport	indol-3-ylacetaldehyde[c] <=> indol-3-ylacetaldehyde[e]	0	0	0	0
r_1846	indole-3-acetate transport	indole-3-acetate[c] <=> indole-3-acetate[m]	0	0	0	0
r_1847	inosine exchange	inosine[e] ->	0	0	0	0
r_1848	inosine transport	inosine[e] -> inosine[c]	0	0	0	0
r_1849	inositol hexakisphosphate transport	myo-inositol hexakisphosphate[c] <=> myo-inositol hexakisphosphate[n]	0	0	0	9.8206e-19
r_1850	insosine kinase	ATP[c] + inosine[c] -> ADP[c] + H+[c] + IMP[c]	0	0.000477276	0.0133571	-1.03744e-21
r_1851	IPC transport	inositol-P-ceramide A (C24)[g] <=> inositol-P-ceramide A (C24)[er]	0.00433844	0.000558846	-5.09905e-34	-9.08963e-09
r_1852	IPC transport	inositol-P-ceramide B (C24)[g] <=> inositol-P-ceramide B (C24)[er]	0	0	0	0
r_1853	IPC transport	inositol-P-ceramide B' (C24)[g] <=> inositol-P-ceramide B' (C24)[er]	0	0.000425429	-8.82793e-50	-6.5932e-19
r_1854	IPC transport	inositol-P-ceramide C (C24)[g] <=> inositol-P-ceramide C (C24)[er]	0	0	0	0
r_1855	IPC transport	inositol-P-ceramide D (C24)[g] <=> inositol-P-ceramide D (C24)[er]	0	0	0	0
r_1856	IPC transport	inositol-P-ceramide A (C26)[g] <=> inositol-P-ceramide A (C26)[er]	0	0.0005334	0	9.08483e-09
r_1857	IPC transport	inositol-P-ceramide B (C26)[g] <=> inositol-P-ceramide B (C26)[er]	0	0.000137848	0	0
r_1858	IPC transport	inositol-P-ceramide B' (C26)[g] <=> inositol-P-ceramide B' (C26)[er]	0	0	0	0
r_1859	IPC transport	inositol-P-ceramide C (C26)[g] <=> inositol-P-ceramide C (C26)[er]	0	0	0	0
r_1860	IPC transport	inositol-P-ceramide D (C26)[g] <=> inositol-P-ceramide D (C26)[er]	0	0	0	0
r_1861	iron(2+) exchange	iron(2+)[e] <=>	-1.70588e-05	-7.31521e-06	-5.33081e-06	0
r_1862	isoamyl acetate exchange	isoamyl acetate[e] ->	1.31288e-05	2.95003e-05	0.000237925	0.00109378
r_1863	isoamyl alcohol transport	isoamylol[c] <=> isoamylol[e]	0.0057381	0.0128935	0.103988	0.478047
r_1864	isoamyl alcohol transport	isoamylol[c] <=> isoamylol[m]	0	-0.000595609	-0.00382247	-0.0100083
r_1865	isoamylol exchange	isoamylol[e] ->	0.0057381	0.0128935	0.103988	0.478047
r_1866	isobutanol exchange	isobutanol[e] ->	0.000481658	0.0194432	0.0343854	0.0401275
r_1867	isobutyl acetate exchange	isobutyl acetate[e] ->	0	0	0	0
r_1868	isobutyl alcohol transport	isobutanol[c] <=> isobutanol[e]	0.000481658	0.0194432	0.0343854	0.0401275
r_1869	isobutyl alcohol transport	isobutanol[c] <=> isobutanol[m]	0	-0.00611627	-0.00327379	-0.000805423
r_1870	isobutyraldehyde exchange	isobutyraldehyde[e] ->	0	0	0	0
r_1871	L-1-pyrroline-3-hydroxy-5-carboxylate spontaneous conversion to L-4-hydroxyglutamate semialdehyde	1-pyrroline-3-hydroxy-5-carboxylic acid[m] + H+[m] + H2O[m] -> L-4-hydroxyglutamic semialdehyde[m]	0	0	0	0
r_1872	L-2-amino-3-oxobutanoate decarboxylation (spontaneous)	H+[c] + L-2-amino-3-oxobutanoate[c] -> aminoacetone[c] + carbon dioxide[c]	0	0	0	0
r_1873	L-alanine exchange	L-alanine[e] ->	-1.01712	-0.430111	-0.105729	-6.74669e-05
r_1874	L-alanine transport	L-alanine[m] -> L-alanine[c]	0	0	0	0
r_1875	L-arabinitol exchange	L-arabinitol[e] ->	0	0	0	0
r_1876	L-arabinitol transport	L-arabinitol[e] <=> L-arabinitol[c]	0	0	0	0
r_1877	L-arabinoase transport	L-arabinose[e] <=> L-arabinose[c]	0	0	0	0
r_1878	L-arabinose exchange	L-arabinose[e] ->	0	0	0	0
r_1879	L-arginine exchange	L-arginine[e] ->	-1.46107	-0.547881	-0.0757628	-3.34259e-06
r_1880	L-asparagine exchange	L-asparagine[e] ->	-0.461334	-0.131731	-0.0038212	-9.96457e-11
r_1881	L-aspartate exchange	L-aspartate[e] ->	0.179088	1.0686	0	0
r_1882	L-carnitine transport	(R)-carnitine[m] -> (R)-carnitine[c]	0	0	0	-8.9678e-41
r_1883	L-cysteine exchange	L-cysteine[e] ->	-0.000333293	-0.00489839	-0.0189847	-3.71054e-06
r_1884	L-erythro-4-hydroxyglutamate transport	erythro-4-hydroxy-L-glutamic acid[c] <=> erythro-4-hydroxy-L-glutamic acid[m]	0	0	0	0
r_1885	L-erythro-4-hydroxyglutamate transport	erythro-4-hydroxy-L-glutamic acid[c] <=> erythro-4-hydroxy-L-glutamic acid[p]	0	0	0	0
r_1886	L-glucitol exchange	L-glucitol[e] ->	0	0	0	0
r_1887	L-glutamate 5-semialdehyde dehydratase	L-glutamic 5-semialdehyde[c] <=> 1-pyrroline-5-carboxylate[c] + H+[c] + H2O[c]	0.117678	0.047474	0.00603008	-4.39564e-23
r_1889	L-glutamate exchange	L-glutamate[e] ->	-0.515076	-0.216559	-0.0518525	-2.93199e-05
r_1890	L-glutamate transport	L-glutamate[c] <=> L-glutamate[n]	0	0	-7.86915e-09	-1.87695e-15
r_1891	L-glutamine exchange	L-glutamine[e] ->	-4.96058	-1.40353	-0.0383381	-7.49098e-10
r_1892	L-glutamine transport	L-glutamine[c] <=> L-glutamine[n]	0	0	7.86915e-09	1.87695e-15
r_1893	L-histidine exchange	L-histidine[e] ->	-0.0473575	-0.0191105	-0.00242428	-7.44049e-09
r_1895	L-homoserine transport	L-homoserine[e] <=> L-homoserine[c]	0	0	-0.0100863	-0.000151518
r_1896	L-homoserine exchange	L-homoserine[e] ->	0	0	0.0100863	0.000151518
r_1897	L-isoleucine exchange	L-isoleucine[e] ->	-0.208846	-0.0793016	-0.0116758	-6.90984e-07
r_1898	L-isoleucine transport	L-isoleucine[m] -> L-isoleucine[c]	0	0.0107536	0.128145	0.380098
r_1899	L-leucine exchange	L-leucine[e] ->	-0.305633	-0.116053	-0.0170868	-1.01121e-06
r_1900	L-lysine exchange	L-lysine[e] ->	-0.0530617	-0.0201482	-0.00296648	-1.75559e-07
r_1901	L-malate transport	(S)-malate[e] <=> (S)-malate[c]	0.000420953	0.000141173	0.000192601	0.000271944
r_1902	L-methionine exchange	L-methionine[e] ->	-0.0379495	-0.0144099	-0.00212161	-1.25559e-07
r_1903	L-phenylalanine exchange	L-phenylalanine[e] ->	-0.406105	-0.0987527	-0.000919072	-1.02224e-13
r_1904	L-proline exchange	L-proline[e] ->	0	0	0	-1.35762e-08
r_1905	L-proline transport	L-proline[c] <=> L-proline[m]	0	0	0	-4.7009e-26
r_1906	L-serine exchange	L-serine[e] ->	-1.44388	-0.334397	-0.00212273	-3.75343e-14
r_1907	L-serine transport	L-serine[c] <=> L-serine[er]	0	-5.79678e-20	0	-4.79815e-12
r_1908	L-sorbitol transport	L-glucitol[e] <=> L-glucitol[c]	0	0	0	0
r_1909	L-sorbose exchange	L-sorbose[e] ->	0	0	0	0
r_1910	L-sorbose transport	L-sorbose[e] <=> L-sorbose[c]	0	0	0	0
r_1911	L-threonine exchange	L-threonine[e] ->	-1.19185	-0.295078	-0.00314752	-6.7335e-13
r_1912	L-tryptophan exchange	L-tryptophan[e] ->	-0.00920277	-0.1116	-0.179403	-2.37565e-11
r_1913	L-tyrosine exchange	L-tyrosine[e] ->	-0.0613927	-0.0246212	-0.00472942	-9.66328e-07
r_1914	L-valine exchange	L-valine[e] ->	-0.369482	-0.138296	-0.0189474	-8.00351e-07
r_1915	lanosterol exchange	lanosterol[e] ->	0	0	0	-2.32834e-24
r_1916	laurate exchange	laurate[e] ->	0	0	1.59224e-36	5.28723e-08
r_1919	lysine transport	L-lysine[c] -> L-lysine[m]	0	0	0	0
r_1920	M(IP)2C transport	inositol phosphomannosylinositol phosphoceramide A (C24)[g] <=> inositol phosphomannosylinositol phosphoceramide A (C24)[er]	0	0	0	5.74066e-12
r_1921	M(IP)2C transport	inositol phosphomannosylinositol phosphoceramide B (C24)[g] <=> inositol phosphomannosylinositol phosphoceramide B (C24)[er]	0	0	0	-1.16773e-40
r_1922	M(IP)2C transport	inositol phosphomannosylinositol phosphoceramide B' (C24)[g] <=> inositol phosphomannosylinositol phosphoceramide B' (C24)[er]	0	0	0	0
r_1923	M(IP)2C transport	inositol phosphomannosylinositol phosphoceramide C (C24)[g] <=> inositol phosphomannosylinositol phosphoceramide C (C24)[er]	0	0	0	0
r_1924	M(IP)2C transport	inositol phosphomannosylinositol phosphoceramide D (C24)[g] <=> inositol phosphomannosylinositol phosphoceramide D (C24)[er]	0	0	0	0
r_1925	M(IP)2C transport	inositol phosphomannosylinositol phosphoceramide A (C26)[g] <=> inositol phosphomannosylinositol phosphoceramide A (C26)[er]	0	0	0	-9.37563e-24
r_1926	M(IP)2C transport	inositol phosphomannosylinositol phosphoceramide B (C26)[g] <=> inositol phosphomannosylinositol phosphoceramide B (C26)[er]	0	0	0	3.66945e-23
r_1927	M(IP)2C transport	inositol phosphomannosylinositol phosphoceramide B' (C26)[g] <=> inositol phosphomannosylinositol phosphoceramide B' (C26)[er]	0	0	0	3.45653e-09
r_1928	M(IP)2C transport	inositol phosphomannosylinositol phosphoceramide C (C26)[g] <=> inositol phosphomannosylinositol phosphoceramide C (C26)[er]	0	0	0	0
r_1929	M(IP)2C transport	inositol phosphomannosylinositol phosphoceramide D (C26)[g] <=> inositol phosphomannosylinositol phosphoceramide D (C26)[er]	0	0	0	0
r_1930	malate/oxaloacetate shuttle	(S)-malate[p] + oxaloacetate[c] <=> (S)-malate[c] + oxaloacetate[p]	-2.36814e-17	-7.14806e-18	2.43937e-19	1.59938e-12
r_1931	maltose exchange	maltose[e] ->	0	0	0	0
r_1932	mannan transport	mannan[c] <=> mannan[er]	-0.243979	-0.120327	-0.237996	-0.000161486
r_1935	methionine transport	L-methionine[m] -> L-methionine[c]	0	0	0	0
r_1936	methylglyoxal synthase	dihydroxyacetone phosphate[c] -> methylglyoxal[c] + phosphate[c]	0.506655	0.501786	0.436919	0.0803099
r_1937	MIPC transport	mannosylinositol phosphorylceramide A (C24)[g] <=> mannosylinositol phosphorylceramide A (C24)[er]	0	2.96795e-34	-3.60847e-35	4.79815e-12
r_1938	MIPC transport	mannosylinositol phosphorylceramide B (C24)[g] <=> mannosylinositol phosphorylceramide B (C24)[er]	0	0	0	0
r_1939	MIPC transport	mannosylinositol phosphorylceramide B' (C24)[g] <=> mannosylinositol phosphorylceramide B' (C24)[er]	0	0	0	-6.91787e-09
r_1940	MIPC transport	mannosylinositol phosphorylceramide C (C24)[g] <=> mannosylinositol phosphorylceramide C (C24)[er]	0	0	0	0
r_1941	MIPC transport	mannosylinositol phosphorylceramide D (C24)[g] <=> mannosylinositol phosphorylceramide D (C24)[er]	0	0	0	0
r_1942	MIPC transport	mannosylinositol phosphorylceramide A (C26)[g] <=> mannosylinositol phosphorylceramide A (C26)[er]	0	0	0	-9.08483e-09
r_1943	MIPC transport	mannosylinositol phosphorylceramide B (C26)[g] <=> mannosylinositol phosphorylceramide B (C26)[er]	0	0	0	0
r_1944	MIPC transport	mannosylinositol phosphorylceramide B' (C26)[g] <=> mannosylinositol phosphorylceramide B' (C26)[er]	0	0	0	0
r_1945	MIPC transport	mannosylinositol phosphorylceramide C (C26)[g] <=> mannosylinositol phosphorylceramide C (C26)[er]	0	0	0	0
r_1946	MIPC transport	mannosylinositol phosphorylceramide D (C26)[g] <=> mannosylinositol phosphorylceramide D (C26)[er]	0	0	0	0
r_1947	myo-inositol exchange	myo-inositol[e] ->	0	0	0	0
r_1952	N,N'-diformyldityrosine exchange	N,N'-diformyldityrosine[e] ->	0	6.42978e-05	0.000443997	4.55437e-07
r_1963	NADP(+) transport	NADP(+)[c] <=> NADP(+)[er]	0	5.79678e-20	-0.139906	4.79815e-12
r_1964	NADPH transport	NADPH[c] <=> NADPH[er]	0	-5.79678e-20	0.139906	-4.79815e-12
r_1965	NH3 transport	ammonium[c] <=> ammonium[m]	0.534241	-8.54967e-36	-3.77588e-22	-2.64386e-08
r_1966	nicotinamide diffusion	nicotinamide[c] <=> nicotinamide[n]	0	0	-7.86915e-09	0
r_1967	nicotinate exchange	nicotinate[e] ->	0	0	0	-1.79663e-16
r_1968	NMN exchange	NMN[e] ->	0	0	0	0
r_1970	NMN transport	NMN[c] <=> NMN[n]	0	0	0	-1.97347e-15
r_1971	NMN transport	NMN[c] <=> NMN[p]	0	0	-2.26899e-36	1.00672e-32
r_1972	NMN transport	NMN[e] -> NMN[c]	0	0	0	0
r_1974	nucleoside-diphosphatase (dGDP)	dGDP[c] + H2O[c] -> dGMP[c] + H+[c] + phosphate[c]	0	0	0	0
r_1975	nucleoside-triphosphatase (dGTP)	dGTP[c] + H2O[c] -> dGDP[c] + H+[c] + phosphate[c]	0	0	0	0
r_1976	O-acetylcarnintine transport into mitochondria	O-acetylcarnitine[c] -> O-acetylcarnitine[m]	0	0	0	0
r_1977	O2 transport	oxygen[c] <=> oxygen[er]	0	0	0	0
r_1978	O2 transport	oxygen[c] <=> oxygen[m]	0	0	-4.08989e-18	-7.99692e-13
r_1979	O2 transport	oxygen[e] <=> oxygen[c]	0	0	0	0
r_1980	O2 transport	oxygen[c] <=> oxygen[p]	0	0	6.79392e-34	7.99692e-13
r_1981	octadecanoate (n-C18:0) transport	stearate[e] <=> stearate[c]	3.99527e-29	-1.35197e-32	2.90542e-22	-1.48954e-08
r_1984	octanoate exchange	octanoate[e] ->	0	-1.94119e-17	-7.94784e-11	1.24644e-11
r_1987	ornithine exchange	ornithine[e] ->	3.43018	0.587392	0.00317543	2.92967e-05
r_1988	oxaloacetate transport	oxaloacetate[c] <=> oxaloacetate[e]	0	0	0	0
r_1989	oxaloacetate(2-) exchange	oxaloacetate[e] ->	0	0	0	0
r_1990	oxidized glutathione uniport	glutathione disulfide[e] -> glutathione disulfide[c]	0	0	0	0
r_1991	oxidized thioredoxin transport	TRX1 disulphide[c] <=> TRX1 disulphide[p]	0	0	0	0
r_1992	oxygen exchange	oxygen[e] <=>	0	0	0	0
r_1993	palmitate exchange	palmitate[e] ->	0	0	-6.61557e-13	-1.57562e-08
r_1994	palmitoleate exchange	palmitoleate[e] ->	-0.0523405	-0.0224448	-0.0163562	-4.71853e-08
r_1995	palmitoyl-CoA transport	palmitoyl-CoA[c] <=> palmitoyl-CoA[er]	0	-5.79678e-20	0	-4.79815e-12
r_1996	panthetheine 4'-phosphate transport	pantetheine 4'-phosphate[c] <=> pantetheine 4'-phosphate[m]	-1.88508e-17	-2.49841e-17	-1.7389e-17	2.44441e-11
r_1997	panthetheine-phosphate adenylyltransferase	ATP[m] + H+[m] + pantetheine 4'-phosphate[m] -> 3'-dephospho-CoA[m] + diphosphate[m]	-7.02712e-18	0	-8.64495e-19	7.51407e-19
r_1998	PAP uniport	adenosine 3',5'-bismonophosphate[e] <=> adenosine 3',5'-bismonophosphate[c]	0	0	-2.51822e-19	-5.98288e-15
r_1999	pectin exchange	pectin[e] ->	0	0	0	0
r_2000	phenethyl acetate exchange	phenethyl acetate[e] ->	0	0	0	0
r_2001	phenylacetaldehyde exchange	phenylacetaldehyde[e] ->	0	0	0	0
r_2002	phenylacetaldehyde transport	phenylacetaldehyde[c] <=> phenylacetaldehyde[e]	0	0	0	0
r_2003	phenylacetaldehyde transport	phenylacetaldehyde[c] <=> phenylacetaldehyde[m]	0	0.00467921	6.44471e-05	1.67415e-09
r_2004	phenylalanine transport	L-phenylalanine[c] -> L-phenylalanine[m]	0	0	0	0
r_2005	phosphate exchange	phosphate[e] <=>	-0.223645	-0.0912641	-0.0221144	2.79196e-07
r_2008	phosphate transport	phosphate[c] <=> phosphate[v]	0	0	0	1.15272e-09
r_2020	potassium exchange	potassium[e] <=>	-0.00203696	-0.000873494	-0.000636541	0
r_2022	protoporphyrinogen IX transport	protoporphyrinogen[c] <=> protoporphyrinogen[m]	0	0	0	0
r_2023	PRPP transport	PRPP[c] <=> PRPP[m]	0	0	0	0
r_2024	putrescine exchange	putrescine[e] ->	0	0	-7.93868e-12	-1.88405e-07
r_2025	pyridoxal kinase	ATP[c] + pyridoxal[c] -> ADP[c] + H+[c] + pyridoxal 5'-phosphate[c]	0	0	0	0
r_2026	pyridoxamine kinase	ATP[c] + pyridoxamine[c] -> ADP[c] + H+[c] + pyridoxamine 5'-phosphate[c]	0	0	0	0
r_2027	pyridoxamine phosphatase	H2O[c] + pyridoxamine 5'-phosphate[c] -> phosphate[c] + pyridoxamine[c]	0	0	0	0
r_2028	pyridoxine exchange	pyridoxine[e] ->	0	0	0	0
r_2029	pyridoxine kinase	ATP[c] + pyridoxine[c] -> ADP[c] + H+[c] + pyridoxine 5'-phosphate[c]	0	0	0	0
r_2030	pyrimidine phosphatase	5-amino-6-(5-phosphoribitylamino)uracil[c] + H2O[c] -> 5-amino-6-(D-ribitylamino)uracil[c] + phosphate[c]	0.000561146	0.000240632	0.000175354	-7.3628e-20
r_2031	pyrimidine-nucleoside phosphorylase (uracil)	phosphate[c] + uridine[c] <=> alpha-D-ribose 1-phosphate(2-)[c] + uracil[c]	0	0	-6.10041e-24	-2.43136e-09
r_2032	pyrophosphate transport	diphosphate[c] <=> diphosphate[m]	6.0004	1.81	0.943065	0.0206805
r_2033	pyruvate exchange	pyruvate[e] ->	0	0	0.047015	0
r_2034	pyruvate transport	H+[c] + pyruvate[c] -> H+[m] + pyruvate[m]	0.038362	1.85418	0.972811	1.24353
r_2036	quinolinate transport	quinolinate[c] <=> quinolinate[m]	0	0	0	0
r_2037	reduced thioredoxin transport	TRX1[c] <=> TRX1[p]	0	0	0	0
r_2038	riboflavin exchange	riboflavin[e] ->	0	0	0	0
r_2039	riboflavin transport	riboflavin[c] -> riboflavin[m]	-2.80497e-16	-1.69476e-17	2.48295e-07	-1.66513e-09
r_2040	riboflavin transport	riboflavin[e] -> riboflavin[c]	0	0	0	0
r_2041	ribose transporter	D-ribose[e] -> D-ribose[c]	0	0	0	0
r_2042	S-adenosyl-L-homocysteine transport	S-adenosyl-L-homocysteine[c] <=> S-adenosyl-L-homocysteine[m]	0	0	0	0
r_2043	S-adenosyl-L-methionine exchange	S-adenosyl-L-methionine[e] ->	0	0	0	0
r_2044	S-methyl-L-methionine exchange	S-methyl-L-methionine[e] ->	0	0	0	0
r_2045	serine transport	L-serine[c] <=> L-serine[m]	2.22394	0.757811	0.253551	-2.10722e-07
r_2046	sn-glycero-3-phosphocholine exchange	sn-glycero-3-phosphocholine[e] ->	0	0	0	6.52238e-11
r_2049	sodium exchange	sodium[e] <=>	-0.00222775	-0.000955309	-0.000696162	-1.85314e-23
r_2050	spermidine acetyltransferase	acetyl-CoA[c] + spermidine[c] -> coenzyme A[c] + H+[c] + N(1)-acetylspermidine[c]	0	0	0	0
r_2051	spermidine exchange	spermidine[e] ->	0	0	7.93868e-12	1.88405e-07
r_2052	spermine exchange	spermine[e] ->	0	0	0	0
r_2053	squalene transport	squalene[c] <=> squalene[er]	0	0	0	0
r_2054	squalene-2,3-epoxide transport	(S)-2,3-epoxysqualene[er] <=> (S)-2,3-epoxysqualene[c]	0	0	0	0
r_2055	stearate exchange	stearate[e] ->	0	0	-2.90542e-22	1.48954e-08
r_2056	succinate exchange	succinate[e] ->	2.9259	0.715851	0.145649	1.00371
r_2057	succinate transport	succinate[e] <=> succinate[c]	-2.9259	-0.715851	-0.145649	-1.00371
r_2058	sucrose exchange	sucrose[e] ->	0	0	0	0
r_2060	sulphate exchange	sulphate[e] <=>	-0.0139821	-0.00605826	-0.00350711	0
r_2061	sulphite exchange	sulphite[e] ->	7.02533e-20	1.49873e-19	0	4.35616e-23
r_2062	taurine exchange	taurine[e] ->	0	0	0	0
r_2063	tetracosanoyl-CoA transport	tetracosanoyl-CoA[c] <=> tetracosanoyl-CoA[er]	0	0	0	5.90537e-21
r_2064	thiamin phosphatase	H2O[c] + TMP[c] -> phosphate[c] + thiamine[c]	0	0	0	0
r_2065	thiaminase	H2O[c] + thiamine[c] -> 4-amino-5-hydroxymethyl-2-methylpyrimidine[c] + 5-(2-hydroxyethyl)-4-methylthiazole[c] + H+[c]	0	0	-4.22532e-08	0
r_2066	thiamine(1+) diphosphate(1-) exchange	TDP[e] ->	0	0	0	0
r_2067	thiamine(1+) exchange	thiamine[e] ->	0	0	0	0
r_2068	thiamine(1+) monophosphate exchange	TMP[e] ->	0	0	0	0
r_2069	thiamine-phosphate kinase	ATP[c] + TMP[c] -> ADP[c] + TDP[c]	1.85673e-07	4.17174e-08	0	0
r_2070	thiazole phosphate synthesis (ribose 5-phosphate)	H+[c] + L-cysteine[c] + L-glycine[c] + O-acetyl-L-homoserine[c] + ribose-5-phosphate[c] -> 4-methyl-5-(2-phosphonooxyethyl)thiazole[c] + acetate[c] + ammonium[c] + carbon dioxide[c] + gamma-aminobutyrate[c] + 3 H2O[c] + pyruvate[c]	0	0	0	0
r_2071	thiazole phosphate synthesis (xylulose 5-phosphate)	D-xylulose 5-phosphate[c] + H+[c] + L-cysteine[c] + L-glycine[c] + O-acetyl-L-homoserine[c] -> 4-methyl-5-(2-phosphonooxyethyl)thiazole[c] + acetate[c] + ammonium[c] + carbon dioxide[c] + gamma-aminobutyrate[c] + 3 H2O[c] + pyruvate[c]	0	0	0	0
r_2072	threonine transport	L-threonine[c] -> L-threonine[m]	0	0	0	0
r_2073	thymidine exchange	thymidine[e] ->	0	0	-4.8105e-19	7.44532e-10
r_2074	thymidine kinase (ATP:thymidine)	ATP[c] + thymidine[c] -> ADP[c] + dTMP[c] + H+[c]	0	0	0	8.54287e-24
r_2075	thymidine transport	thymidine[e] <=> thymidine[c]	0	0	4.8105e-19	-7.44532e-10
r_2079	trehalose transporter	H+[c] + trehalose[c] <=> H+[e] + trehalose[e]	0	0	0	-1.76986e-07
r_2080	trehalose vacuolar transport	trehalose[c] <=> trehalose[v]	0	0	0	0
r_2082	tryptophan transport	L-tryptophan[c] -> L-tryptophan[m]	0	0	0	0
r_2083	tryptophol exchange	tryptophol[e] ->	0	0.103579	0.178365	1.98067e-14
r_2084	tryptophol transport	tryptophol[c] <=> tryptophol[e]	0	0.103579	0.178365	1.98067e-14
r_2085	tryptophol transport	tryptophol[c] <=> tryptophol[m]	0	-0.000960687	5.74679e-09	-1.98067e-14
r_2086	tyrosine transport	L-tyrosine[c] -> L-tyrosine[m]	0	0	0	0
r_2087	tyrosine transport	L-tyrosine[c] <=> L-tyrosine[p]	2.58397e-36	5.11807e-34	1.34651e-37	4.18646e-58
r_2089	UMP transport	UMP[c] <=> UMP[n]	0	0	0	0
r_2090	uracil exchange	uracil[e] ->	0	0	0	0
r_2091	urea exchange	urea[e] ->	3.17656	0.563182	0.00920542	-9.74712e-11
r_2092	uridine exchange	uridine[e] ->	0	0	0	0
r_2093	valine transport	L-valine[c] <=> L-valine[m]	0.179958	0.0425823	-0.0255508	-0.059215
r_2094	water diffusion	H2O[c] <=> H2O[er]	0.00433844	0.00165552	1.61003e-36	-1.49706e-18
r_2095	water diffusion	H2O[c] <=> H2O[g]	0	0	0	1.96789e-10
r_2096	water diffusion	H2O[c] <=> H2O[m]	-0.867692	0.360769	0.0896335	0.00201968
r_2097	water diffusion	H2O[c] <=> H2O[n]	0	0	1.57383e-08	1.72703e-15
r_2098	water diffusion	H2O[c] <=> H2O[p]	-4.5943e-17	-2.01569e-17	2.35451e-07	-1.65873e-09
r_2099	water diffusion	H2O[c] <=> H2O[v]	-7.38153	-3.0885	-0.624327	-5.97227e-05
r_2100	water exchange	H2O[e] <=>	9.71111	6.12165	5.67768	1.56757
r_2101	xanthine transport	9H-xanthine[e] <=> 9H-xanthine[c]	0	0	7.72102e-10	-1.33834e-16
r_2102	xanthosine exchange	xanthosine[e] ->	0	0	0	0
r_2103	xanthosine transport	xanthosine[e] -> xanthosine[c]	0	0	0	0
r_2104	xylitol exchange	xylitol[e] ->	0	0	0	0
r_2105	xylitol transport	xylitol[e] <=> xylitol[c]	0	0	0	0
r_2106	zymosterol exchange	zymosterol[e] ->	0	0	6.81648e-19	3.99451e-08
r_2107	zymosterol transport	zymosterol[ce] <=> zymosterol[c]	0	0	-6.81648e-19	-3.99451e-08
r_2108	lipid pseudoreaction - merge	lipid backbone[c] + lipid chain[c] -> lipid[c]	0.561146	0.240632	0.175356	0
r_2111	growth	biomass[c] ->	0.561146	0.240632	0.175356	0
r_2112	kynurenine aminotransferase	L-kynurenine[c] + pyruvate[c] <=> H2O[c] + L-alanine[c] + kynurenic acid[c]	0	0	0	0
r_2113	spontaneous kynurenic acid to quinaldic acid	2 H+[c] + NADPH[c] + kynurenic acid[c] -> H2O[c] + NADP(+)[c] + quinaldic acid[c]	0	0	0	0
r_2114	spontaneous 2-amino-3-carboxymuconate-6-semialdehyde to quinolinate	2-amino-3-carboxymuconate-6-semialdehyde[c] -> H+[c] + H2O[c] + quinolinate[c]	0	0	0	0
r_2115	alcohol dehydrogenase, (acetaldehyde to ethanol)	acetaldehyde[c] + H+[c] + NADH[c] -> ethanol[c] + NAD[c]	170.357	175.334	177.966	193.206
r_2116	acetaldehyde dehydrogenase	acetaldehyde[c] + H2O[c] + NAD[c] -> acetate[c] + 2 H+[c] + NADH[c]	0	0	0	0
r_2117	phenylalanine transaminase	L-phenylalanine[c] + pyruvate[c] <=> keto-phenylpyruvate[c] + L-alanine[c]	0.310438	0.0612964	0	-2.11451e-08
r_2118	tryptophan transaminase	keto-phenylpyruvate[c] + L-tryptophan[c] -> indole-3-pyruvate[c] + L-phenylalanine[c]	0	0.00113805	0.0039876	-1.01078e-08
r_2119	tyrosine transaminase	3-(4-hydroxyphenyl)pyruvate[c] + L-alanine[c] <=> L-tyrosine[c] + pyruvate[c]	0	-2.28499e-52	-0.000104867	3.07871e-11
r_2125	coenzyme A: cytoplasm to LP	coenzyme A[c] <=> coenzyme A[lp]	1.92349e-17	2.34602e-33	-1.03569e-19	9.06382e-08
r_2126	sedoheptulose bisphosphatase	H2O[c] + sedoheptulose 1,7-bisphosphate[c] -> phosphate[c] + sedoheptulose 7-phosphate[c]	0	0	0	0
r_2129	proton leak	H+[c] -> H+[m]	0	0	0	0
r_2131	isocitrate dehydrogenase	isocitrate[m] + NADP(+)[m] -> 2-oxoglutarate[m] + carbon dioxide[m] + NADPH[m]	0	0	0.0623993	0.202451
r_2132	oxoglutarate/malate exchange	(S)-malate[c] + 2-oxoglutarate[m] -> (S)-malate[m] + 2-oxoglutarate[c]	1.90721	0.089878	0.00012026	0.316845
r_2134	14-demethyllanosterol exchange	14-demethyllanosterol[e] ->	0	0	-6.81648e-19	0
r_2136	14-demethyllanosterol transport	14-demethyllanosterol[e] <=> 14-demethyllanosterol[c]	0	0	6.81648e-19	0
r_2137	ergosta-5,7,22,24(28)-tetraen-3beta-ol exchange	ergosta-5,7,22,24(28)-tetraen-3beta-ol[e] ->	0	0	-0.139906	-2.23543e-31
r_2139	ergosta-5,7,22,24(28)-tetraen-3beta-ol transport	ergosta-5,7,22,24(28)-tetraen-3beta-ol[e] <=> ergosta-5,7,22,24(28)-tetraen-3beta-ol[c]	0	0	0.139906	2.23543e-31
r_2140	fatty-acyl-CoA synthase (n-C16:0CoA)	acetyl-CoA[c] + 21 H+[c] + 7 malonyl-CoA[c] + 14 NADPH[c] -> 7 carbon dioxide[c] + 7 coenzyme A[c] + 7 H2O[c] + 14 NADP(+)[c] + palmitoyl-CoA[c]	0.0176943	0.00758773	0.0055294	1.51064e-08
r_2141	fatty-acyl-CoA synthase (n-C18:0CoA)	acetyl-CoA[c] + 24 H+[c] + 8 malonyl-CoA[c] + 16 NADPH[c] -> 8 carbon dioxide[c] + 8 coenzyme A[c] + 8 H2O[c] + 16 NADP(+)[c] + stearoyl-CoA[c]	0.00447034	0.00191698	0.00139696	-6.36246e-32
r_2142	B-ketoacyl-ACP synthase (acetoacetyl-ACP)	acetyl-ACP[m] + carboxyacetyl-ACP[m] + H+[m] -> carbon dioxide[m] + ACP1[m] + acetoacetyl-ACP[m]	0	0	0	0
r_2143	B-ketoacyl-ACP synthase (3-oxo-hexanoyl-ACP)	carboxyacetyl-ACP[m] + H+[m] + butanoyl-ACP[m] -> carbon dioxide[m] + ACP1[m] + 3-oxo-hexanoyl-ACP[m]	0	0	0	0
r_2144	B-ketoacyl-ACP synthase (3-oxo-octanoyl-ACP)	carboxyacetyl-ACP[m] + H+[m] + hexanoyl-ACP[m] -> carbon dioxide[m] + ACP1[m] + 3-oxo-octanoyl-ACP[m]	0	0	0	0
r_2145	3-oxoacyl-ACP reductase (3-hydroxybutanoyl-ACP)	H+[m] + NADPH[m] + acetoacetyl-ACP[m] -> NADP(+)[m] + 3-hydroxybutanoyl-ACP[m]	0	0	0	0
r_2146	3-oxoacyl-ACP reductase (3-hydroxyhexanoyl-ACP)	H+[m] + NADPH[m] + 3-oxo-hexanoyl-ACP[m] -> NADP(+)[m] + 3-hydroxyhexanoyl-ACP[m]	0	0	0	0
r_2147	3-oxoacyl-ACP reductase (3-hydroxyoctanoyl-ACP)	H+[m] + NADPH[m] + 3-oxo-octanoyl-ACP[m] -> NADP(+)[m] + 3-hydroxyoctanoyl-ACP[m]	0	0	0	0
r_2148	3-hydroxyacyl-thioester dehydratase (trans-but-2-enoyl-ACP)	3-hydroxybutanoyl-ACP[m] <=> H2O[m] + trans-but-2-enoyl-ACP[m]	0	0	0	0
r_2149	3-hydroxyacyl-thioester dehydratase (trans-hex-2-enoyl-ACP)	3-hydroxyhexanoyl-ACP[m] <=> H2O[m] + trans-hex-2-enoyl-ACP[m]	0	0	0	0
r_2150	3-hydroxyacyl-thioester dehydratase (trans-oct-2-enoyl-ACP)	3-hydroxyoctanoyl-ACP[m] <=> H2O[m] + trans-oct-2-enoyl-ACP[m]	0	0	0	0
r_2151	enoyl-ACP reductase (butanoyl-ACP)	H+[m] + NADPH[m] + trans-but-2-enoyl-ACP[m] -> NADP(+)[m] + butanoyl-ACP[m]	0	0	0	0
r_2152	enoyl-ACP reductase (hexanoyl-ACP)	H+[m] + NADPH[m] + trans-hex-2-enoyl-ACP[m] -> NADP(+)[m] + hexanoyl-ACP[m]	0	0	0	0
r_2153	enoyl-ACP reductase (octanoyl-ACP)	H+[m] + NADPH[m] + trans-oct-2-enoyl-ACP[m] -> NADP(+)[m] + octanoyl-ACP[m]	0	0	0	0
r_2154	elongase I (3-oxotetradecanoyl-CoA)	lauroyl-CoA[erm] + malonyl-CoA[erm] + H+[erm] -> carbon dioxide[erm] + coenzyme A[erm] + 3-oxotetradecanoyl-CoA[erm]	2.36814e-17	7.14806e-18	-5.17351e-18	-5.28723e-08
r_2155	elongase I (3-oxopalmitoyl-CoA)	malonyl-CoA[erm] + H+[erm] + myristoyl-CoA[erm] -> carbon dioxide[erm] + coenzyme A[erm] + 3-oxopalmitoyl-CoA[erm]	2.36814e-17	7.14806e-18	-1.71079e-17	-5.28723e-08
r_2156	elongase II (3-oxooctadecanoyl-CoA)	malonyl-CoA[erm] + H+[erm] + palmitoyl-CoA[erm] -> carbon dioxide[erm] + coenzyme A[erm] + 3-oxooctadecanoyl-CoA[erm]	-4.73628e-17	-6.15449e-18	1.62441e-17	-5.93015e-19
r_2157	elongase II or III (3-oxoicosanoyl-CoA)	malonyl-CoA[erm] + H+[erm] + stearoyl-CoA[erm] -> carbon dioxide[erm] + coenzyme A[erm] + 3-oxoicosanoyl-CoA[erm]	0	0	0	-2.24559e-28
r_2158	elongase II or III (3-oxodocosanoyl-CoA)	malonyl-CoA[erm] + H+[erm] + icosanoyl-CoA[erm] -> carbon dioxide[erm] + coenzyme A[erm] + 3-oxodocosanoyl-CoA[erm]	0	0	-3.00822e-21	-3.83728e-22
r_2159	elongase II or III (3-oxotetracosanoyl-CoA)	malonyl-CoA[erm] + H+[erm] + docosanoyl-CoA[erm] -> carbon dioxide[erm] + coenzyme A[erm] + 3-oxotetracosanoyl-CoA[erm]	0	0	-3.00822e-21	0
r_2160	elongase III (3-oxohexacosanoyl-CoA)	malonyl-CoA[erm] + H+[erm] + tetracosanoyl-CoA[erm] -> carbon dioxide[erm] + coenzyme A[erm] + 3-oxohexacosanoyl-CoA[erm]	0	0	0	0
r_2161	B-ketoacyl-CoA reductase ((S)-3-hydroxytetradecanoyl-CoA)	H+[erm] + 3-oxotetradecanoyl-CoA[erm] + NADPH[erm] -> NADP(+)[erm] + (S)-3-hydroxytetradecanoyl-CoA[erm]	2.36814e-17	7.14806e-18	-5.17351e-18	-5.28723e-08
r_2162	B-ketoacyl-CoA reductase ((S)-3-hydroxypalmitoyl-CoA)	H+[erm] + 3-oxopalmitoyl-CoA[erm] + NADPH[erm] -> NADP(+)[erm] + (S)-3-hydroxypalmitoyl-CoA[erm]	2.36814e-17	7.14806e-18	-1.71079e-17	-5.28723e-08
r_2163	B-ketoacyl-CoA reductase (3-hydroxyoctadecanoyl-CoA)	H+[erm] + 3-oxooctadecanoyl-CoA[erm] + NADPH[erm] -> NADP(+)[erm] + 3-hydroxyoctadecanoyl-CoA[erm]	-4.73628e-17	-6.15449e-18	1.62441e-17	-5.93015e-19
r_2164	B-ketoacyl-CoA reductase (3-hydroxyicosanoyl-CoA)	H+[erm] + 3-oxoicosanoyl-CoA[erm] + NADPH[erm] -> NADP(+)[erm] + 3-hydroxyicosanoyl-CoA[erm]	0	0	0	-2.24489e-28
r_2165	B-ketoacyl-CoA reductase (3-hydroxydocosanoyl-CoA)	H+[erm] + 3-oxodocosanoyl-CoA[erm] + NADPH[erm] -> NADP(+)[erm] + 3-hydroxydocosanoyl-CoA[erm]	0	0	-3.00822e-21	-3.83728e-22
r_2166	B-ketoacyl-CoA reductase (3-hydroxytetracosanoyl-CoA)	H+[erm] + 3-oxotetracosanoyl-CoA[erm] + NADPH[erm] -> NADP(+)[erm] + 3-hydroxytetracosanoyl-CoA[erm]	0	0	-3.00822e-21	0
r_2167	B-ketoacyl-CoA reductase ((S)-3-hydroxyhexacosanoyl-CoA)	H+[erm] + 3-oxohexacosanoyl-CoA[erm] + NADPH[erm] -> NADP(+)[erm] + (S)-3-hydroxyhexacosanoyl-CoA[erm]	0	0	0	0
r_2168	B-hydroxyacyl-CoA dehydratase (trans-tetradec-2-enoyl-CoA)	(S)-3-hydroxytetradecanoyl-CoA[erm] <=> H2O[erm] + trans-tetradec-2-enoyl-CoA[erm]	2.36814e-17	7.14806e-18	-1.28111e-17	-5.28723e-08
r_2169	B-hydroxyacyl-CoA dehydratase (trans-hexadec-2-enoyl-CoA)	(S)-3-hydroxypalmitoyl-CoA[erm] <=> H2O[erm] + trans-hexadec-2-enoyl-CoA[erm]	2.36814e-17	7.14806e-18	-1.71079e-17	-5.28967e-08
r_2170	B-hydroxyacyl-CoA dehydratase (trans-octadec-2-enoyl-CoA)	3-hydroxyoctadecanoyl-CoA[erm] <=> H2O[erm] + trans-octadec-2-enoyl-CoA[erm]	-4.73628e-17	-6.15449e-18	1.62441e-17	1.34639e-18
r_2171	B-hydroxyacyl-CoA dehydratase (trans-icos-2-enoyl-CoA)	3-hydroxyicosanoyl-CoA[erm] <=> H2O[erm] + trans-icos-2-enoyl-CoA[erm]	0	0	0	6.28523e-31
r_2172	B-hydroxyacyl-CoA dehydratase (trans-docos-2-enoyl-CoA)	3-hydroxydocosanoyl-CoA[erm] <=> H2O[erm] + trans-docos-2-enoyl-CoA[erm]	0	0	-3.00822e-21	0
r_2173	B-hydroxyacyl-CoA dehydratase (trans-tetracos-2-enoyl-CoA)	3-hydroxytetracosanoyl-CoA[erm] -> H2O[erm] + trans-tetracos-2-enoyl-CoA[erm]	0	0	-3.00822e-21	0
r_2174	B-hydroxyacyl-CoA dehydratase (trans-hexacos-2-enoyl-CoA)	(S)-3-hydroxyhexacosanoyl-CoA[erm] <=> H2O[erm] + trans-hexacos-2-enoyl-CoA[erm]	0	0	0	4.0698e-22
r_2175	trans-2-enoyl-CoA reductase (n-C14:0CoA)	H+[erm] + NADPH[erm] + trans-tetradec-2-enoyl-CoA[erm] -> myristoyl-CoA[erm] + NADP(+)[erm]	2.36814e-17	7.14806e-18	-1.28111e-17	-5.28723e-08
r_2176	trans-2-enoyl-CoA reductase (n-C16:0CoA)	H+[erm] + NADPH[erm] + trans-hexadec-2-enoyl-CoA[erm] -> palmitoyl-CoA[erm] + NADP(+)[erm]	2.36814e-17	7.14806e-18	-1.71079e-17	-5.28967e-08
r_2177	trans-2-enoyl-CoA reductase (n-C18:0CoA)	H+[erm] + NADPH[erm] + trans-octadec-2-enoyl-CoA[erm] -> stearoyl-CoA[erm] + NADP(+)[erm]	-4.73628e-17	-6.15449e-18	1.62441e-17	1.34639e-18
r_2178	trans-2-enoyl-CoA reductase (n-C20:0CoA)	H+[erm] + NADPH[erm] + trans-icos-2-enoyl-CoA[erm] -> icosanoyl-CoA[erm] + NADP(+)[erm]	0	0	0	6.28476e-31
r_2179	trans-2-enoyl-CoA reductase (n-C22:0CoA)	H+[erm] + NADPH[erm] + trans-docos-2-enoyl-CoA[erm] -> docosanoyl-CoA[erm] + NADP(+)[erm]	0	0	-3.00822e-21	0
r_2180	trans-2-enoyl-CoA reductase (n-C24:0CoA)	H+[erm] + NADPH[erm] + trans-tetracos-2-enoyl-CoA[erm] -> tetracosanoyl-CoA[erm] + NADP(+)[erm]	0	0	-3.00822e-21	0
r_2181	trans-2-enoyl-CoA reductase (n-C26:0CoA)	H+[erm] + NADPH[erm] + trans-hexacos-2-enoyl-CoA[erm] -> NADP(+)[erm] + hexacosanoyl-CoA[erm]	0	0	0	4.0698e-22
r_2182	palmitoyl-CoA desaturase (n-C16:0CoA -> n-C16:1CoA), ER membrane	H+[erm] + palmitoyl-CoA[erm] + oxygen[erm] + NADH[erm] -> 2 H2O[erm] + palmitoleoyl-CoA(4-)[erm] + NAD[erm]	0	0	0	0
r_2183	stearoyl-CoA desaturase (n-C18:0CoA -> n-C18:1CoA), ER membrane	H+[erm] + stearoyl-CoA[erm] + oxygen[erm] + NADH[erm] -> 2 H2O[erm] + NAD[erm] + oleoyl-CoA[erm]	0	0	0	0
r_2184	octanoate (n-C8:0) transport	octanoate[e] <=> octanoate[c]	0	1.94119e-17	7.94784e-11	-1.24644e-11
r_2185	decanoate (n-C10:0) transport	decanoate[e] <=> decanoate[c]	0	1.64806e-18	1.54431e-09	1.0865e-11
r_2186	laurate (n-C12:0) transport	laurate[e] <=> laurate[c]	0	0	4.33578e-34	-5.28723e-08
r_2187	butyrate exchange	butyrate[e] ->	0	-1.7874e-34	0	0
r_2188	hexanoate exchange	hexanoate[e] ->	0	0	0	-7.12619e-18
r_2189	oleate exchange	oleate[e] ->	-0.0172965	-0.00741714	-0.00540509	-8.75775e-08
r_2190	butyrate (n-C4:0) transport	butyrate[e] <=> butyrate[c]	0	1.7874e-34	0	0
r_2191	hexanoate (n-C6:0) transport	hexanoate[e] <=> hexanoate[c]	0	0	0	7.12619e-18
r_2192	octadecenoate (n-C18:1) transport	oleate[e] <=> oleate[c]	0.0172965	0.00741714	0.00540509	8.75775e-08
r_2193	myristate exchange	myristate[e] ->	0	0	6.05131e-21	3.006e-18
r_2194	fatty-acid--CoA ligase (dodecanoate), ER membrane	coenzyme A[erm] + ATP[erm] + laurate[erm] <=> lauroyl-CoA[erm] + AMP[erm] + diphosphate[erm]	2.36814e-17	3.07724e-18	-2.35198e-19	-1.43511e-07
r_2195	fatty-acid--CoA ligase (tetradecanoate), ER membrane	coenzyme A[erm] + ATP[erm] + myristate[erm] <=> myristoyl-CoA[erm] + AMP[erm] + diphosphate[erm]	2.14294e-34	-1.02095e-35	-5.29349e-21	-2.4725e-18
r_2196	fatty-acid--CoA ligase (hexadecanoate), ER membrane	coenzyme A[erm] + ATP[erm] + palmitate[erm] <=> palmitoyl-CoA[erm] + AMP[erm] + diphosphate[erm]	0	-6.24878e-35	-2.60118e-21	3.77904e-08
r_2197	fatty-acid--CoA ligase (hexadecenoate), ER membrane	coenzyme A[erm] + ATP[erm] + palmitoleate[erm] <=> palmitoleoyl-CoA(4-)[erm] + AMP[erm] + diphosphate[erm]	0.049063	0.0210393	0.015332	-4.35187e-11
r_2198	fatty-acid--CoA ligase (octadecanoate), ER membrane	coenzyme A[erm] + ATP[erm] + stearate[erm] <=> stearoyl-CoA[erm] + AMP[erm] + diphosphate[erm]	-6.02478e-17	-8.71767e-18	-2.67978e-34	1.39163e-21
r_2199	fatty-acid--CoA ligase (octadecenoate), ER membrane	coenzyme A[erm] + ATP[erm] + oleate[erm] <=> oleoyl-CoA[erm] + AMP[erm] + diphosphate[erm]	0.0172965	0.00741714	0.00540509	4.35183e-11
r_2200	fatty-acid--CoA ligase (dodecanoate), lipid particle	coenzyme A[lp] + ATP[lp] + laurate[lp] <=> diphosphate[lp] + AMP[lp] + lauroyl-CoA[lp]	0	4.07082e-18	-8.73967e-21	9.06382e-08
r_2201	fatty-acid--CoA ligase (tetradecanoate), lipid particle	coenzyme A[lp] + ATP[lp] + myristate[lp] <=> diphosphate[lp] + AMP[lp] + myristoyl-CoA[lp]	0	1.02095e-35	-7.8285e-22	-5.33504e-19
r_2202	fatty-acid--CoA ligase (hexadecanoate), lipid particle	coenzyme A[lp] + ATP[lp] + palmitate[lp] <=> diphosphate[lp] + AMP[lp] + palmitoyl-CoA[lp]	3.74099e-36	3.51679e-34	-1.04042e-33	-4.79815e-12
r_2203	fatty-acid--CoA ligase (hexadecenoate), lipid particle	coenzyme A[lp] + ATP[lp] + palmitoleate[lp] <=> diphosphate[lp] + AMP[lp] + palmitoleoyl-CoA(4-)[lp]	3.26931e-32	4.6419e-33	-3.22983e-21	4.04889e-16
r_2204	fatty-acid--CoA ligase (octadecanoate), lipid particle	coenzyme A[lp] + ATP[lp] + stearate[lp] <=> diphosphate[lp] + AMP[lp] + stearoyl-CoA[lp]	-1.07964e-17	-1.27265e-17	7.31812e-19	-3.41384e-34
r_2205	fatty-acid--CoA ligase (octadecenoate), lipid particle	coenzyme A[lp] + ATP[lp] + oleate[lp] <=> diphosphate[lp] + AMP[lp] + oleoyl-CoA[lp]	3.00313e-17	-8.9679e-18	-8.19452e-19	6.80024e-21
r_2206	fatty-acid--CoA ligase (hexadecenoate), peroxisome	ATP[p] + coenzyme A[p] + palmitoleate[p] <=> AMP[p] + diphosphate[p] + palmitoleoyl-CoA(4-)[p]	0	0	1.04348e-11	-1.66338e-09
r_2207	fatty-acid--CoA ligase (octadecanoate), peroxisome	ATP[p] + coenzyme A[p] + stearate[p] <=> AMP[p] + diphosphate[p] + stearoyl-CoA[p]	2.51013e-17	8.18009e-18	-7.31812e-19	3.07128e-12
r_2208	fatty-acid--CoA ligase (octadecenoate), peroxisome	ATP[p] + coenzyme A[p] + oleate[p] <=> AMP[p] + diphosphate[p] + oleoyl-CoA[p]	2.36814e-17	7.14806e-18	-2.43937e-19	1.59236e-23
r_2209	fatty-acid--CoA ligase (arachidate), cell envelope	ATP[ce] + coenzyme A[ce] + arachidate[ce] <=> AMP[ce] + diphosphate[ce] + icosanoyl-CoA[ce]	0	0	0	0
r_2210	fatty-acid--CoA ligase (behenate), cell envelope	ATP[ce] + coenzyme A[ce] + behenate[ce] <=> AMP[ce] + diphosphate[ce] + docosanoyl-CoA[ce]	0	0	0	0
r_2211	fatty-acid--CoA ligase (lignoceric acid), cell envelope	ATP[ce] + coenzyme A[ce] + lignoceric acid[ce] <=> AMP[ce] + diphosphate[ce] + tetracosanoyl-CoA[ce]	0	0	0	-1.83473e-23
r_2212	fatty-acid--CoA ligase (cerotic acid), cell envelope	ATP[ce] + coenzyme A[ce] + cerotic acid[ce] <=> AMP[ce] + diphosphate[ce] + hexacosanoyl-CoA[ce]	0	0	0	1.83473e-23
r_2213	fatty-acid--CoA ligase (behenate), ER membrane	coenzyme A[erm] + ATP[erm] + behenate[erm] <=> docosanoyl-CoA[erm] + AMP[erm] + diphosphate[erm]	0	0	0	0
r_2214	fatty-acid--CoA ligase (lignoceric acid), ER membrane	coenzyme A[erm] + ATP[erm] + lignoceric acid[erm] <=> tetracosanoyl-CoA[erm] + AMP[erm] + diphosphate[erm]	1.24955e-32	5.79678e-20	-5.56303e-21	-1.58428e-19
r_2215	fatty-acid--CoA ligase (cerotic acid), ER membrane	coenzyme A[erm] + ATP[erm] + cerotic acid[erm] <=> hexacosanoyl-CoA[erm] + AMP[erm] + diphosphate[erm]	0	6.00943e-35	3.15683e-34	-4.0698e-22
r_2216	fatty-acid--CoA ligase (behenate), lipid particle	coenzyme A[lp] + ATP[lp] + behenate[lp] <=> diphosphate[lp] + AMP[lp] + docosanoyl-CoA[lp]	0	0	0	0
r_2217	fatty-acid--CoA ligase (lignoceric acid), lipid particle	coenzyme A[lp] + ATP[lp] + lignoceric acid[lp] <=> diphosphate[lp] + AMP[lp] + tetracosanoyl-CoA[lp]	0	-2.17058e-33	-3.17664e-21	4.79815e-12
r_2218	fatty-acid--CoA ligase (cerotic acid), lipid particle	coenzyme A[lp] + ATP[lp] + cerotic acid[lp] <=> diphosphate[lp] + AMP[lp] + hexacosanoyl-CoA[lp]	0	-6.00943e-35	-3.15683e-34	-1.49665e-18
r_2219	fatty acyl-CoA transport via ABC system (C12:0)	ATP[c] + H2O[c] + lauroyl-CoA[c] -> ADP[c] + H+[c] + lauroyl-CoA[p] + phosphate[c]	0	0	0	7.11441e-26
r_2220	fatty acyl-CoA transport via ABC system (C14:0)	ATP[c] + H2O[c] + myristoyl-CoA[c] -> ADP[c] + H+[c] + myristoyl-CoA[p] + phosphate[c]	0	0	0	-2.8741e-24
r_2221	fatty acyl-CoA transport via ABC system (C16:0)	ATP[c] + H2O[c] + palmitoyl-CoA[c] -> ADP[c] + H+[c] + palmitoyl-CoA[p] + phosphate[c]	0	0	0	0
r_2222	fatty acyl-CoA transport via ABC system (C16:1)	ATP[c] + H2O[c] + palmitoleoyl-CoA(4-)[c] -> ADP[c] + H+[c] + phosphate[c] + palmitoleoyl-CoA(4-)[p]	0	0	0	-5.17499e-27
r_2223	fatty acyl-CoA transport via ABC system (C18:0)	ATP[c] + H2O[c] + stearoyl-CoA[c] -> ADP[c] + H+[c] + phosphate[c] + stearoyl-CoA[p]	0	0	0	0
r_2224	fatty acyl-CoA transport via ABC system (C18:1)	ATP[c] + H2O[c] + oleoyl-CoA[c] -> ADP[c] + H+[c] + oleoyl-CoA[p] + phosphate[c]	0	0	0	-1.60027e-23
r_2225	fatty acyl-CoA transport via ABC system (C20:0)	ATP[c] + H2O[c] + icosanoyl-CoA[c] -> ADP[c] + H+[c] + phosphate[c] + icosanoyl-CoA[p]	-7.10442e-17	-2.14442e-17	7.31812e-19	4.79815e-12
r_2226	fatty acyl-CoA transport via ABC system (C22:0)	ATP[c] + H2O[c] + docosanoyl-CoA[c] -> ADP[c] + H+[c] + phosphate[c] + docosanoyl-CoA[p]	0	0	0	0
r_2227	fatty acyl-CoA transport via ABC system (C24:0)	ATP[c] + H2O[c] + tetracosanoyl-CoA[c] -> ADP[c] + H+[c] + phosphate[c] + tetracosanoyl-CoA[p]	0	0	0	0
r_2228	fatty acyl-CoA transport via ABC system (C26:0)	ATP[c] + H2O[c] + hexacosanoyl-CoA[c] -> ADP[c] + H+[c] + hexacosanoyl-CoA[p] + phosphate[c]	0	0	0	0
r_2229	butyrate (n-C4:0) transport, cytoplasm-peroxisome	butyrate[c] <=> butyrate[p]	0	1.7874e-34	0	0
r_2230	hexanoate (n-C6:0) transport, cytoplasm-peroxisome	hexanoate[c] <=> hexanoate[p]	0	0	0	7.12619e-18
r_2231	octadecenoate (n-C18:1) transport, cytoplasm-peroxisome	oleate[c] <=> oleate[p]	2.36814e-17	7.14806e-18	-2.43937e-19	1.60027e-23
r_2232	peroxisomal acyl-CoA thioesterase (4:0)	H2O[p] + butanoyl-CoA[p] -> coenzyme A[p] + 5 H+[p] + butyrate[p]	0	-1.7874e-34	0	0
r_2233	peroxisomal acyl-CoA thioesterase (6:0)	H2O[p] + hexanoyl-CoA[p] -> coenzyme A[p] + 5 H+[p] + hexanoate[p]	0	0	0	-7.12619e-18
r_2234	peroxisomal acyl-CoA thioesterase (16:1)	H2O[p] + palmitoleoyl-CoA(4-)[p] -> coenzyme A[p] + H+[p] + palmitoleate[p]	0	0	1.04348e-11	-1.66338e-09
r_2235	peroxisomal acyl-CoA thioesterase (18:1)	H2O[p] + oleoyl-CoA[p] -> coenzyme A[p] + H+[p] + oleate[p]	0	0	-1.61213e-37	-7.9093e-26
r_2236	acyl-CoA oxidase (butanoyl-CoA)	oxygen[p] + butanoyl-CoA[p] -> hydrogen peroxide[p] + but-2-enoyl-CoA[p]	0	0	0	-1.59938e-12
r_2237	acyl-CoA oxidase (hexanoyl-CoA)	oxygen[p] + hexanoyl-CoA[p] -> hydrogen peroxide[p] + trans-hex-2-enoyl-CoA[p]	0	0	0	-1.59938e-12
r_2238	acyl-CoA oxidase (octanoyl-CoA)	octanoyl-CoA[p] + oxygen[p] -> hydrogen peroxide[p] + trans-oct-2-enoyl-CoA[p]	0	0	0	-7.39285e-28
r_2239	acyl-CoA oxidase (icosanoyl-CoA)	oxygen[p] + icosanoyl-CoA[p] -> hydrogen peroxide[p] + trans-icos-2-enoyl-CoA[p]	-7.10442e-17	-2.14442e-17	7.31812e-19	4.79815e-12
r_2240	acyl-CoA oxidase (docosanoyl-CoA)	oxygen[p] + docosanoyl-CoA[p] -> hydrogen peroxide[p] + trans-docos-2-enoyl-CoA[p]	0	0	0	0
r_2241	acyl-CoA oxidase (tetracosanoyl-CoA)	oxygen[p] + tetracosanoyl-CoA[p] -> hydrogen peroxide[p] + trans-tetracos-2-enoyl-CoA[p]	0	0	0	0
r_2242	acyl-CoA oxidase (palmitoleoyl-CoA)	4 H+[p] + oxygen[p] + palmitoleoyl-CoA(4-)[p] -> hydrogen peroxide[p] + trans-2,cis-9-hexadecadienoyl-CoA[p]	0	0	0	0
r_2243	acyl-CoA oxidase (cis-tetradec-7-enoyl-CoA)	oxygen[p] + cis-tetradec-7-enoyl-CoA[p] -> hydrogen peroxide[p] + trans-2,cis-7-tetradecadienoyl-CoA[p]	0	0	0	0
r_2244	acyl-CoA oxidase (cis-dodec-5-enoyl-CoA)	oxygen[p] + cis-dodec-5-enoyl-CoA[p] -> hydrogen peroxide[p] + trans-2,cis-5-dodecadienoyl-CoA[p]	0	0	0	0
r_2245	acyl-CoA oxidase (oleoyl-CoA)	oleoyl-CoA[p] + oxygen[p] -> hydrogen peroxide[p] + trans-2,cis-9-octadecadienoyl-CoA[p]	2.36814e-17	7.14806e-18	-2.43937e-19	0
r_2246	acyl-CoA oxidase (cis-hexadec-7-enoyl-CoA)	oxygen[p] + cis-hexadec-7-enoyl-CoA[p] -> hydrogen peroxide[p] + trans-2,cis-7-hexadecadienoyl-CoA[p]	2.36814e-17	7.14806e-18	-2.43937e-19	0
r_2247	acyl-CoA oxidase (cis-tetradec-5-enoyl-CoA)	oxygen[p] + cis-tetradec-5-enoyl-CoA[p] -> hydrogen peroxide[p] + trans-2,cis-5-tetradecadienoyl-CoA[p]	2.36814e-17	7.14806e-18	-2.43937e-19	0
r_2248	2-enoyl-CoA hydratase (3-hydroxydecanoyl-CoA)	H2O[p] + trans-dec-2-enoyl-CoA[p] -> (R)-3-hydroxydecanoyl-CoA[p]	0	0	0	0
r_2249	2-enoyl-CoA hydratase (3-hydroxydodecanoyl-CoA)	H2O[p] + trans-dodec-2-enoyl-CoA[p] -> (R)-3-hydroxylauroyl-CoA[p]	0	0	0	0
r_2250	2-enoyl-CoA hydratase (3-hydroxytetradecanoyl-CoA)	H2O[p] + trans-tetradec-2-enoyl-CoA[p] -> (S)-3-hydroxytetradecanoyl-CoA[p]	2.36814e-17	7.14806e-18	-2.43937e-19	0
r_2251	2-enoyl-CoA hydratase (3-hydroxyhexadecanoyl-CoA)	H2O[p] + hexadec-2-enoyl-CoA[p] -> (S)-3-hydroxypalmitoyl-CoA[p]	0	0	0	0
r_2252	2-enoyl-CoA hydratase (3-hydroxyoctadecanoyl-CoA)	H2O[p] + trans-octadec-2-enoyl-CoA[p] -> 3-hydroxyoctadecanoyl-CoA[p]	0	0	0	0
r_2253	2-enoyl-CoA hydratase (3-hydroxyhexacosanoyl-CoA)	H2O[p] + trans-hexacos-2-enoyl-CoA[p] -> (S)-3-hydroxyhexacosanoyl-CoA[p]	0	0	0	0
r_2254	2-enoyl-CoA hydratase (3-hydroxybutanoyl-CoA)	H2O[p] + but-2-enoyl-CoA[p] -> 4 H+[p] + (R)-3-hydroxybutanoyl-CoA[p]	0	0	0	-1.59938e-12
r_2255	2-enoyl-CoA hydratase (3-hydroxyhexanoyl-CoA)	H2O[p] + trans-hex-2-enoyl-CoA[p] -> (R)-3-hydroxyhexanoyl-CoA[p]	0	0	0	-1.59938e-12
r_2256	2-enoyl-CoA hydratase (3-hydroxyoctanoyl-CoA)	4 H+[p] + H2O[p] + trans-oct-2-enoyl-CoA[p] -> (R)-3-hydroxyoctanoyl-CoA[p]	0	0	0	-7.39285e-28
r_2257	2-enoyl-CoA hydratase (3-hydroxyicosanoyl-CoA)	H2O[p] + trans-icos-2-enoyl-CoA[p] -> (R)-3-hydroxyicosanoyl-CoA[p]	-7.10442e-17	-2.14442e-17	7.31812e-19	4.79815e-12
r_2258	2-enoyl-CoA hydratase (3-hydroxydocosanoyl-CoA)	H2O[p] + trans-docos-2-enoyl-CoA[p] -> (R)-3-hydroxydocosanoyl-CoA[p]	0	0	0	0
r_2259	2-enoyl-CoA hydratase (3-hydroxytetracosanoyl-CoA)	H2O[p] + trans-tetracos-2-enoyl-CoA[p] -> (R)-3-hydroxytetracosanoyl-CoA[p]	0	0	0	0
r_2260	2-enoyl-CoA hydratase (3-hydroxy-cis-hexadec-9-enoyl-CoA)	H2O[p] + trans-2,cis-9-hexadecadienoyl-CoA[p] -> (R)-3-hydroxy-cis-hexadec-9-enoyl-CoA[p]	0	0	0	0
r_2261	2-enoyl-CoA hydratase (3-hydroxy-cis-tetradec-7-enoyl-CoA)	H2O[p] + trans-2,cis-7-tetradecadienoyl-CoA[p] -> (R)-3-hydroxy-cis-tetradec-7-enoyl-CoA[p]	0	0	0	0
r_2262	2-enoyl-CoA hydratase (3-hydroxy-cis-dodec-5-enoyl-CoA)	H2O[p] + trans-2,cis-5-dodecadienoyl-CoA[p] -> (R)-3-hydroxy-cis-dodec-5-enoyl-CoA[p]	0	0	0	0
r_2263	2-enoyl-CoA hydratase (3-hydroxy-cis-octadec-9-enoyl-CoA)	4 H+[p] + H2O[p] + trans-2,cis-9-octadecadienoyl-CoA[p] -> (R)-3-hydroxy-cis-octadec-9-enoyl-CoA[p]	2.36814e-17	7.14806e-18	-2.43937e-19	0
r_2264	2-enoyl-CoA hydratase (3-hydroxy-cis-hexadec-7-enoyl-CoA)	H2O[p] + trans-2,cis-7-hexadecadienoyl-CoA[p] -> (R)-3-hydroxy-cis-hexadec-7-enoyl-CoA[p]	2.36814e-17	7.14806e-18	-2.43937e-19	0
r_2265	2-enoyl-CoA hydratase (3-hydroxy-cis-tetradec-5-enoyl-CoA)	H2O[p] + trans-2,cis-5-tetradecadienoyl-CoA[p] -> (R)-3-hydroxy-cis-tetradec-5-enoyl-CoA[p]	0	0	0	0
r_2266	3-hydroxyacyl-CoA dehydrogenase (3-oxodecanoyl-CoA)	(R)-3-hydroxydecanoyl-CoA[p] + NAD[p] -> 3-oxodecanoyl-CoA[p] + H+[p] + NADH[p]	0	0	8.32414e-34	0
r_2267	3-hydroxyacyl-CoA dehydrogenase (3-oxododecanoyl-CoA)	(R)-3-hydroxylauroyl-CoA[p] + NAD[p] -> 3-oxolauroyl-CoA[p] + H+[p] + NADH[p]	0	0	0	0
r_2268	3-hydroxyacyl-CoA dehydrogenase (3-oxohexadecanoyl-CoA)	(S)-3-hydroxypalmitoyl-CoA[p] + NAD[p] -> 3-oxopalmitoyl-CoA[p] + H+[p] + NADH[p]	0	0	-4.5197e-35	0
r_2269	3-hydroxyacyl-CoA dehydrogenase (3-oxooctadecanoyl-CoA)	3-hydroxyoctadecanoyl-CoA[p] + NAD[p] -> 3-oxooctadecanoyl-CoA[p] + H+[p] + NADH[p]	0	0	0	0
r_2270	3-hydroxyacyl-CoA dehydrogenase (3-oxohexacosanoyl-CoA)	(S)-3-hydroxyhexacosanoyl-CoA[p] + NAD[p] -> 3-oxohexacosanoyl-CoA[p] + H+[p] + NADH[p]	0	0	0	0
r_2271	3-hydroxyacyl-CoA dehydrogenase (3-oxobutanoyl-CoA)	NAD[p] + (R)-3-hydroxybutanoyl-CoA[p] -> H+[p] + NADH[p] + acetoacetyl-CoA[p]	0	0	0	-1.59938e-12
r_2272	3-hydroxyacyl-CoA dehydrogenase (3-oxohexanoyl-CoA)	NAD[p] + (R)-3-hydroxyhexanoyl-CoA[p] -> H+[p] + NADH[p] + 3-oxohexanoyl-CoA[p]	0	0	0	-1.59938e-12
r_2273	3-hydroxyacyl-CoA dehydrogenase (3-oxooctanoyl-CoA)	NAD[p] + (R)-3-hydroxyoctanoyl-CoA[p] -> H+[p] + NADH[p] + 3-oxooctanoyl-CoA[p]	0	0	0	-7.39285e-28
r_2274	3-hydroxyacyl-CoA dehydrogenase (3-oxoicosanoyl-CoA)	NAD[p] + (R)-3-hydroxyicosanoyl-CoA[p] -> H+[p] + NADH[p] + 3-oxoicosanoyl-CoA[p]	-7.10442e-17	-2.14442e-17	7.31812e-19	4.79815e-12
r_2275	3-hydroxyacyl-CoA dehydrogenase (3-oxodocosanoyl-CoA)	NAD[p] + (R)-3-hydroxydocosanoyl-CoA[p] -> H+[p] + NADH[p] + 3-oxodocosanoyl-CoA[p]	0	0	0	0
r_2276	3-hydroxyacyl-CoA dehydrogenase (3-oxotetracosanoyl-CoA)	NAD[p] + (R)-3-hydroxytetracosanoyl-CoA[p] -> H+[p] + NADH[p] + 3-oxotetracosanoyl-CoA[p]	0	0	0	0
r_2277	3-hydroxyacyl-CoA dehydrogenase (3-oxo-cis-hexadec-9-enoyl-CoA)	NAD[p] + (R)-3-hydroxy-cis-hexadec-9-enoyl-CoA[p] -> H+[p] + NADH[p] + 3-oxo-cis-hexadec-9-enoyl-CoA[p]	0	0	0	0
r_2278	3-hydroxyacyl-CoA dehydrogenase (3-oxo-cis-tetradec-7-enoyl-CoA)	NAD[p] + (R)-3-hydroxy-cis-tetradec-7-enoyl-CoA[p] -> H+[p] + NADH[p] + 3-oxo-cis-tetradec-7-enoyl-CoA[p]	0	0	0	0
r_2279	3-hydroxyacyl-CoA dehydrogenase (3-oxo-cis-dodec-5-enoyl-CoA)	NAD[p] + (R)-3-hydroxy-cis-dodec-5-enoyl-CoA[p] -> H+[p] + NADH[p] + 3-oxo-cis-dodec-5-enoyl-CoA[p]	0	0	0	0
r_2280	3-hydroxyacyl-CoA dehydrogenase (3-oxo-cis-octadec-9-enoyl-CoA)	NAD[p] + (R)-3-hydroxy-cis-octadec-9-enoyl-CoA[p] -> H+[p] + NADH[p] + 3-oxo-cis-octadec-9-enoyl-CoA[p]	2.36814e-17	7.14806e-18	-2.43937e-19	0
r_2281	3-hydroxyacyl-CoA dehydrogenase (3-oxo-cis-hexadec-7-enoyl-CoA)	NAD[p] + (R)-3-hydroxy-cis-hexadec-7-enoyl-CoA[p] -> H+[p] + NADH[p] + 3-oxo-cis-hexadec-7-enoyl-CoA[p]	2.36814e-17	7.14806e-18	-2.43937e-19	0
r_2282	3-hydroxyacyl-CoA dehydrogenase (3-oxo-cis-tetradec-5-enoyl-CoA)	NAD[p] + (R)-3-hydroxy-cis-tetradec-5-enoyl-CoA[p] -> H+[p] + NADH[p] + 3-oxo-cis-tetradec-5-enoyl-CoA[p]	0	0	0	0
r_2283	acetyl-CoA C-acyltransferase (acetyl-CoA)	coenzyme A[p] + acetoacetyl-CoA[p] -> 2 acetyl-CoA[p]	0	0	0	-1.59938e-12
r_2284	acetyl-CoA C-acyltransferase (butanoyl-CoA)	coenzyme A[p] + 3-oxohexanoyl-CoA[p] -> acetyl-CoA[p] + butanoyl-CoA[p]	0	0	0	-1.59938e-12
r_2285	acetyl-CoA C-acyltransferase (hexanoyl-CoA)	coenzyme A[p] + 3-oxooctanoyl-CoA[p] -> acetyl-CoA[p] + hexanoyl-CoA[p]	0	0	0	-7.39285e-28
r_2286	acetyl-CoA C-acyltransferase (stearoyl-CoA)	coenzyme A[p] + 3-oxoicosanoyl-CoA[p] -> acetyl-CoA[p] + stearoyl-CoA[p]	-7.10442e-17	-2.14442e-17	7.31812e-19	4.79815e-12
r_2287	acetyl-CoA C-acyltransferase (icosanoyl-CoA)	coenzyme A[p] + 3-oxodocosanoyl-CoA[p] -> acetyl-CoA[p] + icosanoyl-CoA[p]	0	0	0	0
r_2288	acetyl-CoA C-acyltransferase (docosanoyl-CoA)	coenzyme A[p] + 3-oxotetracosanoyl-CoA[p] -> acetyl-CoA[p] + docosanoyl-CoA[p]	0	0	0	0
r_2289	acetyl-CoA C-acyltransferase (cis-tetradec-7-enoyl-CoA)	coenzyme A[p] + 3-oxo-cis-hexadec-9-enoyl-CoA[p] -> acetyl-CoA[p] + cis-tetradec-7-enoyl-CoA[p]	0	0	0	0
r_2290	acetyl-CoA C-acyltransferase (cis-dodec-5-enoyl-CoA)	coenzyme A[p] + 3-oxo-cis-tetradec-7-enoyl-CoA[p] -> acetyl-CoA[p] + cis-dodec-5-enoyl-CoA[p]	0	0	0	0
r_2291	acetyl-CoA C-acyltransferase (cis-dec-3-enoyl-CoA)	coenzyme A[p] + 3-oxo-cis-dodec-5-enoyl-CoA[p] -> acetyl-CoA[p] + cis-dec-3-enoyl-CoA[p]	0	0	0	0
r_2292	acetyl-CoA C-acyltransferase (cis-hexadec-7-enoyl-CoA)	coenzyme A[p] + 3-oxo-cis-octadec-9-enoyl-CoA[p] -> acetyl-CoA[p] + cis-hexadec-7-enoyl-CoA[p]	2.36814e-17	7.14806e-18	-2.43937e-19	0
r_2293	acetyl-CoA C-acyltransferase (cis-tetradec-5-enoyl-CoA)	coenzyme A[p] + 3-oxo-cis-hexadec-7-enoyl-CoA[p] -> acetyl-CoA[p] + cis-tetradec-5-enoyl-CoA[p]	2.36814e-17	7.14806e-18	-2.43937e-19	0
r_2294	acetyl-CoA C-acyltransferase (cis-dodec-3-enoyl-CoA)	coenzyme A[p] + 3-oxo-cis-tetradec-5-enoyl-CoA[p] -> acetyl-CoA[p] + cis-dodec-3-enoyl-CoA[p]	0	0	0	0
r_2295	delta3,delta2-enoyl-CoA isomerase (cis-dec-3-enoyl-CoA)	cis-dec-3-enoyl-CoA[p] -> 4 H+[p] + trans-dec-2-enoyl-CoA[p]	0	0	0	0
r_2296	delta3,delta2-enoyl-CoA isomerase (trans-2,cis-5-dodecadienoyl-CoA)	trans-2,cis-5-dodecadienoyl-CoA[p] -> trans-3,cis-5-dodecadienoyl-CoA[p]	0	0	0	0
r_2297	delta3,delta2-enoyl-CoA isomerase (trans-dodec-3-enoyl-CoA)	trans-dodec-3-enoyl-CoA[p] -> 4 H+[p] + trans-dodec-2-enoyl-CoA[p]	0	0	0	0
r_2298	delta3,delta2-enoyl-CoA isomerase (cis-dodec-3-enoyl-CoA)	cis-dodec-3-enoyl-CoA[p] -> 4 H+[p] + trans-dodec-2-enoyl-CoA[p]	0	0	0	0
r_2299	delta3,delta2-enoyl-CoA isomerase (trans-2,cis-5-tetradecadienoyl-CoA)	trans-2,cis-5-tetradecadienoyl-CoA[p] -> trans-3,cis-5-tetradecadienoyl-CoA[p]	2.36814e-17	7.14806e-18	-2.43937e-19	0
r_2300	delta3,delta2-enoyl-CoA isomerase (trans-tetradec-3-enoyl-CoA)	trans-tetradec-3-enoyl-CoA[p] -> 4 H+[p] + trans-tetradec-2-enoyl-CoA[p]	2.36814e-17	7.14806e-18	-2.43937e-19	0
r_2301	delta(3,5)-delta(2,4)-dienoyl-CoA isomerase (trans-3,cis-5-dodecadienoyl-CoA)	trans-3,cis-5-dodecadienoyl-CoA[p] -> trans-2,trans-4-dodecadienoyl-CoA[p]	0	0	0	0
r_2302	delta(3,5)-delta(2,4)-dienoyl-CoA isomerase (trans-3,cis-5-tetradecadienoyl-CoA)	trans-3,cis-5-tetradecadienoyl-CoA[p] -> trans-2,trans-4-tetradecadienoyl-CoA[p]	2.36814e-17	7.14806e-18	-2.43937e-19	0
r_2303	2,4-dienoyl-CoA reductase (trans-2,trans-4-dodecadienoyl-CoA)	H+[p] + NADPH[p] + trans-2,trans-4-dodecadienoyl-CoA[p] -> NADP(+)[p] + trans-dodec-3-enoyl-CoA[p]	0	0	0	0
r_2304	2,4-dienoyl-CoA reductase (trans-2,trans-4-tetradecadienoyl-CoA)	H+[p] + NADPH[p] + trans-2,trans-4-tetradecadienoyl-CoA[p] -> NADP(+)[p] + trans-tetradec-3-enoyl-CoA[p]	2.36814e-17	7.14806e-18	-2.43937e-19	0
r_2305	cis-aconitate(3-) to isocitrate	cis-aconitate[c] + H2O[c] <=> isocitrate[c]	-1.98506e-18	-7.04822e-18	-3.84774e-18	8.87185e-20
r_2308	glycerol-3-phosphate acyltransferase (16:0), ER membrane	2 H+[erm] + palmitoyl-CoA[erm] + glycerol 3-phosphate[erm] -> coenzyme A[erm] + 1-acyl-sn-glycerol 3-phosphate (16:0)[erm]	0.0176943	0.00758773	0.0055294	-3.06863e-20
r_2309	glycerol-3-phosphate acyltransferase (16:1), ER membrane	2 H+[erm] + palmitoleoyl-CoA(4-)[erm] + glycerol 3-phosphate[erm] -> coenzyme A[erm] + 1-acyl-sn-glycerol 3-phosphate (16:1)[erm]	0.0165497	0.00708549	0.00517306	1.37294e-43
r_2310	glycerol-3-phosphate acyltransferase (18:0), ER membrane	2 H+[erm] + stearoyl-CoA[erm] + glycerol 3-phosphate[erm] -> coenzyme A[erm] + 1-acyl-sn-glycerol 3-phosphate (18:0)[erm]	0.00447034	0.00191698	0.00139696	6.46657e-19
r_2311	glycerol-3-phosphate acyltransferase (18:1), ER membrane	2 H+[erm] + oleoyl-CoA[erm] + glycerol 3-phosphate[erm] -> coenzyme A[erm] + 1-acyl-sn-glycerol 3-phosphate (18:1)[erm]	0.000130134	6.72808e-05	3.92924e-05	-4.50917e-19
r_2312	dihydroxyacetone phosphate acyltransferase (16:0), ER membrane	2 H+[erm] + palmitoyl-CoA[erm] + dihydroxyacetone phosphate[erm] -> coenzyme A[erm] + acylglycerone phosphate (16:0)[erm]	0	0	1.97287e-17	5.96485e-19
r_2313	dihydroxyacetone phosphate acyltransferase (16:1), ER membrane	2 H+[erm] + palmitoleoyl-CoA(4-)[erm] + dihydroxyacetone phosphate[erm] -> coenzyme A[erm] + acylglycerone phosphate (16:1)[erm]	0	0	0	-2.82648e-26
r_2314	dihydroxyacetone phosphate acyltransferase (18:0), ER membrane	2 H+[erm] + stearoyl-CoA[erm] + dihydroxyacetone phosphate[erm] -> coenzyme A[erm] + acylglycerone phosphate (18:0)[erm]	0	0	0	0
r_2315	dihydroxyacetone phosphate acyltransferase (18:1), ER membrane	2 H+[erm] + oleoyl-CoA[erm] + dihydroxyacetone phosphate[erm] -> coenzyme A[erm] + acylglycerone phosphate (18:1)[erm]	0	0	0	-4.7346e-19
r_2316	glycerol-3-phosphate acyltransferase (16:0), lipid particle	glycerol 3-phosphate[lp] + 2 H+[erm] + palmitoyl-CoA[lp] -> coenzyme A[lp] + 1-acyl-sn-glycerol 3-phosphate (16:0)[lp]	0	-2.10024e-31	-2.83433e-33	-4.3794e-20
r_2317	glycerol-3-phosphate acyltransferase (16:1), lipid particle	glycerol 3-phosphate[lp] + 2 H+[erm] + palmitoleoyl-CoA(4-)[lp] -> coenzyme A[lp] + 1-acyl-sn-glycerol 3-phosphate (16:1)[lp]	1.24637e-35	3.37413e-33	-9.9994e-55	1.22436e-23
r_2318	glycerol-3-phosphate acyltransferase (18:0), lipid particle	glycerol 3-phosphate[lp] + 2 H+[erm] + stearoyl-CoA[lp] -> coenzyme A[lp] + 1-acyl-sn-glycerol 3-phosphate (18:0)[lp]	1.51989e-32	-8.8118e-18	-2.41572e-32	0
r_2319	glycerol-3-phosphate acyltransferase (18:1), lipid particle	glycerol 3-phosphate[lp] + 2 H+[erm] + oleoyl-CoA[lp] -> coenzyme A[lp] + 1-acyl-sn-glycerol 3-phosphate (18:1)[lp]	-1.44881e-30	-1.04155e-31	2.00697e-32	-4.29595e-19
r_2320	dihydroxyacetone phosphate acyltransferase (16:0), lipid particle	dihydroxyacetone phosphate[lp] + 2 H+[lp] + palmitoyl-CoA[lp] -> coenzyme A[lp] + acylglycerone phosphate (16:0)[lp]	0	0	0	5.12362e-20
r_2321	dihydroxyacetone phosphate acyltransferase (16:1), lipid particle	dihydroxyacetone phosphate[lp] + 2 H+[lp] + palmitoleoyl-CoA(4-)[lp] -> coenzyme A[lp] + acylglycerone phosphate (16:1)[lp]	0	0	0	-1.36683e-20
r_2322	dihydroxyacetone phosphate acyltransferase (18:0), lipid particle	dihydroxyacetone phosphate[lp] + 2 H+[lp] + stearoyl-CoA[lp] -> coenzyme A[lp] + acylglycerone phosphate (18:0)[lp]	0	0	0	0
r_2323	dihydroxyacetone phosphate acyltransferase (18:1), lipid particle	dihydroxyacetone phosphate[lp] + 2 H+[lp] + oleoyl-CoA[lp] -> coenzyme A[lp] + acylglycerone phosphate (18:1)[lp]	0	0	0	3.74412e-26
r_2324	acyl dhap reductase (16:0), ER membrane	H+[erm] + NADPH[erm] + acylglycerone phosphate (16:0)[erm] -> NADP(+)[erm] + 1-acyl-sn-glycerol 3-phosphate (16:0)[erm]	0	0	1.97287e-17	5.96485e-19
r_2325	acyl dhap reductase (16:1), ER membrane	H+[erm] + NADPH[erm] + acylglycerone phosphate (16:1)[erm] -> NADP(+)[erm] + 1-acyl-sn-glycerol 3-phosphate (16:1)[erm]	0	-1.63158e-32	-8.57091e-32	-2.82648e-26
r_2326	acyl dhap reductase (18:0), ER membrane	H+[erm] + NADPH[erm] + acylglycerone phosphate (18:0)[erm] -> NADP(+)[erm] + 1-acyl-sn-glycerol 3-phosphate (18:0)[erm]	0	0	0	-3.84994e-40
r_2327	acyl dhap reductase (18:1), ER membrane	H+[erm] + NADPH[erm] + acylglycerone phosphate (18:1)[erm] -> NADP(+)[erm] + 1-acyl-sn-glycerol 3-phosphate (18:1)[erm]	0	0	0	-4.7346e-19
r_2328	acyl dhap reductase (16:0), lipid particle	H+[lp] + acylglycerone phosphate (16:0)[lp] + NADPH[lp] -> 1-acyl-sn-glycerol 3-phosphate (16:0)[lp] + NADP(+)[lp]	0	0	0	5.12362e-20
r_2329	acyl dhap reductase (16:1), lipid particle	H+[lp] + acylglycerone phosphate (16:1)[lp] + NADPH[lp] -> 1-acyl-sn-glycerol 3-phosphate (16:1)[lp] + NADP(+)[lp]	0	0	0	-1.36683e-20
r_2330	acyl dhap reductase (18:0), lipid particle	H+[lp] + acylglycerone phosphate (18:0)[lp] + NADPH[lp] -> 1-acyl-sn-glycerol 3-phosphate (18:0)[lp] + NADP(+)[lp]	0	0	0	0
r_2331	acyl dhap reductase (18:1), lipid particle	H+[lp] + acylglycerone phosphate (18:1)[lp] + NADPH[lp] -> 1-acyl-sn-glycerol 3-phosphate (18:1)[lp] + NADP(+)[lp]	0	0	0	3.74412e-26
r_2332	1-acyl-sn-glycerol-3-phosphate acyltransferase (1-16:0, 2-16:1), ER membrane	palmitoleoyl-CoA(4-)[erm] + 1-acyl-sn-glycerol 3-phosphate (16:0)[erm] -> coenzyme A[erm] + phosphatidate (1-16:0, 2-16:1)[erm]	0.00436826	0.0017814	0.00135341	-4.48525e-17
r_2333	1-acyl-sn-glycerol-3-phosphate acyltransferase (1-16:0, 2-18:1), ER membrane	oleoyl-CoA[erm] + 1-acyl-sn-glycerol 3-phosphate (16:0)[erm] -> coenzyme A[erm] + phosphatidate (1-16:0, 2-18:1)[erm]	0.0133261	0.00580632	0.00417599	4.54183e-17
r_2334	1-acyl-sn-glycerol-3-phosphate acyltransferase (1-16:1, 2-16:1), ER membrane	palmitoleoyl-CoA(4-)[erm] + 1-acyl-sn-glycerol 3-phosphate (16:1)[erm] -> coenzyme A[erm] + phosphatidate (1-16:1, 2-16:1)[erm]	0.0165497	0.00708549	0.00517306	-5.40373e-21
r_2335	1-acyl-sn-glycerol-3-phosphate acyltransferase (1-16:1, 2-18:1), ER membrane	oleoyl-CoA[erm] + 1-acyl-sn-glycerol 3-phosphate (16:1)[erm] -> coenzyme A[erm] + phosphatidate (1-16:1, 2-18:1)[erm]	0	2.85062e-33	5.76315e-22	5.4037e-21
r_2336	1-acyl-sn-glycerol-3-phosphate acyltransferase (1-18:0, 2-16:1), ER membrane	palmitoleoyl-CoA(4-)[erm] + 1-acyl-sn-glycerol 3-phosphate (18:0)[erm] -> coenzyme A[erm] + phosphatidate (1-18:0, 2-16:1)[erm]	0.000716885	0.000407517	0.000246447	-2.65296e-11
r_2337	1-acyl-sn-glycerol-3-phosphate acyltransferase (1-18:0, 2-18:1), ER membrane	oleoyl-CoA[erm] + 1-acyl-sn-glycerol 3-phosphate (18:0)[erm] -> coenzyme A[erm] + phosphatidate (1-18:0, 2-18:1)[erm]	0.00375346	0.00150946	0.00115051	2.65296e-11
r_2338	1-acyl-sn-glycerol-3-phosphate acyltransferase (1-18:1, 2-16:1), ER membrane	palmitoleoyl-CoA(4-)[erm] + 1-acyl-sn-glycerol 3-phosphate (18:1)[erm] -> coenzyme A[erm] + phosphatidate (1-18:1, 2-16:1)[erm]	4.32618e-05	3.32067e-05	1.30116e-33	-1.69887e-11
r_2339	1-acyl-sn-glycerol-3-phosphate acyltransferase (1-18:1, 2-18:1), ER membrane	oleoyl-CoA[erm] + 1-acyl-sn-glycerol 3-phosphate (18:1)[erm] -> coenzyme A[erm] + phosphatidate (1-18:1, 2-18:1)[erm]	8.68726e-05	3.40741e-05	3.92924e-05	1.69887e-11
r_2340	1-acyl-sn-glycerol-3-phosphate acyltransferase (1-16:0, 2-18:1), lipid particle	oleoyl-CoA[lp] + 1-acyl-sn-glycerol 3-phosphate (16:0)[lp] -> coenzyme A[lp] + phosphatidate (1-16:0, 2-18:1)[lp]	0	-2.09999e-31	-2.81517e-33	7.4422e-21
r_2341	1-acyl-sn-glycerol-3-phosphate acyltransferase (1-16:1, 2-18:1), lipid particle	oleoyl-CoA[lp] + 1-acyl-sn-glycerol 3-phosphate (16:1)[lp] -> coenzyme A[lp] + phosphatidate (1-16:1, 2-18:1)[lp]	-1.11824e-30	4.02255e-32	1.118e-33	-1.3656e-20
r_2342	1-acyl-sn-glycerol-3-phosphate acyltransferase (1-18:0, 2-18:1), lipid particle	oleoyl-CoA[lp] + 1-acyl-sn-glycerol 3-phosphate (18:0)[lp] -> coenzyme A[lp] + phosphatidate (1-18:0, 2-18:1)[lp]	1.52107e-32	-8.8118e-18	-2.38945e-32	2.22515e-40
r_2343	1-acyl-sn-glycerol-3-phosphate acyltransferase (1-18:1, 2-18:1), lipid particle	oleoyl-CoA[lp] + 1-acyl-sn-glycerol 3-phosphate (18:1)[lp] -> coenzyme A[lp] + phosphatidate (1-18:1, 2-18:1)[lp]	1.65443e-30	-1.41758e-31	2.08395e-32	-4.29595e-19
r_2344	PA phosphatase (1-16:0, 2-16:1), ER membrane	H2O[erm] + phosphatidate (1-16:0, 2-16:1)[erm] -> 2 H+[erm] + phosphate[erm] + diglyceride (1-16:0, 2-16:1)[erm]	0	0	1.08823e-34	-3.17731e-24
r_2345	PA phosphatase (1-16:0, 2-18:1), ER membrane	H2O[erm] + phosphatidate (1-16:0, 2-18:1)[erm] -> 2 H+[erm] + phosphate[erm] + diglyceride (1-16:0, 2-18:1)[erm]	0	0	0	5.7635e-09
r_2346	PA phosphatase (1-16:1, 2-16:1), ER membrane	H2O[erm] + phosphatidate (1-16:1, 2-16:1)[erm] -> 2 H+[erm] + phosphate[erm] + diglyceride (1-16:1, 2-16:1)[erm]	0.00163933	0.000708248	0.00150079	4.6093e-22
r_2347	PA phosphatase (1-16:1, 2-18:1), ER membrane	H2O[erm] + phosphatidate (1-16:1, 2-18:1)[erm] -> 2 H+[erm] + phosphate[erm] + diglyceride (1-16:1, 2-18:1)[erm]	0	0	0	-3.79424e-19
r_2348	PA phosphatase (1-18:0, 2-16:1), ER membrane	H2O[erm] + phosphatidate (1-18:0, 2-16:1)[erm] -> 2 H+[erm] + phosphate[erm] + diglyceride (1-18:0, 2-16:1)[erm]	0	0	0	9.37791e-25
r_2349	PA phosphatase (1-18:0, 2-18:1), ER membrane	H2O[erm] + phosphatidate (1-18:0, 2-18:1)[erm] -> 2 H+[erm] + phosphate[erm] + diglyceride (1-18:0, 2-18:1)[erm]	0	0	0	-4.74277e-23
r_2350	PA phosphatase (1-18:1, 2-16:1), ER membrane	H2O[erm] + phosphatidate (1-18:1, 2-16:1)[erm] -> 2 H+[erm] + phosphate[erm] + diglyceride (1-18:1, 2-16:1)[erm]	0	0	-1.72433e-35	-6.20392e-21
r_2351	PA phosphatase (1-18:1, 2-18:1), ER membrane	H2O[erm] + phosphatidate (1-18:1, 2-18:1)[erm] -> 2 H+[erm] + phosphate[erm] + diglyceride (1-18:1, 2-18:1)[erm]	0	3.14456e-35	0	3.98424e-08
r_2352	PA phosphatase (1-16:0, 2-16:1), vacuolar membrane	phosphatidate (1-16:0, 2-16:1)[vm] + H2O[vm] -> phosphate[vm] + diglyceride (1-16:0, 2-16:1)[vm] + 2 H+[vm]	0	0	0	0
r_2353	PA phosphatase (1-16:0, 2-18:1), vacuolar membrane	H2O[vm] + phosphatidate (1-16:0, 2-18:1)[vm] -> phosphate[vm] + diglyceride (1-16:0, 2-18:1)[vm] + 2 H+[vm]	0	0	0	0
r_2354	PA phosphatase (1-16:1, 2-16:1), vacuolar membrane	H2O[vm] + phosphatidate (1-16:1, 2-16:1)[vm] -> phosphate[vm] + diglyceride (1-16:1, 2-16:1)[vm] + 2 H+[vm]	0	0	0	0
r_2355	PA phosphatase (1-16:1, 2-18:1), vacuolar membrane	H2O[vm] + phosphatidate (1-16:1, 2-18:1)[vm] -> phosphate[vm] + diglyceride (1-16:1, 2-18:1)[vm] + 2 H+[vm]	0	0	0	0
r_2356	PA phosphatase (1-18:0, 2-16:1), vacuolar membrane	H2O[vm] + phosphatidate (1-18:0, 2-16:1)[vm] -> phosphate[vm] + diglyceride (1-18:0, 2-16:1)[vm] + 2 H+[vm]	0	0	0	0
r_2357	PA phosphatase (1-18:0, 2-18:1), vacuolar membrane	H2O[vm] + phosphatidate (1-18:0, 2-18:1)[vm] -> phosphate[vm] + diglyceride (1-18:0, 2-18:1)[vm] + 2 H+[vm]	0	0	0	0
r_2358	PA phosphatase (1-18:1, 2-16:1), vacuolar membrane	H2O[vm] + phosphatidate (1-18:1, 2-16:1)[vm] -> phosphate[vm] + diglyceride (1-18:1, 2-16:1)[vm] + 2 H+[vm]	0	0	0	0
r_2359	PA phosphatase (1-18:1, 2-18:1), vacuolar membrane	H2O[vm] + phosphatidate (1-18:1, 2-18:1)[vm] -> phosphate[vm] + diglyceride (1-18:1, 2-18:1)[vm] + 2 H+[vm]	0	0	0	0
r_2360	PA phosphatase (1-16:0, 2-16:1), Golgi membrane	phosphatidate (1-16:0, 2-16:1)[gm] + H2O[gm] -> phosphate[gm] + diglyceride (1-16:0, 2-16:1)[gm] + 2 H+[gm]	0	-8.37021e-36	0	-2.77157e-42
r_2361	PA phosphatase (1-16:0, 2-18:1), Golgi membrane	H2O[gm] + phosphatidate (1-16:0, 2-18:1)[gm] -> phosphate[gm] + diglyceride (1-16:0, 2-18:1)[gm] + 2 H+[gm]	0	5.742e-35	0	-6.05655e-09
r_2362	PA phosphatase (1-16:1, 2-16:1), Golgi membrane	H2O[gm] + phosphatidate (1-16:1, 2-16:1)[gm] -> phosphate[gm] + diglyceride (1-16:1, 2-16:1)[gm] + 2 H+[gm]	5.83279e-35	-1.90617e-33	-3.79319e-22	1.28543e-18
r_2363	PA phosphatase (1-16:1, 2-18:1), Golgi membrane	H2O[gm] + phosphatidate (1-16:1, 2-18:1)[gm] -> phosphate[gm] + diglyceride (1-16:1, 2-18:1)[gm] + 2 H+[gm]	0	0	4.94221e-37	-2.2941e-21
r_2364	PA phosphatase (1-18:0, 2-16:1), Golgi membrane	H2O[gm] + phosphatidate (1-18:0, 2-16:1)[gm] -> phosphate[gm] + diglyceride (1-18:0, 2-16:1)[gm] + 2 H+[gm]	0	1.70906e-36	0	-6.30259e-19
r_2365	PA phosphatase (1-18:0, 2-18:1), Golgi membrane	H2O[gm] + phosphatidate (1-18:0, 2-18:1)[gm] -> phosphate[gm] + diglyceride (1-18:0, 2-18:1)[gm] + 2 H+[gm]	0	0	-1.24991e-37	6.05655e-09
r_2366	PA phosphatase (1-18:1, 2-16:1), Golgi membrane	H2O[gm] + phosphatidate (1-18:1, 2-16:1)[gm] -> phosphate[gm] + diglyceride (1-18:1, 2-16:1)[gm] + 2 H+[gm]	0	-7.97518e-37	-4.18946e-36	1.04824e-18
r_2367	PA phosphatase (1-18:1, 2-18:1), Golgi membrane	H2O[gm] + phosphatidate (1-18:1, 2-18:1)[gm] -> phosphate[gm] + diglyceride (1-18:1, 2-18:1)[gm] + 2 H+[gm]	0	-3.38955e-35	9.17761e-22	1.69891e-11
r_2368	diacylglycerol acyltransferase (1-16:0, 2-16:1, 3-16:0), ER membrane	palmitoyl-CoA[erm] + diglyceride (1-16:0, 2-16:1)[erm] -> coenzyme A[erm] + triglyceride (1-16:0, 2-16:1, 3-16:0)[erm]	0	0	0	5.93013e-19
r_2369	diacylglycerol acyltransferase (1-16:0, 2-18:1, 3-16:0), ER membrane	palmitoyl-CoA[erm] + diglyceride (1-16:0, 2-18:1)[erm] -> coenzyme A[erm] + triglyceride (1-16:0, 2-18:1, 3-16:0)[erm]	0	0	0	-5.96439e-19
r_2370	diacylglycerol acyltransferase (1-16:1, 2-16:1, 3-16:0), ER membrane	palmitoyl-CoA[erm] + diglyceride (1-16:1, 2-16:1)[erm] -> coenzyme A[erm] + triglyceride (1-16:1, 2-16:1, 3-16:0)[erm]	0	0	0	0
r_2371	diacylglycerol acyltransferase (1-16:1, 2-18:1, 3-16:0), ER membrane	palmitoyl-CoA[erm] + diglyceride (1-16:1, 2-18:1)[erm] -> coenzyme A[erm] + triglyceride (1-16:1, 2-18:1, 3-16:0)[erm]	0	0	0	2.87318e-26
r_2372	diacylglycerol acyltransferase (1-18:0, 2-16:1, 3-16:0), ER membrane	palmitoyl-CoA[erm] + diglyceride (1-18:0, 2-16:1)[erm] -> coenzyme A[erm] + triglyceride (1-18:0, 2-16:1, 3-16:0)[erm]	0	0	0	8.25139e-27
r_2373	diacylglycerol acyltransferase (1-18:0, 2-18:1, 3-16:0), ER membrane	palmitoyl-CoA[erm] + diglyceride (1-18:0, 2-18:1)[erm] -> coenzyme A[erm] + triglyceride (1-18:0, 2-18:1, 3-16:0)[erm]	0	0	0	0
r_2374	diacylglycerol acyltransferase (1-18:1, 2-16:1, 3-16:0), ER membrane	palmitoyl-CoA[erm] + diglyceride (1-18:1, 2-16:1)[erm] -> coenzyme A[erm] + triglyceride (1-18:1, 2-16:1, 3-16:0)[erm]	0	0	0	3.06443e-20
r_2375	diacylglycerol acyltransferase (1-18:1, 2-18:1, 3-16:0), ER membrane	palmitoyl-CoA[erm] + diglyceride (1-18:1, 2-18:1)[erm] -> coenzyme A[erm] + triglyceride (1-18:1, 2-18:1, 3-16:0)[erm]	0	0	0	-2.74765e-23
r_2376	diacylglycerol acyltransferase (1-16:0, 2-16:1, 3-16:1), ER membrane	palmitoleoyl-CoA(4-)[erm] + diglyceride (1-16:0, 2-16:1)[erm] -> coenzyme A[erm] + triglyceride (1-16:0, 2-16:1, 3-16:1)[erm]	-2.91572e-33	-8.08317e-33	-1.29342e-38	6.57615e-27
r_2377	diacylglycerol acyltransferase (1-16:0, 2-18:1, 3-16:1), ER membrane	palmitoleoyl-CoA(4-)[erm] + diglyceride (1-16:0, 2-18:1)[erm] -> coenzyme A[erm] + triglyceride (1-16:0, 2-18:1, 3-16:1)[erm]	0	0	0	0
r_2378	diacylglycerol acyltransferase (1-16:1, 2-16:1, 3-16:1), ER membrane	palmitoleoyl-CoA(4-)[erm] + diglyceride (1-16:1, 2-16:1)[erm] -> coenzyme A[erm] + triglyceride (1-16:1, 2-16:1, 3-16:1)[erm]	0.00480246	0.00205923	0.00150079	0
r_2379	diacylglycerol acyltransferase (1-16:1, 2-18:1, 3-16:1), ER membrane	palmitoleoyl-CoA(4-)[erm] + diglyceride (1-16:1, 2-18:1)[erm] -> coenzyme A[erm] + triglyceride (1-16:1, 2-18:1, 3-16:1)[erm]	0	0	0	0
r_2380	diacylglycerol acyltransferase (1-18:0, 2-16:1, 3-16:1), ER membrane	palmitoleoyl-CoA(4-)[erm] + diglyceride (1-18:0, 2-16:1)[erm] -> coenzyme A[erm] + triglyceride (1-18:0, 2-16:1, 3-16:1)[erm]	0	0	0	5.03863e-26
r_2381	diacylglycerol acyltransferase (1-18:0, 2-18:1, 3-16:1), ER membrane	palmitoleoyl-CoA(4-)[erm] + diglyceride (1-18:0, 2-18:1)[erm] -> coenzyme A[erm] + triglyceride (1-18:0, 2-18:1, 3-16:1)[erm]	0	3.00571e-36	0	0
r_2382	diacylglycerol acyltransferase (1-18:1, 2-16:1, 3-16:1), ER membrane	palmitoleoyl-CoA(4-)[erm] + diglyceride (1-18:1, 2-16:1)[erm] -> coenzyme A[erm] + triglyceride (1-18:1, 2-16:1, 3-16:1)[erm]	0	0	0	0
r_2383	diacylglycerol acyltransferase (1-18:1, 2-18:1, 3-16:1), ER membrane	palmitoleoyl-CoA(4-)[erm] + diglyceride (1-18:1, 2-18:1)[erm] -> coenzyme A[erm] + triglyceride (1-18:1, 2-18:1, 3-16:1)[erm]	0	0	-4.88814e-54	-2.53026e-20
r_2384	diacylglycerol acyltransferase (1-16:0, 2-16:1, 3-18:0), ER membrane	stearoyl-CoA[erm] + diglyceride (1-16:0, 2-16:1)[erm] -> coenzyme A[erm] + triglyceride (1-16:0, 2-16:1, 3-18:0)[erm]	0	0	0	2.55775e-21
r_2385	diacylglycerol acyltransferase (1-16:0, 2-18:1, 3-18:0), ER membrane	stearoyl-CoA[erm] + diglyceride (1-16:0, 2-18:1)[erm] -> coenzyme A[erm] + triglyceride (1-16:0, 2-18:1, 3-18:0)[erm]	0	0	0	1.33471e-18
r_2386	diacylglycerol acyltransferase (1-16:1, 2-16:1, 3-18:0), ER membrane	stearoyl-CoA[erm] + diglyceride (1-16:1, 2-16:1)[erm] -> coenzyme A[erm] + triglyceride (1-16:1, 2-16:1, 3-18:0)[erm]	0	0	0	0
r_2387	diacylglycerol acyltransferase (1-16:1, 2-18:1, 3-18:0), ER membrane	stearoyl-CoA[erm] + diglyceride (1-16:1, 2-18:1)[erm] -> coenzyme A[erm] + triglyceride (1-16:1, 2-18:1, 3-18:0)[erm]	0	0	0	0
r_2388	diacylglycerol acyltransferase (1-18:0, 2-16:1, 3-18:0), ER membrane	stearoyl-CoA[erm] + diglyceride (1-18:0, 2-16:1)[erm] -> coenzyme A[erm] + triglyceride (1-18:0, 2-16:1, 3-18:0)[erm]	0	0	0	-6.36137e-19
r_2389	diacylglycerol acyltransferase (1-18:0, 2-18:1, 3-18:0), ER membrane	stearoyl-CoA[erm] + diglyceride (1-18:0, 2-18:1)[erm] -> coenzyme A[erm] + triglyceride (1-18:0, 2-18:1, 3-18:0)[erm]	0	0	0	0
r_2390	diacylglycerol acyltransferase (1-18:1, 2-16:1, 3-18:0), ER membrane	stearoyl-CoA[erm] + diglyceride (1-18:1, 2-16:1)[erm] -> coenzyme A[erm] + triglyceride (1-18:1, 2-16:1, 3-18:0)[erm]	0	0	0	0
r_2391	diacylglycerol acyltransferase (1-18:1, 2-18:1, 3-18:0), ER membrane	stearoyl-CoA[erm] + diglyceride (1-18:1, 2-18:1)[erm] -> coenzyme A[erm] + triglyceride (1-18:1, 2-18:1, 3-18:0)[erm]	0	0	0	0
r_2392	diacylglycerol acyltransferase (1-16:0, 2-16:1, 3-18:1), ER membrane	oleoyl-CoA[erm] + diglyceride (1-16:0, 2-16:1)[erm] -> coenzyme A[erm] + triglyceride (1-16:0, 2-16:1, 3-18:1)[erm]	0	0	0	0
r_2393	diacylglycerol acyltransferase (1-16:0, 2-18:1, 3-18:1), ER membrane	oleoyl-CoA[erm] + diglyceride (1-16:0, 2-18:1)[erm] -> coenzyme A[erm] + triglyceride (1-16:0, 2-18:1, 3-18:1)[erm]	0	0	0	1.22965e-26
r_2394	diacylglycerol acyltransferase (1-16:1, 2-16:1, 3-18:1), ER membrane	oleoyl-CoA[erm] + diglyceride (1-16:1, 2-16:1)[erm] -> coenzyme A[erm] + triglyceride (1-16:1, 2-16:1, 3-18:1)[erm]	0	0	0	-4.6656e-19
r_2395	diacylglycerol acyltransferase (1-16:1, 2-18:1, 3-18:1), ER membrane	oleoyl-CoA[erm] + diglyceride (1-16:1, 2-18:1)[erm] -> coenzyme A[erm] + triglyceride (1-16:1, 2-18:1, 3-18:1)[erm]	0	0	0	0
r_2396	diacylglycerol acyltransferase (1-18:0, 2-16:1, 3-18:1), ER membrane	oleoyl-CoA[erm] + diglyceride (1-18:0, 2-16:1)[erm] -> coenzyme A[erm] + triglyceride (1-18:0, 2-16:1, 3-18:1)[erm]	0	0	0	0
r_2397	diacylglycerol acyltransferase (1-18:0, 2-18:1, 3-18:1), ER membrane	oleoyl-CoA[erm] + diglyceride (1-18:0, 2-18:1)[erm] -> coenzyme A[erm] + triglyceride (1-18:0, 2-18:1, 3-18:1)[erm]	0	0	0	-3.25669e-26
r_2398	diacylglycerol acyltransferase (1-18:1, 2-16:1, 3-18:1), ER membrane	oleoyl-CoA[erm] + diglyceride (1-18:1, 2-16:1)[erm] -> coenzyme A[erm] + triglyceride (1-18:1, 2-16:1, 3-18:1)[erm]	0	0	0	1.88979e-19
r_2399	diacylglycerol acyltransferase (1-18:1, 2-18:1, 3-18:1), ER membrane	oleoyl-CoA[erm] + diglyceride (1-18:1, 2-18:1)[erm] -> coenzyme A[erm] + triglyceride (1-18:1, 2-18:1, 3-18:1)[erm]	0	2.02908e-51	1.17364e-49	0
r_2400	diacylglycerol acyltransferase (1-16:0, 2-16:1, 3-16:0), lipid particle	palmitoyl-CoA[lp] + diglyceride (1-16:0, 2-16:1)[lp] -> coenzyme A[lp] + triglyceride (1-16:0, 2-16:1, 3-16:0)[lp]	0	0	0	0
r_2401	diacylglycerol acyltransferase (1-16:0, 2-18:1, 3-16:0), lipid particle	palmitoyl-CoA[lp] + diglyceride (1-16:0, 2-18:1)[lp] -> coenzyme A[lp] + triglyceride (1-16:0, 2-18:1, 3-16:0)[lp]	0	0	0	0
r_2402	diacylglycerol acyltransferase (1-16:1, 2-16:1, 3-16:0), lipid particle	palmitoyl-CoA[lp] + diglyceride (1-16:1, 2-16:1)[lp] -> coenzyme A[lp] + triglyceride (1-16:1, 2-16:1, 3-16:0)[lp]	0	5.72766e-35	0	0
r_2403	diacylglycerol acyltransferase (1-16:1, 2-18:1, 3-16:0), lipid particle	palmitoyl-CoA[lp] + diglyceride (1-16:1, 2-18:1)[lp] -> coenzyme A[lp] + triglyceride (1-16:1, 2-18:1, 3-16:0)[lp]	0	0	0	0
r_2404	diacylglycerol acyltransferase (1-18:0, 2-16:1, 3-16:0), lipid particle	palmitoyl-CoA[lp] + diglyceride (1-18:0, 2-16:1)[lp] -> coenzyme A[lp] + triglyceride (1-18:0, 2-16:1, 3-16:0)[lp]	0	0	0	0
r_2405	diacylglycerol acyltransferase (1-18:0, 2-18:1, 3-16:0), lipid particle	palmitoyl-CoA[lp] + diglyceride (1-18:0, 2-18:1)[lp] -> coenzyme A[lp] + triglyceride (1-18:0, 2-18:1, 3-16:0)[lp]	0	0	0	0
r_2406	diacylglycerol acyltransferase (1-18:1, 2-16:1, 3-16:0), lipid particle	palmitoyl-CoA[lp] + diglyceride (1-18:1, 2-16:1)[lp] -> coenzyme A[lp] + triglyceride (1-18:1, 2-16:1, 3-16:0)[lp]	0	0	0	0
r_2407	diacylglycerol acyltransferase (1-18:1, 2-18:1, 3-16:0), lipid particle	palmitoyl-CoA[lp] + diglyceride (1-18:1, 2-18:1)[lp] -> coenzyme A[lp] + triglyceride (1-18:1, 2-18:1, 3-16:0)[lp]	0	0	0	0
r_2408	diacylglycerol acyltransferase (1-16:0, 2-16:1, 3-16:1), lipid particle	palmitoleoyl-CoA(4-)[lp] + diglyceride (1-16:0, 2-16:1)[lp] -> coenzyme A[lp] + triglyceride (1-16:0, 2-16:1, 3-16:1)[lp]	0	0	0	1.7088e-24
r_2409	diacylglycerol acyltransferase (1-16:0, 2-18:1, 3-16:1), lipid particle	palmitoleoyl-CoA(4-)[lp] + diglyceride (1-16:0, 2-18:1)[lp] -> coenzyme A[lp] + triglyceride (1-16:0, 2-18:1, 3-16:1)[lp]	0	0	0	0
r_2410	diacylglycerol acyltransferase (1-16:1, 2-16:1, 3-16:1), lipid particle	palmitoleoyl-CoA(4-)[lp] + diglyceride (1-16:1, 2-16:1)[lp] -> coenzyme A[lp] + triglyceride (1-16:1, 2-16:1, 3-16:1)[lp]	0	0	-6.18174e-72	-1.71418e-24
r_2411	diacylglycerol acyltransferase (1-16:1, 2-18:1, 3-16:1), lipid particle	palmitoleoyl-CoA(4-)[lp] + diglyceride (1-16:1, 2-18:1)[lp] -> coenzyme A[lp] + triglyceride (1-16:1, 2-18:1, 3-16:1)[lp]	0	0	0	-5.17499e-27
r_2412	diacylglycerol acyltransferase (1-18:0, 2-16:1, 3-16:1), lipid particle	palmitoleoyl-CoA(4-)[lp] + diglyceride (1-18:0, 2-16:1)[lp] -> coenzyme A[lp] + triglyceride (1-18:0, 2-16:1, 3-16:1)[lp]	0	0	0	1.11922e-18
r_2413	diacylglycerol acyltransferase (1-18:0, 2-18:1, 3-16:1), lipid particle	palmitoleoyl-CoA(4-)[lp] + diglyceride (1-18:0, 2-18:1)[lp] -> coenzyme A[lp] + triglyceride (1-18:0, 2-18:1, 3-16:1)[lp]	0	0	0	0
r_2414	diacylglycerol acyltransferase (1-18:1, 2-16:1, 3-16:1), lipid particle	palmitoleoyl-CoA(4-)[lp] + diglyceride (1-18:1, 2-16:1)[lp] -> coenzyme A[lp] + triglyceride (1-18:1, 2-16:1, 3-16:1)[lp]	0	0	6.20772e-50	1.31032e-26
r_2415	diacylglycerol acyltransferase (1-18:1, 2-18:1, 3-16:1), lipid particle	palmitoleoyl-CoA(4-)[lp] + diglyceride (1-18:1, 2-18:1)[lp] -> coenzyme A[lp] + triglyceride (1-18:1, 2-18:1, 3-16:1)[lp]	0	0	0	-5.92508e-19
r_2416	diacylglycerol acyltransferase (1-16:0, 2-16:1, 3-18:0), lipid particle	stearoyl-CoA[lp] + diglyceride (1-16:0, 2-16:1)[lp] -> coenzyme A[lp] + triglyceride (1-16:0, 2-16:1, 3-18:0)[lp]	0	0	0	0
r_2417	diacylglycerol acyltransferase (1-16:0, 2-18:1, 3-18:0), lipid particle	stearoyl-CoA[lp] + diglyceride (1-16:0, 2-18:1)[lp] -> coenzyme A[lp] + triglyceride (1-16:0, 2-18:1, 3-18:0)[lp]	0	0	0	0
r_2418	diacylglycerol acyltransferase (1-16:1, 2-16:1, 3-18:0), lipid particle	stearoyl-CoA[lp] + diglyceride (1-16:1, 2-16:1)[lp] -> coenzyme A[lp] + triglyceride (1-16:1, 2-16:1, 3-18:0)[lp]	0	0	0	0
r_2419	diacylglycerol acyltransferase (1-16:1, 2-18:1, 3-18:0), lipid particle	stearoyl-CoA[lp] + diglyceride (1-16:1, 2-18:1)[lp] -> coenzyme A[lp] + triglyceride (1-16:1, 2-18:1, 3-18:0)[lp]	0	0	0	0
r_2420	diacylglycerol acyltransferase (1-18:0, 2-16:1, 3-18:0), lipid particle	stearoyl-CoA[lp] + diglyceride (1-18:0, 2-16:1)[lp] -> coenzyme A[lp] + triglyceride (1-18:0, 2-16:1, 3-18:0)[lp]	0	0	0	0
r_2421	diacylglycerol acyltransferase (1-18:0, 2-18:1, 3-18:0), lipid particle	stearoyl-CoA[lp] + diglyceride (1-18:0, 2-18:1)[lp] -> coenzyme A[lp] + triglyceride (1-18:0, 2-18:1, 3-18:0)[lp]	0	0	0	0
r_2422	diacylglycerol acyltransferase (1-18:1, 2-16:1, 3-18:0), lipid particle	stearoyl-CoA[lp] + diglyceride (1-18:1, 2-16:1)[lp] -> coenzyme A[lp] + triglyceride (1-18:1, 2-16:1, 3-18:0)[lp]	0	0	0	0
r_2423	diacylglycerol acyltransferase (1-18:1, 2-18:1, 3-18:0), lipid particle	stearoyl-CoA[lp] + diglyceride (1-18:1, 2-18:1)[lp] -> coenzyme A[lp] + triglyceride (1-18:1, 2-18:1, 3-18:0)[lp]	0	0	0	0
r_2424	diacylglycerol acyltransferase (1-16:0, 2-16:1, 3-18:1), lipid particle	oleoyl-CoA[lp] + diglyceride (1-16:0, 2-16:1)[lp] -> coenzyme A[lp] + triglyceride (1-16:0, 2-16:1, 3-18:1)[lp]	0	0	0	2.82136e-27
r_2425	diacylglycerol acyltransferase (1-16:0, 2-18:1, 3-18:1), lipid particle	oleoyl-CoA[lp] + diglyceride (1-16:0, 2-18:1)[lp] -> coenzyme A[lp] + triglyceride (1-16:0, 2-18:1, 3-18:1)[lp]	0	0	0	0
r_2426	diacylglycerol acyltransferase (1-16:1, 2-16:1, 3-18:1), lipid particle	oleoyl-CoA[lp] + diglyceride (1-16:1, 2-16:1)[lp] -> coenzyme A[lp] + triglyceride (1-16:1, 2-16:1, 3-18:1)[lp]	0	0	0	4.62972e-22
r_2427	diacylglycerol acyltransferase (1-16:1, 2-18:1, 3-18:1), lipid particle	oleoyl-CoA[lp] + diglyceride (1-16:1, 2-18:1)[lp] -> coenzyme A[lp] + triglyceride (1-16:1, 2-18:1, 3-18:1)[lp]	0	0	0	7.61597e-30
r_2428	diacylglycerol acyltransferase (1-18:0, 2-16:1, 3-18:1), lipid particle	oleoyl-CoA[lp] + diglyceride (1-18:0, 2-16:1)[lp] -> coenzyme A[lp] + triglyceride (1-18:0, 2-16:1, 3-18:1)[lp]	0	0	0	0
r_2429	diacylglycerol acyltransferase (1-18:0, 2-18:1, 3-18:1), lipid particle	oleoyl-CoA[lp] + diglyceride (1-18:0, 2-18:1)[lp] -> coenzyme A[lp] + triglyceride (1-18:0, 2-18:1, 3-18:1)[lp]	0	0	0	0
r_2430	diacylglycerol acyltransferase (1-18:1, 2-16:1, 3-18:1), lipid particle	oleoyl-CoA[lp] + diglyceride (1-18:1, 2-16:1)[lp] -> coenzyme A[lp] + triglyceride (1-18:1, 2-16:1, 3-18:1)[lp]	0	0	0	-2.65615e-26
r_2431	diacylglycerol acyltransferase (1-18:1, 2-18:1, 3-18:1), lipid particle	oleoyl-CoA[lp] + diglyceride (1-18:1, 2-18:1)[lp] -> coenzyme A[lp] + triglyceride (1-18:1, 2-18:1, 3-18:1)[lp]	0	0	0	0
r_2432	CDP-diacylglycerol synthase (1-16:0, 2-16:1), ER membrane	H+[erm] + phosphatidate (1-16:0, 2-16:1)[erm] + CTP[erm] <=> diphosphate[erm] + CDP-diacylglycerol (1-16:0, 2-16:1)[erm]	0.00436826	0.0017814	0.00135341	1.09927e-33
r_2433	CDP-diacylglycerol synthase (1-16:1, 2-16:1), ER membrane	H+[erm] + phosphatidate (1-16:1, 2-16:1)[erm] + CTP[erm] <=> diphosphate[erm] + CDP-diacylglycerol (1-16:1, 2-16:1)[erm]	0.0149104	0.00637724	0.00367227	7.03694e-12
r_2434	CDP-diacylglycerol synthase (1-18:0, 2-16:1), ER membrane	H+[erm] + phosphatidate (1-18:0, 2-16:1)[erm] + CTP[erm] <=> diphosphate[erm] + CDP-diacylglycerol (1-18:0, 2-16:1)[erm]	0.000716885	0.000407517	0.000246447	-2.65296e-11
r_2435	CDP-diacylglycerol synthase (1-18:1, 2-16:1), ER membrane	H+[erm] + phosphatidate (1-18:1, 2-16:1)[erm] + CTP[erm] <=> diphosphate[erm] + CDP-diacylglycerol (1-18:1, 2-16:1)[erm]	4.32618e-05	3.32067e-05	1.25446e-33	-8.79094e-19
r_2436	CDP-diacylglycerol synthase (1-16:0, 2-18:1), ER membrane	H+[erm] + phosphatidate (1-16:0, 2-18:1)[erm] + CTP[erm] <=> diphosphate[erm] + CDP-diacylglycerol (1-16:0, 2-18:1)[erm]	0.0136747	0.00580632	0.00417599	1.60803e-27
r_2437	CDP-diacylglycerol synthase (1-16:1, 2-18:1), ER membrane	H+[erm] + phosphatidate (1-16:1, 2-18:1)[erm] + CTP[erm] <=> diphosphate[erm] + CDP-diacylglycerol (1-16:1, 2-18:1)[erm]	-6.84187e-31	5.51353e-32	-7.18902e-33	7.06128e-34
r_2438	CDP-diacylglycerol synthase (1-18:0, 2-18:1), ER membrane	H+[erm] + phosphatidate (1-18:0, 2-18:1)[erm] + CTP[erm] <=> diphosphate[erm] + CDP-diacylglycerol (1-18:0, 2-18:1)[erm]	0.00375346	0.00163266	0.00115051	4.44438e-12
r_2439	CDP-diacylglycerol synthase (1-18:1, 2-18:1), ER membrane	H+[erm] + phosphatidate (1-18:1, 2-18:1)[erm] + CTP[erm] <=> diphosphate[erm] + CDP-diacylglycerol (1-18:1, 2-18:1)[erm]	0.000913526	0.000215421	3.92924e-05	5.3872e-19
r_2440	CDP-diacylglycerol synthase (1-16:0, 2-16:1), mitochondrial membrane	phosphatidate (1-16:0, 2-16:1)[mm] + CTP[mm] + H+[mm] <=> diphosphate[mm] + CDP-diacylglycerol (1-16:0, 2-16:1)[mm]	0	0	0	-1.87595e-09
r_2441	CDP-diacylglycerol synthase (1-16:1, 2-16:1), mitochondrial membrane	CTP[mm] + H+[mm] + phosphatidate (1-16:1, 2-16:1)[mm] <=> diphosphate[mm] + CDP-diacylglycerol (1-16:1, 2-16:1)[mm]	0	0	1.61412e-23	-4.31834e-12
r_2442	CDP-diacylglycerol synthase (1-18:0, 2-16:1), mitochondrial membrane	CTP[mm] + H+[mm] + phosphatidate (1-18:0, 2-16:1)[mm] <=> diphosphate[mm] + CDP-diacylglycerol (1-18:0, 2-16:1)[mm]	0	0	1.98848e-21	-8.83673e-09
r_2443	CDP-diacylglycerol synthase (1-18:1, 2-16:1), mitochondrial membrane	CTP[mm] + H+[mm] + phosphatidate (1-18:1, 2-16:1)[mm] <=> diphosphate[mm] + CDP-diacylglycerol (1-18:1, 2-16:1)[mm]	0	0	-9.05745e-20	-3.33844e-08
r_2444	CDP-diacylglycerol synthase (1-16:0, 2-18:1), mitochondrial membrane	CTP[mm] + H+[mm] + phosphatidate (1-16:0, 2-18:1)[mm] <=> diphosphate[mm] + CDP-diacylglycerol (1-16:0, 2-18:1)[mm]	-3.64103e-52	0	-8.64472e-22	-1.66493e-19
r_2445	CDP-diacylglycerol synthase (1-16:1, 2-18:1), mitochondrial membrane	CTP[mm] + H+[mm] + phosphatidate (1-16:1, 2-18:1)[mm] <=> diphosphate[mm] + CDP-diacylglycerol (1-16:1, 2-18:1)[mm]	0	0	3.10181e-38	-2.44216e-09
r_2446	PS synthase (1-16:0, 2-16:1), ER membrane	CDP-diacylglycerol (1-16:0, 2-16:1)[erm] + L-serine[erm] -> 2 H+[erm] + CMP[erm] + phosphatidyl-L-serine (1-16:0, 2-16:1)[erm]	0.00110431	0.000370556	0.000412387	7.08842e-34
r_2447	PS synthase (1-16:1, 2-16:1), ER membrane	CDP-diacylglycerol (1-16:1, 2-16:1)[erm] + L-serine[erm] -> 2 H+[erm] + CMP[erm] + phosphatidyl-L-serine (1-16:1, 2-16:1)[erm]	0.0102143	0.00438014	0.0031141	0
r_2448	PS synthase (1-18:0, 2-16:1), ER membrane	CDP-diacylglycerol (1-18:0, 2-16:1)[erm] + L-serine[erm] -> 2 H+[erm] + CMP[erm] + phosphatidyl-L-serine (1-18:0, 2-16:1)[erm]	0.000716885	0.000407517	0.000246447	-2.65296e-11
r_2449	PS synthase (1-18:1, 2-16:1), ER membrane	CDP-diacylglycerol (1-18:1, 2-16:1)[erm] + L-serine[erm] -> 2 H+[erm] + CMP[erm] + phosphatidyl-L-serine (1-18:1, 2-16:1)[erm]	4.32618e-05	3.32067e-05	2.30666e-33	0
r_2450	PS synthase (1-16:0, 2-18:1), ER membrane	CDP-diacylglycerol (1-16:0, 2-18:1)[erm] + L-serine[erm] -> 2 H+[erm] + CMP[erm] + phosphatidyl-L-serine (1-16:0, 2-18:1)[erm]	0.0133261	0.00580632	0.00417599	0
r_2451	PS synthase (1-16:1, 2-18:1), ER membrane	CDP-diacylglycerol (1-16:1, 2-18:1)[erm] + L-serine[erm] -> 2 H+[erm] + CMP[erm] + phosphatidyl-L-serine (1-16:1, 2-18:1)[erm]	0	2.73904e-32	1.44873e-35	0
r_2452	PS synthase (1-18:0, 2-18:1), ER membrane	CDP-diacylglycerol (1-18:0, 2-18:1)[erm] + L-serine[erm] -> 2 H+[erm] + CMP[erm] + phosphatidyl-L-serine (1-18:0, 2-18:1)[erm]	0.00375346	0.00150946	0.00115051	2.87666e-32
r_2453	PS synthase (1-18:1, 2-18:1), ER membrane	CDP-diacylglycerol (1-18:1, 2-18:1)[erm] + L-serine[erm] -> 2 H+[erm] + CMP[erm] + phosphatidyl-L-serine (1-18:1, 2-18:1)[erm]	8.68726e-05	3.40741e-05	3.92924e-05	0
r_2454	PI synthase (1-16:0, 2-16:1), ER membrane	CDP-diacylglycerol (1-16:0, 2-16:1)[erm] + myo-inositol[erm] -> 2 H+[erm] + CMP[erm] + 1-phosphatidyl-1D-myo-inositol (1-16:0, 2-16:1)[erm]	0.00326395	0.00141085	0.000941022	-1.6661e-34
r_2455	PI synthase (1-16:1, 2-16:1), ER membrane	CDP-diacylglycerol (1-16:1, 2-16:1)[erm] + myo-inositol[erm] -> 2 H+[erm] + CMP[erm] + 1-phosphatidyl-1D-myo-inositol (1-16:1, 2-16:1)[erm]	0.00469602	0.0019971	0.000558166	7.03694e-12
r_2456	PI synthase (1-18:0, 2-16:1), ER membrane	CDP-diacylglycerol (1-18:0, 2-16:1)[erm] + myo-inositol[erm] -> 2 H+[erm] + CMP[erm] + 1-phosphatidyl-1D-myo-inositol (1-18:0, 2-16:1)[erm]	0	0	0	3.23108e-19
r_2457	PI synthase (1-18:1, 2-16:1), ER membrane	CDP-diacylglycerol (1-18:1, 2-16:1)[erm] + myo-inositol[erm] -> 2 H+[erm] + CMP[erm] + 1-phosphatidyl-1D-myo-inositol (1-18:1, 2-16:1)[erm]	0	0	0	-8.79094e-19
r_2458	PI synthase (1-16:0, 2-18:1), ER membrane	CDP-diacylglycerol (1-16:0, 2-18:1)[erm] + myo-inositol[erm] -> 2 H+[erm] + CMP[erm] + 1-phosphatidyl-1D-myo-inositol (1-16:0, 2-18:1)[erm]	0.000348651	0	0	1.60803e-27
r_2459	PI synthase (1-16:1, 2-18:1), ER membrane	CDP-diacylglycerol (1-16:1, 2-18:1)[erm] + myo-inositol[erm] -> 2 H+[erm] + CMP[erm] + 1-phosphatidyl-1D-myo-inositol (1-16:1, 2-18:1)[erm]	0	-9.2686e-37	0	1.70847e-34
r_2460	PI synthase (1-18:0, 2-18:1), ER membrane	CDP-diacylglycerol (1-18:0, 2-18:1)[erm] + myo-inositol[erm] -> 2 H+[erm] + CMP[erm] + 1-phosphatidyl-1D-myo-inositol (1-18:0, 2-18:1)[erm]	0	0.000123192	0	4.44438e-12
r_2461	PI synthase (1-18:1, 2-18:1), ER membrane	CDP-diacylglycerol (1-18:1, 2-18:1)[erm] + myo-inositol[erm] -> 2 H+[erm] + CMP[erm] + 1-phosphatidyl-1D-myo-inositol (1-18:1, 2-18:1)[erm]	0.000826653	0.000181347	0	5.3872e-19
r_2462	lysoPI acyltransferase (1-18:0, 2-16:1), ER membrane	stearoyl-CoA[erm] + sn-2-acyl-1-lysophosphatidylinositol (16:1)[erm] <=> coenzyme A[erm] + 1-phosphatidyl-1D-myo-inositol (1-18:0, 2-16:1)[erm]	0	0	0	0
r_2463	lysoPI acyltransferase (1-18:0, 2-18:1), ER membrane	stearoyl-CoA[erm] + sn-2-acyl-1-lysophosphatidylinositol (18:1)[erm] <=> coenzyme A[erm] + 1-phosphatidyl-1D-myo-inositol (1-18:0, 2-18:1)[erm]	0	0	0	0
r_2464	PS decarboxylase (1-16:0, 2-16:1), mitochondrial membrane	phosphatidyl-L-serine (1-16:0, 2-16:1)[mm] -> carbon dioxide[mm] + phosphatidylethanolamine (1-16:0, 2-16:1)[mm]	0.000866892	0.000370556	0.00018659	0
r_2465	PS decarboxylase (1-16:1, 2-16:1), mitochondrial membrane	phosphatidyl-L-serine (1-16:1, 2-16:1)[mm] -> carbon dioxide[mm] + phosphatidylethanolamine (1-16:1, 2-16:1)[mm]	0.00342763	0.00118899	0.000942068	0
r_2466	PS decarboxylase (1-18:0, 2-16:1), mitochondrial membrane	phosphatidyl-L-serine (1-18:0, 2-16:1)[mm] -> carbon dioxide[mm] + phosphatidylethanolamine (1-18:0, 2-16:1)[mm]	0.000716885	0.000234691	0.00016337	0
r_2467	PS decarboxylase (1-18:1, 2-16:1), mitochondrial membrane	phosphatidyl-L-serine (1-18:1, 2-16:1)[mm] -> carbon dioxide[mm] + phosphatidylethanolamine (1-18:1, 2-16:1)[mm]	2.13381e-35	2.33318e-05	2.31333e-33	0
r_2468	PS decarboxylase (1-16:0, 2-18:1), mitochondrial membrane	phosphatidyl-L-serine (1-16:0, 2-18:1)[mm] -> carbon dioxide[mm] + phosphatidylethanolamine (1-16:0, 2-18:1)[mm]	0.00662274	0.00511552	0.00280775	8.37023e-34
r_2469	PS decarboxylase (1-16:1, 2-18:1), mitochondrial membrane	phosphatidyl-L-serine (1-16:1, 2-18:1)[mm] -> carbon dioxide[mm] + phosphatidylethanolamine (1-16:1, 2-18:1)[mm]	0	3.53634e-32	2.8828e-34	0
r_2470	PS decarboxylase (1-18:0, 2-18:1), mitochondrial membrane	phosphatidyl-L-serine (1-18:0, 2-18:1)[mm] -> carbon dioxide[mm] + phosphatidylethanolamine (1-18:0, 2-18:1)[mm]	0.00252302	0.00122542	0.000527576	0
r_2471	PS decarboxylase (1-18:1, 2-18:1), mitochondrial membrane	phosphatidyl-L-serine (1-18:1, 2-18:1)[mm] -> carbon dioxide[mm] + phosphatidylethanolamine (1-18:1, 2-18:1)[mm]	7.97761e-05	3.40741e-05	2.63865e-05	7.82212e-35
r_2472	PS decarboxylase (1-16:0, 2-16:1), Golgi membrane	phosphatidyl-L-serine (1-16:0, 2-16:1)[gm] -> carbon dioxide[gm] + phosphatidylethanolamine (1-16:0, 2-16:1)[gm]	0.000237419	9.00524e-34	0.000216068	0
r_2473	PS decarboxylase (1-16:1, 2-16:1), Golgi membrane	phosphatidyl-L-serine (1-16:1, 2-16:1)[gm] -> carbon dioxide[gm] + phosphatidylethanolamine (1-16:1, 2-16:1)[gm]	0.00222454	0.00102859	0.000742863	0
r_2474	PS decarboxylase (1-18:0, 2-16:1), Golgi membrane	phosphatidyl-L-serine (1-18:0, 2-16:1)[gm] -> carbon dioxide[gm] + phosphatidylethanolamine (1-18:0, 2-16:1)[gm]	-1.21641e-31	0.000172826	8.30779e-05	0
r_2475	PS decarboxylase (1-18:1, 2-16:1), Golgi membrane	phosphatidyl-L-serine (1-18:1, 2-16:1)[gm] -> carbon dioxide[gm] + phosphatidylethanolamine (1-18:1, 2-16:1)[gm]	4.32618e-05	9.87492e-06	-1.41575e-33	0
r_2476	PS decarboxylase (1-16:0, 2-18:1), Golgi membrane	phosphatidyl-L-serine (1-16:0, 2-18:1)[gm] -> carbon dioxide[gm] + phosphatidylethanolamine (1-16:0, 2-18:1)[gm]	0.00670333	0.000165315	0.00136824	0
r_2477	PS decarboxylase (1-16:1, 2-18:1), Golgi membrane	phosphatidyl-L-serine (1-16:1, 2-18:1)[gm] -> carbon dioxide[gm] + phosphatidylethanolamine (1-16:1, 2-18:1)[gm]	1.0563e-33	1.35443e-32	-7.15186e-33	0
r_2478	PS decarboxylase (1-18:0, 2-18:1), Golgi membrane	phosphatidyl-L-serine (1-18:0, 2-18:1)[gm] -> carbon dioxide[gm] + phosphatidylethanolamine (1-18:0, 2-18:1)[gm]	0.00123043	0.00028404	0.000622938	0
r_2479	PS decarboxylase (1-18:1, 2-18:1), Golgi membrane	phosphatidyl-L-serine (1-18:1, 2-18:1)[gm] -> carbon dioxide[gm] + phosphatidylethanolamine (1-18:1, 2-18:1)[gm]	7.09649e-06	0	1.29058e-05	0
r_2480	PS decarboxylase (1-16:0, 2-16:1), vacuolar membrane	phosphatidyl-L-serine (1-16:0, 2-16:1)[vm] -> carbon dioxide[vm] + phosphatidylethanolamine (1-16:0, 2-16:1)[vm]	0	0	9.7283e-06	0
r_2481	PS decarboxylase (1-16:1, 2-16:1), vacuolar membrane	phosphatidyl-L-serine (1-16:1, 2-16:1)[vm] -> carbon dioxide[vm] + phosphatidylethanolamine (1-16:1, 2-16:1)[vm]	0	0.000206198	3.51421e-06	0
r_2482	PS decarboxylase (1-18:0, 2-16:1), vacuolar membrane	phosphatidyl-L-serine (1-18:0, 2-16:1)[vm] -> carbon dioxide[vm] + phosphatidylethanolamine (1-18:0, 2-16:1)[vm]	0	0	-4.01483e-36	0
r_2483	PS decarboxylase (1-18:1, 2-16:1), vacuolar membrane	phosphatidyl-L-serine (1-18:1, 2-16:1)[vm] -> carbon dioxide[vm] + phosphatidylethanolamine (1-18:1, 2-16:1)[vm]	0	-1.49234e-35	0	0
r_2484	PS decarboxylase (1-16:0, 2-18:1), vacuolar membrane	phosphatidyl-L-serine (1-16:0, 2-18:1)[vm] -> carbon dioxide[vm] + phosphatidylethanolamine (1-16:0, 2-18:1)[vm]	0	0.000525485	0	0
r_2485	PS decarboxylase (1-16:1, 2-18:1), vacuolar membrane	phosphatidyl-L-serine (1-16:1, 2-18:1)[vm] -> carbon dioxide[vm] + phosphatidylethanolamine (1-16:1, 2-18:1)[vm]	0	5.97312e-33	7.0814e-36	0
r_2486	PS decarboxylase (1-18:0, 2-18:1), vacuolar membrane	phosphatidyl-L-serine (1-18:0, 2-18:1)[vm] -> carbon dioxide[vm] + phosphatidylethanolamine (1-18:0, 2-18:1)[vm]	0	0	-3.53907e-35	0
r_2487	PS decarboxylase (1-18:1, 2-18:1), vacuolar membrane	phosphatidyl-L-serine (1-18:1, 2-18:1)[vm] -> carbon dioxide[vm] + phosphatidylethanolamine (1-18:1, 2-18:1)[vm]	0	0	0	0
r_2488	PE methyltransferase (1-16:0, 2-16:1), ER membrane	phosphatidylethanolamine (1-16:0, 2-16:1)[erm] + S-adenosyl-L-methionine[erm] -> H+[erm] + S-adenosyl-L-homocysteine[erm] + phosphatidyl-N-methylethanolamine (1-16:0, 2-16:1)[erm]	0.00110431	0.000370556	0.000334779	-1.48738e-08
r_2489	PE methyltransferase (1-16:1, 2-16:1), ER membrane	S-adenosyl-L-methionine[erm] + phosphatidylethanolamine (1-16:1, 2-16:1)[erm] -> H+[erm] + S-adenosyl-L-homocysteine[erm] + phosphatidyl-N-methylethanolamine (1-16:1, 2-16:1)[erm]	0	-5.58392e-33	1.79431e-19	-1.09919e-07
r_2490	PE methyltransferase (1-18:0, 2-16:1), ER membrane	S-adenosyl-L-methionine[erm] + phosphatidylethanolamine (1-18:0, 2-16:1)[erm] -> H+[erm] + S-adenosyl-L-homocysteine[erm] + phosphatidyl-N-methylethanolamine (1-18:0, 2-16:1)[erm]	0.000716885	0.000407517	0.000246447	4.20051e-09
r_2491	PE methyltransferase (1-18:1, 2-16:1), ER membrane	S-adenosyl-L-methionine[erm] + phosphatidylethanolamine (1-18:1, 2-16:1)[erm] -> H+[erm] + S-adenosyl-L-homocysteine[erm] + phosphatidyl-N-methylethanolamine (1-18:1, 2-16:1)[erm]	4.32618e-05	3.32067e-05	-1.32311e-12	-3.08501e-08
r_2492	PE methyltransferase (1-16:0, 2-18:1), ER membrane	S-adenosyl-L-methionine[erm] + phosphatidylethanolamine (1-16:0, 2-18:1)[erm] -> H+[erm] + S-adenosyl-L-homocysteine[erm] + phosphatidyl-N-methylethanolamine (1-16:0, 2-18:1)[erm]	0.0133261	0.00580632	0.00417599	-1.82326e-11
r_2493	PE methyltransferase (1-16:1, 2-18:1), ER membrane	S-adenosyl-L-methionine[erm] + phosphatidylethanolamine (1-16:1, 2-18:1)[erm] -> H+[erm] + S-adenosyl-L-homocysteine[erm] + phosphatidyl-N-methylethanolamine (1-16:1, 2-18:1)[erm]	-1.78255e-29	5.16598e-32	1.32104e-32	-5.86119e-10
r_2494	PE methyltransferase (1-18:0, 2-18:1), ER membrane	S-adenosyl-L-methionine[erm] + phosphatidylethanolamine (1-18:0, 2-18:1)[erm] -> H+[erm] + S-adenosyl-L-homocysteine[erm] + phosphatidyl-N-methylethanolamine (1-18:0, 2-18:1)[erm]	0.00375346	0.00150946	0.00115051	1.82324e-11
r_2495	PE methyltransferase (1-18:1, 2-18:1), ER membrane	S-adenosyl-L-methionine[erm] + phosphatidylethanolamine (1-18:1, 2-18:1)[erm] -> H+[erm] + S-adenosyl-L-homocysteine[erm] + phosphatidyl-N-methylethanolamine (1-18:1, 2-18:1)[erm]	8.68726e-05	3.40741e-05	3.92924e-05	-2.05545e-08
r_2496	phosphatidyl-N-methylethanolamine methyltransferase (1-16:0, 2-16:1), ER membrane	S-adenosyl-L-methionine[erm] + phosphatidyl-N-methylethanolamine (1-16:0, 2-16:1)[erm] -> H+[erm] + S-adenosyl-L-homocysteine[erm] + phosphatidyl-N,N-dimethylethanolamine (1-16:0, 2-16:1)[erm]	0.00110431	0.000370556	0.000334779	-1.48738e-08
r_2497	phosphatidyl-N-methylethanolamine methyltransferase (1-16:1, 2-16:1), ER membrane	S-adenosyl-L-methionine[erm] + phosphatidyl-N-methylethanolamine (1-16:1, 2-16:1)[erm] -> H+[erm] + S-adenosyl-L-homocysteine[erm] + phosphatidyl-N,N-dimethylethanolamine (1-16:1, 2-16:1)[erm]	-1.26614e-33	-5.46401e-33	1.79431e-19	-1.09919e-07
r_2498	phosphatidyl-N-methylethanolamine methyltransferase (1-18:0, 2-16:1), ER membrane	S-adenosyl-L-methionine[erm] + phosphatidyl-N-methylethanolamine (1-18:0, 2-16:1)[erm] -> H+[erm] + S-adenosyl-L-homocysteine[erm] + phosphatidyl-N,N-dimethylethanolamine (1-18:0, 2-16:1)[erm]	0.000716885	0.000407517	0.000246447	4.20051e-09
r_2499	phosphatidyl-N-methylethanolamine methyltransferase (1-18:1, 2-16:1), ER membrane	S-adenosyl-L-methionine[erm] + phosphatidyl-N-methylethanolamine (1-18:1, 2-16:1)[erm] -> H+[erm] + S-adenosyl-L-homocysteine[erm] + phosphatidyl-N,N-dimethylethanolamine (1-18:1, 2-16:1)[erm]	4.32618e-05	3.32067e-05	-1.32311e-12	-3.08501e-08
r_2500	phosphatidyl-N-methylethanolamine methyltransferase (1-16:0, 2-18:1), ER membrane	S-adenosyl-L-methionine[erm] + phosphatidyl-N-methylethanolamine (1-16:0, 2-18:1)[erm] -> H+[erm] + S-adenosyl-L-homocysteine[erm] + phosphatidyl-N,N-dimethylethanolamine (1-16:0, 2-18:1)[erm]	0.0133261	0.00580632	0.00417599	-1.82326e-11
r_2501	phosphatidyl-N-methylethanolamine methyltransferase (1-16:1, 2-18:1), ER membrane	S-adenosyl-L-methionine[erm] + phosphatidyl-N-methylethanolamine (1-16:1, 2-18:1)[erm] -> H+[erm] + S-adenosyl-L-homocysteine[erm] + phosphatidyl-N,N-dimethylethanolamine (1-16:1, 2-18:1)[erm]	-1.78255e-29	5.1532e-32	1.38294e-32	-5.86119e-10
r_2502	phosphatidyl-N-methylethanolamine methyltransferase (1-18:0, 2-18:1), ER membrane	S-adenosyl-L-methionine[erm] + phosphatidyl-N-methylethanolamine (1-18:0, 2-18:1)[erm] -> H+[erm] + S-adenosyl-L-homocysteine[erm] + phosphatidyl-N,N-dimethylethanolamine (1-18:0, 2-18:1)[erm]	0.00375346	0.00150946	0.00115051	1.82324e-11
r_2503	phosphatidyl-N-methylethanolamine methyltransferase (1-18:1, 2-18:1), ER membrane	S-adenosyl-L-methionine[erm] + phosphatidyl-N-methylethanolamine (1-18:1, 2-18:1)[erm] -> H+[erm] + S-adenosyl-L-homocysteine[erm] + phosphatidyl-N,N-dimethylethanolamine (1-18:1, 2-18:1)[erm]	8.68726e-05	3.40741e-05	3.92924e-05	-2.05545e-08
r_2504	phosphatidyl-N,N-dimethylethanolamine methyltransferase (1-16:0, 2-16:1), ER membrane	S-adenosyl-L-methionine[erm] + phosphatidyl-N,N-dimethylethanolamine (1-16:0, 2-16:1)[erm] -> H+[erm] + S-adenosyl-L-homocysteine[erm] + phosphatidylcholine (1-16:0, 2-16:1)[erm]	0.00110431	0.000370556	0.000334779	-1.48738e-08
r_2505	phosphatidyl-N,N-dimethylethanolamine methyltransferase (1-16:1, 2-16:1), ER membrane	S-adenosyl-L-methionine[erm] + phosphatidyl-N,N-dimethylethanolamine (1-16:1, 2-16:1)[erm] -> H+[erm] + S-adenosyl-L-homocysteine[erm] + phosphatidylcholine (1-16:1, 2-16:1)[erm]	-1.857e-33	-2.16444e-33	1.79431e-19	-1.09919e-07
r_2506	phosphatidyl-N,N-dimethylethanolamine methyltransferase (1-18:0, 2-16:1), ER membrane	S-adenosyl-L-methionine[erm] + phosphatidyl-N,N-dimethylethanolamine (1-18:0, 2-16:1)[erm] -> H+[erm] + S-adenosyl-L-homocysteine[erm] + phosphatidylcholine (1-18:0, 2-16:1)[erm]	0.000716885	0.000407517	0.000246447	4.20051e-09
r_2507	phosphatidyl-N,N-dimethylethanolamine methyltransferase (1-18:1, 2-16:1), ER membrane	S-adenosyl-L-methionine[erm] + phosphatidyl-N,N-dimethylethanolamine (1-18:1, 2-16:1)[erm] -> H+[erm] + S-adenosyl-L-homocysteine[erm] + phosphatidylcholine (1-18:1, 2-16:1)[erm]	4.32618e-05	3.32067e-05	-1.32311e-12	-3.08501e-08
r_2508	phosphatidyl-N,N-dimethylethanolamine methyltransferase (1-16:0, 2-18:1), ER membrane	S-adenosyl-L-methionine[erm] + phosphatidyl-N,N-dimethylethanolamine (1-16:0, 2-18:1)[erm] -> H+[erm] + S-adenosyl-L-homocysteine[erm] + phosphatidylcholine (1-16:0, 2-18:1)[erm]	0.0133261	0.00580632	0.00417599	-1.82326e-11
r_2509	phosphatidyl-N,N-dimethylethanolamine methyltransferase (1-16:1, 2-18:1), ER membrane	S-adenosyl-L-methionine[erm] + phosphatidyl-N,N-dimethylethanolamine (1-16:1, 2-18:1)[erm] -> H+[erm] + S-adenosyl-L-homocysteine[erm] + phosphatidylcholine (1-16:1, 2-18:1)[erm]	-1.78255e-29	5.04491e-32	1.38294e-32	-5.86119e-10
r_2510	phosphatidyl-N,N-dimethylethanolamine methyltransferase (1-18:0, 2-18:1), ER membrane	S-adenosyl-L-methionine[erm] + phosphatidyl-N,N-dimethylethanolamine (1-18:0, 2-18:1)[erm] -> H+[erm] + S-adenosyl-L-homocysteine[erm] + phosphatidylcholine (1-18:0, 2-18:1)[erm]	0.00375346	0.00150946	0.00115051	1.82324e-11
r_2511	phosphatidyl-N,N-dimethylethanolamine methyltransferase (1-18:1, 2-18:1), ER membrane	S-adenosyl-L-methionine[erm] + phosphatidyl-N,N-dimethylethanolamine (1-18:1, 2-18:1)[erm] -> H+[erm] + S-adenosyl-L-homocysteine[erm] + phosphatidylcholine (1-18:1, 2-18:1)[erm]	8.68726e-05	3.40741e-05	3.92924e-05	-2.05545e-08
r_2512	DAG kinase (1-16:0, 2-16:1), ER membrane	H+[erm] + diglyceride (1-16:0, 2-16:1)[erm] + CTP[erm] -> phosphatidate (1-16:0, 2-16:1)[erm] + CDP[erm]	2.43652e-29	0	0	8.03913e-19
r_2513	DAG kinase (1-16:1, 2-16:1), ER membrane	H+[erm] + diglyceride (1-16:1, 2-16:1)[erm] + CTP[erm] -> phosphatidate (1-16:1, 2-16:1)[erm] + CDP[erm]	0	0	2.61499e-19	-4.31835e-12
r_2514	DAG kinase (1-18:0, 2-16:1), ER membrane	H+[erm] + diglyceride (1-18:0, 2-16:1)[erm] + CTP[erm] -> phosphatidate (1-18:0, 2-16:1)[erm] + CDP[erm]	1.32202e-32	-2.85231e-34	8.60989e-37	-4.0546e-11
r_2515	DAG kinase (1-18:1, 2-16:1), ER membrane	H+[erm] + diglyceride (1-18:1, 2-16:1)[erm] + CTP[erm] -> phosphatidate (1-18:1, 2-16:1)[erm] + CDP[erm]	-7.3477e-33	1.38043e-34	0	2.65296e-11
r_2516	DAG kinase (1-16:0, 2-18:1), ER membrane	H+[erm] + diglyceride (1-16:0, 2-18:1)[erm] + CTP[erm] -> phosphatidate (1-16:0, 2-18:1)[erm] + CDP[erm]	0.000348651	-5.71924e-36	-6.45649e-23	-4.48994e-17
r_2517	DAG kinase (1-16:1, 2-18:1), ER membrane	H+[erm] + diglyceride (1-16:1, 2-18:1)[erm] + CTP[erm] -> phosphatidate (1-16:1, 2-18:1)[erm] + CDP[erm]	-1.20988e-32	2.04686e-33	-3.15118e-37	-9.47635e-12
r_2518	DAG kinase (1-18:0, 2-18:1), ER membrane	H+[erm] + diglyceride (1-18:0, 2-18:1)[erm] + CTP[erm] -> phosphatidate (1-18:0, 2-18:1)[erm] + CDP[erm]	2.20548e-35	0.000123192	-2.34048e-22	-2.85034e-24
r_2519	DAG kinase (1-18:1, 2-18:1), ER membrane	H+[erm] + diglyceride (1-18:1, 2-18:1)[erm] + CTP[erm] -> phosphatidate (1-18:1, 2-18:1)[erm] + CDP[erm]	0.000826653	0.000181347	1.19579e-36	-2.43506e-11
r_2520	ethanolaminephosphotransferase (1-16:0, 2-16:1), ER membrane	diglyceride (1-16:0, 2-16:1)[erm] + CDP-ethanolamine[erm] -> H+[erm] + CMP[erm] + phosphatidylethanolamine (1-16:0, 2-16:1)[erm]	0	0	0	8.47415e-10
r_2521	ethanolaminephosphotransferase (1-16:1, 2-16:1), ER membrane	diglyceride (1-16:1, 2-16:1)[erm] + CDP-ethanolamine[erm] -> H+[erm] + CMP[erm] + phosphatidylethanolamine (1-16:1, 2-16:1)[erm]	0	0	-6.61557e-13	-1.57168e-08
r_2522	ethanolaminephosphotransferase (1-18:0, 2-16:1), ER membrane	diglyceride (1-18:0, 2-16:1)[erm] + CDP-ethanolamine[erm] -> H+[erm] + CMP[erm] + phosphatidylethanolamine (1-18:0, 2-16:1)[erm]	-1.32973e-32	-6.46716e-52	-1.79039e-19	-4.44438e-12
r_2523	ethanolaminephosphotransferase (1-18:1, 2-16:1), ER membrane	diglyceride (1-18:1, 2-16:1)[erm] + CDP-ethanolamine[erm] -> H+[erm] + CMP[erm] + phosphatidylethanolamine (1-18:1, 2-16:1)[erm]	0	0	0	-3.19255e-11
r_2524	ethanolaminephosphotransferase (1-16:0, 2-18:1), ER membrane	diglyceride (1-16:0, 2-18:1)[erm] + CDP-ethanolamine[erm] -> H+[erm] + CMP[erm] + phosphatidylethanolamine (1-16:0, 2-18:1)[erm]	0	0	-6.61557e-13	-1.57168e-08
r_2525	ethanolaminephosphotransferase (1-16:1, 2-18:1), ER membrane	diglyceride (1-16:1, 2-18:1)[erm] + CDP-ethanolamine[erm] -> H+[erm] + CMP[erm] + phosphatidylethanolamine (1-16:1, 2-18:1)[erm]	1.32973e-32	-2.31233e-33	0	1.90614e-11
r_2526	ethanolaminephosphotransferase (1-18:0, 2-18:1), ER membrane	diglyceride (1-18:0, 2-18:1)[erm] + CDP-ethanolamine[erm] -> H+[erm] + CMP[erm] + phosphatidylethanolamine (1-18:0, 2-18:1)[erm]	0	2.30114e-33	-4.74016e-37	4.44438e-12
r_2527	ethanolaminephosphotransferase (1-18:1, 2-18:1), ER membrane	diglyceride (1-18:1, 2-18:1)[erm] + CDP-ethanolamine[erm] -> H+[erm] + CMP[erm] + phosphatidylethanolamine (1-18:1, 2-18:1)[erm]	0	0	2.01389e-19	-3.80364e-21
r_2528	cholinephosphotransferase (1-16:0, 2-16:1), ER membrane	diglyceride (1-16:0, 2-16:1)[erm] + CDP-choline[erm] -> H+[erm] + CMP[erm] + phosphatidylcholine (1-16:0, 2-16:1)[erm]	0	0	6.61557e-13	1.48738e-08
r_2529	cholinephosphotransferase (1-16:1, 2-16:1), ER membrane	diglyceride (1-16:1, 2-16:1)[erm] + CDP-choline[erm] -> H+[erm] + CMP[erm] + phosphatidylcholine (1-16:1, 2-16:1)[erm]	0	0	-1.78449e-19	3.82973e-25
r_2530	cholinephosphotransferase (1-18:0, 2-16:1), ER membrane	diglyceride (1-18:0, 2-16:1)[erm] + CDP-choline[erm] -> H+[erm] + CMP[erm] + phosphatidylcholine (1-18:0, 2-16:1)[erm]	0	-5.71924e-36	2.0171e-21	1.86012e-09
r_2531	cholinephosphotransferase (1-18:1, 2-16:1), ER membrane	diglyceride (1-18:1, 2-16:1)[erm] + CDP-choline[erm] -> H+[erm] + CMP[erm] + phosphatidylcholine (1-18:1, 2-16:1)[erm]	0	-1.88707e-34	-4.19672e-22	-8.13387e-28
r_2532	cholinephosphotransferase (1-16:0, 2-18:1), ER membrane	diglyceride (1-16:0, 2-18:1)[erm] + CDP-choline[erm] -> H+[erm] + CMP[erm] + phosphatidylcholine (1-16:0, 2-18:1)[erm]	0	5.71924e-36	-2.88157e-22	8.28881e-11
r_2533	cholinephosphotransferase (1-16:1, 2-18:1), ER membrane	diglyceride (1-16:1, 2-18:1)[erm] + CDP-choline[erm] -> H+[erm] + CMP[erm] + phosphatidylcholine (1-16:1, 2-18:1)[erm]	-1.09e-33	0	0	-1.85345e-09
r_2534	cholinephosphotransferase (1-18:0, 2-18:1), ER membrane	diglyceride (1-18:0, 2-18:1)[erm] + CDP-choline[erm] -> H+[erm] + CMP[erm] + phosphatidylcholine (1-18:0, 2-18:1)[erm]	0	0	4.19672e-22	3.08185e-25
r_2535	cholinephosphotransferase (1-18:1, 2-18:1), ER membrane	diglyceride (1-18:1, 2-18:1)[erm] + CDP-choline[erm] -> H+[erm] + CMP[erm] + phosphatidylcholine (1-18:1, 2-18:1)[erm]	1.09e-33	0	1.98467e-12	4.71537e-08
r_2536	phosphatidylglycerolphosphate synthase (1-16:0, 2-16:1), mitochondrial membrane	CDP-diacylglycerol (1-16:0, 2-16:1)[mm] + glycerol 3-phosphate[mm] -> CMP[mm] + 3-(3-sn-phosphatidyl)-sn-glycerol 1-phosphate (1-16:0, 2-16:1)[mm]	0	0	0	9.02128e-21
r_2537	phosphatidylglycerolphosphate synthase (1-16:1, 2-16:1), mitochondrial membrane	CDP-diacylglycerol (1-16:1, 2-16:1)[mm] + glycerol 3-phosphate[mm] -> CMP[mm] + 3-(3-sn-phosphatidyl)-sn-glycerol 1-phosphate (1-16:1, 2-16:1)[mm]	0	0	0	3.18911e-19
r_2538	phosphatidylglycerolphosphate synthase (1-18:0, 2-16:1), mitochondrial membrane	CDP-diacylglycerol (1-18:0, 2-16:1)[mm] + glycerol 3-phosphate[mm] -> CMP[mm] + 3-(3-sn-phosphatidyl)-sn-glycerol 1-phosphate (1-18:0, 2-16:1)[mm]	0	0	0	-9.02473e-21
r_2539	phosphatidylglycerolphosphate synthase (1-18:1, 2-16:1), mitochondrial membrane	CDP-diacylglycerol (1-18:1, 2-16:1)[mm] + glycerol 3-phosphate[mm] -> CMP[mm] + 3-(3-sn-phosphatidyl)-sn-glycerol 1-phosphate (1-18:1, 2-16:1)[mm]	0	0	6.11713e-36	-1.12815e-21
r_2540	phosphatidylglycerolphosphate synthase (1-16:0, 2-18:1), mitochondrial membrane	CDP-diacylglycerol (1-16:0, 2-18:1)[mm] + glycerol 3-phosphate[mm] -> CMP[mm] + 3-(3-sn-phosphatidyl)-sn-glycerol 1-phosphate (1-16:0, 2-18:1)[mm]	-6.49929e-52	0	0	-6.53035e-26
r_2541	phosphatidylglycerolphosphate synthase (1-16:1, 2-18:1), mitochondrial membrane	CDP-diacylglycerol (1-16:1, 2-18:1)[mm] + glycerol 3-phosphate[mm] -> CMP[mm] + 3-(3-sn-phosphatidyl)-sn-glycerol 1-phosphate (1-16:1, 2-18:1)[mm]	0	0	0	-3.76017e-23
r_2542	PGP phosphatase (1-16:0, 2-16:1), mitochondrial membrane	3-(3-sn-phosphatidyl)-sn-glycerol 1-phosphate (1-16:0, 2-16:1)[mm] + H2O[mm] -> 2 H+[mm] + phosphatidylglycerol (1-16:0, 2-16:1)[mm] + phosphate[mm]	0	0	0	9.02128e-21
r_2543	PGP phosphatase (1-16:1, 2-16:1), mitochondrial membrane	3-(3-sn-phosphatidyl)-sn-glycerol 1-phosphate (1-16:1, 2-16:1)[mm] + H2O[mm] -> 2 H+[mm] + phosphate[mm] + phosphatidylglycerol (1-16:1, 2-16:1)[mm]	0	0	0	3.18911e-19
r_2544	PGP phosphatase (1-18:0, 2-16:1), mitochondrial membrane	3-(3-sn-phosphatidyl)-sn-glycerol 1-phosphate (1-18:0, 2-16:1)[mm] + H2O[mm] -> 2 H+[mm] + phosphate[mm] + phosphatidylglycerol (1-18:0, 2-16:1)[mm]	0	0	0	-9.02473e-21
r_2545	PGP phosphatase (1-18:1, 2-16:1), mitochondrial membrane	3-(3-sn-phosphatidyl)-sn-glycerol 1-phosphate (1-18:1, 2-16:1)[mm] + H2O[mm] -> 2 H+[mm] + phosphate[mm] + phosphatidylglycerol (1-18:1, 2-16:1)[mm]	0	0	6.11713e-36	-1.12815e-21
r_2546	PGP phosphatase (1-16:0, 2-18:1), mitochondrial membrane	3-(3-sn-phosphatidyl)-sn-glycerol 1-phosphate (1-16:0, 2-18:1)[mm] + H2O[mm] -> 2 H+[mm] + phosphate[mm] + phosphatidylglycerol (1-16:0, 2-18:1)[mm]	-5.14919e-52	0	0	-6.53035e-26
r_2547	PGP phosphatase (1-16:1, 2-18:1), mitochondrial membrane	3-(3-sn-phosphatidyl)-sn-glycerol 1-phosphate (1-16:1, 2-18:1)[mm] + H2O[mm] -> 2 H+[mm] + phosphate[mm] + phosphatidylglycerol (1-16:1, 2-18:1)[mm]	0	0	0	-3.76017e-23
r_2548	CL synthase (1-16:0, 2-16:1, 3-16:0, 4-16:1), mitochondrial membrane	CDP-diacylglycerol (1-16:0, 2-16:1)[mm] + phosphatidylglycerol (1-16:0, 2-16:1)[mm] -> 2 H+[mm] + CMP[mm] + cardiolipin (1-16:0, 2-16:1, 3-16:0, 4-16:1)[mm]	0	0	0	9.02463e-21
r_2549	CL synthase (1-16:0, 2-16:1, 3-16:1, 4-16:1), mitochondrial membrane	CDP-diacylglycerol (1-16:0, 2-16:1)[mm] + phosphatidylglycerol (1-16:1, 2-16:1)[mm] -> 2 H+[mm] + CMP[mm] + cardiolipin (1-16:0, 2-16:1, 3-16:1, 4-16:1)[mm]	0	0	0	-4.4942e-17
r_2550	CL synthase (1-16:0, 2-16:1, 3-18:0, 4-16:1), mitochondrial membrane	CDP-diacylglycerol (1-16:0, 2-16:1)[mm] + phosphatidylglycerol (1-18:0, 2-16:1)[mm] -> 2 H+[mm] + CMP[mm] + cardiolipin (1-16:0, 2-16:1, 3-18:0, 4-16:1)[mm]	0	0	0	-1.87595e-09
r_2551	CL synthase (1-16:0, 2-16:1, 3-18:1, 4-16:1), mitochondrial membrane	CDP-diacylglycerol (1-16:0, 2-16:1)[mm] + phosphatidylglycerol (1-18:1, 2-16:1)[mm] -> 2 H+[mm] + CMP[mm] + cardiolipin (1-16:0, 2-16:1, 3-18:1, 4-16:1)[mm]	0	0	0	1.31451e-24
r_2552	CL synthase (1-16:0, 2-16:1, 3-16:0, 4-18:1), mitochondrial membrane	CDP-diacylglycerol (1-16:0, 2-16:1)[mm] + phosphatidylglycerol (1-16:0, 2-18:1)[mm] -> 2 H+[mm] + CMP[mm] + cardiolipin (1-16:0, 2-16:1, 3-16:0, 4-18:1)[mm]	0	0	0	3.17763e-19
r_2553	CL synthase (1-16:0, 2-16:1, 3-16:1, 4-18:1), mitochondrial membrane	CDP-diacylglycerol (1-16:0, 2-16:1)[mm] + phosphatidylglycerol (1-16:1, 2-18:1)[mm] -> 2 H+[mm] + CMP[mm] + cardiolipin (1-16:0, 2-16:1, 3-16:1, 4-18:1)[mm]	0	0	0	-2.11042e-36
r_2554	CL synthase (1-16:1, 2-16:1, 3-16:0, 4-16:1), mitochondrial membrane	CDP-diacylglycerol (1-16:1, 2-16:1)[mm] + phosphatidylglycerol (1-16:0, 2-16:1)[mm] -> 2 H+[mm] + CMP[mm] + cardiolipin (1-16:1, 2-16:1, 3-16:0, 4-16:1)[mm]	0	0	0	2.52039e-30
r_2555	CL synthase (1-16:1, 2-16:1, 3-16:1, 4-16:1), mitochondrial membrane	CDP-diacylglycerol (1-16:1, 2-16:1)[mm] + phosphatidylglycerol (1-16:1, 2-16:1)[mm] -> 2 H+[mm] + CMP[mm] + cardiolipin (1-16:1, 2-16:1, 3-16:1, 4-16:1)[mm]	0	0	-1.24936e-39	-5.9464e-21
r_2556	CL synthase (1-16:1, 2-16:1, 3-18:0, 4-16:1), mitochondrial membrane	CDP-diacylglycerol (1-16:1, 2-16:1)[mm] + phosphatidylglycerol (1-18:0, 2-16:1)[mm] -> 2 H+[mm] + CMP[mm] + cardiolipin (1-16:1, 2-16:1, 3-18:0, 4-16:1)[mm]	0	0	1.61412e-23	8.18284e-23
r_2557	CL synthase (1-16:1, 2-16:1, 3-18:1, 4-16:1), mitochondrial membrane	CDP-diacylglycerol (1-16:1, 2-16:1)[mm] + phosphatidylglycerol (1-18:1, 2-16:1)[mm] -> 2 H+[mm] + CMP[mm] + cardiolipin (1-16:1, 2-16:1, 3-18:1, 4-16:1)[mm]	0	0	0	-6.45328e-28
r_2558	CL synthase (1-16:1, 2-16:1, 3-16:0, 4-18:1), mitochondrial membrane	CDP-diacylglycerol (1-16:1, 2-16:1)[mm] + phosphatidylglycerol (1-16:0, 2-18:1)[mm] -> 2 H+[mm] + CMP[mm] + cardiolipin (1-16:1, 2-16:1, 3-16:0, 4-18:1)[mm]	0	0	0	-4.31834e-12
r_2559	CL synthase (1-16:1, 2-16:1, 3-16:1, 4-18:1), mitochondrial membrane	CDP-diacylglycerol (1-16:1, 2-16:1)[mm] + phosphatidylglycerol (1-16:1, 2-18:1)[mm] -> 2 H+[mm] + CMP[mm] + cardiolipin (1-16:1, 2-16:1, 3-16:1, 4-18:1)[mm]	0	0	0	-6.9959e-24
r_2560	CL synthase (1-18:0, 2-16:1, 3-16:0, 4-16:1), mitochondrial membrane	CDP-diacylglycerol (1-18:0, 2-16:1)[mm] + phosphatidylglycerol (1-16:0, 2-16:1)[mm] -> 2 H+[mm] + CMP[mm] + cardiolipin (1-18:0, 2-16:1, 3-16:0, 4-16:1)[mm]	0	0	0	-4.94834e-41
r_2561	CL synthase (1-18:0, 2-16:1, 3-16:1, 4-16:1), mitochondrial membrane	CDP-diacylglycerol (1-18:0, 2-16:1)[mm] + phosphatidylglycerol (1-16:1, 2-16:1)[mm] -> 2 H+[mm] + CMP[mm] + cardiolipin (1-18:0, 2-16:1, 3-16:1, 4-16:1)[mm]	0	0	0	-2.80421e-16
r_2562	CL synthase (1-18:0, 2-16:1, 3-18:0, 4-16:1), mitochondrial membrane	CDP-diacylglycerol (1-18:0, 2-16:1)[mm] + phosphatidylglycerol (1-18:0, 2-16:1)[mm] -> 2 H+[mm] + CMP[mm] + cardiolipin (1-18:0, 2-16:1, 3-18:0, 4-16:1)[mm]	0	0	1.98848e-21	3.41971e-41
r_2563	CL synthase (1-18:0, 2-16:1, 3-18:1, 4-16:1), mitochondrial membrane	CDP-diacylglycerol (1-18:0, 2-16:1)[mm] + phosphatidylglycerol (1-18:1, 2-16:1)[mm] -> 2 H+[mm] + CMP[mm] + cardiolipin (1-18:0, 2-16:1, 3-18:1, 4-16:1)[mm]	0	0	0	-8.83673e-09
r_2564	CL synthase (1-18:0, 2-16:1, 3-16:0, 4-18:1), mitochondrial membrane	CDP-diacylglycerol (1-18:0, 2-16:1)[mm] + phosphatidylglycerol (1-16:0, 2-18:1)[mm] -> 2 H+[mm] + CMP[mm] + cardiolipin (1-18:0, 2-16:1, 3-16:0, 4-18:1)[mm]	0	0	0	-6.23862e-26
r_2565	CL synthase (1-18:0, 2-16:1, 3-16:1, 4-18:1), mitochondrial membrane	CDP-diacylglycerol (1-18:0, 2-16:1)[mm] + phosphatidylglycerol (1-16:1, 2-18:1)[mm] -> 2 H+[mm] + CMP[mm] + cardiolipin (1-18:0, 2-16:1, 3-16:1, 4-18:1)[mm]	0	0	0	-6.33902e-26
r_2566	CL synthase (1-18:1, 2-16:1, 3-16:0, 4-16:1), mitochondrial membrane	CDP-diacylglycerol (1-18:1, 2-16:1)[mm] + phosphatidylglycerol (1-16:0, 2-16:1)[mm] -> 2 H+[mm] + CMP[mm] + cardiolipin (1-18:1, 2-16:1, 3-16:0, 4-16:1)[mm]	0	0	0	3.50144e-11
r_2567	CL synthase (1-18:1, 2-16:1, 3-16:1, 4-16:1), mitochondrial membrane	CDP-diacylglycerol (1-18:1, 2-16:1)[mm] + phosphatidylglycerol (1-16:1, 2-16:1)[mm] -> 2 H+[mm] + CMP[mm] + cardiolipin (1-18:1, 2-16:1, 3-16:1, 4-16:1)[mm]	0	0	-8.96567e-20	-1.17759e-20
r_2568	CL synthase (1-18:1, 2-16:1, 3-18:0, 4-16:1), mitochondrial membrane	CDP-diacylglycerol (1-18:1, 2-16:1)[mm] + phosphatidylglycerol (1-18:0, 2-16:1)[mm] -> 2 H+[mm] + CMP[mm] + cardiolipin (1-18:1, 2-16:1, 3-18:0, 4-16:1)[mm]	0	0	-9.17761e-22	-3.34194e-08
r_2569	CL synthase (1-18:1, 2-16:1, 3-18:1, 4-16:1), mitochondrial membrane	CDP-diacylglycerol (1-18:1, 2-16:1)[mm] + phosphatidylglycerol (1-18:1, 2-16:1)[mm] -> 2 H+[mm] + CMP[mm] + cardiolipin (1-18:1, 2-16:1, 3-18:1, 4-16:1)[mm]	0	0	6.09399e-38	-1.22922e-21
r_2570	CL synthase (1-18:1, 2-16:1, 3-16:0, 4-18:1), mitochondrial membrane	CDP-diacylglycerol (1-18:1, 2-16:1)[mm] + phosphatidylglycerol (1-16:0, 2-18:1)[mm] -> 2 H+[mm] + CMP[mm] + cardiolipin (1-18:1, 2-16:1, 3-16:0, 4-18:1)[mm]	0	1.11228e-33	0	-6.51509e-24
r_2571	CL synthase (1-18:1, 2-16:1, 3-16:1, 4-18:1), mitochondrial membrane	CDP-diacylglycerol (1-18:1, 2-16:1)[mm] + phosphatidylglycerol (1-16:1, 2-18:1)[mm] -> 2 H+[mm] + CMP[mm] + cardiolipin (1-18:1, 2-16:1, 3-16:1, 4-18:1)[mm]	0	0	0	-3.29691e-19
r_2572	CL synthase (1-16:0, 2-18:1, 3-16:0, 4-16:1), mitochondrial membrane	CDP-diacylglycerol (1-16:0, 2-18:1)[mm] + phosphatidylglycerol (1-16:0, 2-16:1)[mm] -> 2 H+[mm] + CMP[mm] + cardiolipin (1-16:0, 2-18:1, 3-16:0, 4-16:1)[mm]	0	0	0	-2.51945e-30
r_2573	CL synthase (1-16:0, 2-18:1, 3-16:1, 4-16:1), mitochondrial membrane	CDP-diacylglycerol (1-16:0, 2-18:1)[mm] + phosphatidylglycerol (1-16:1, 2-16:1)[mm] -> 2 H+[mm] + CMP[mm] + cardiolipin (1-16:0, 2-18:1, 3-16:1, 4-16:1)[mm]	0	0	-8.64472e-22	3.27653e-19
r_2574	CL synthase (1-16:0, 2-18:1, 3-18:0, 4-16:1), mitochondrial membrane	CDP-diacylglycerol (1-16:0, 2-18:1)[mm] + phosphatidylglycerol (1-18:0, 2-16:1)[mm] -> 2 H+[mm] + CMP[mm] + cardiolipin (1-16:0, 2-18:1, 3-18:0, 4-16:1)[mm]	0	0	0	2.69255e-29
r_2575	CL synthase (1-16:0, 2-18:1, 3-18:1, 4-16:1), mitochondrial membrane	CDP-diacylglycerol (1-16:0, 2-18:1)[mm] + phosphatidylglycerol (1-18:1, 2-16:1)[mm] -> 2 H+[mm] + CMP[mm] + cardiolipin (1-16:0, 2-18:1, 3-18:1, 4-16:1)[mm]	0	0	0	1.78117e-25
r_2576	CL synthase (1-16:0, 2-18:1, 3-16:0, 4-18:1), mitochondrial membrane	CDP-diacylglycerol (1-16:0, 2-18:1)[mm] + phosphatidylglycerol (1-16:0, 2-18:1)[mm] -> 2 H+[mm] + CMP[mm] + cardiolipin (1-16:0, 2-18:1, 3-16:0, 4-18:1)[mm]	0	0	0	1.89771e-20
r_2577	CL synthase (1-16:0, 2-18:1, 3-16:1, 4-18:1), mitochondrial membrane	CDP-diacylglycerol (1-16:0, 2-18:1)[mm] + phosphatidylglycerol (1-16:1, 2-18:1)[mm] -> 2 H+[mm] + CMP[mm] + cardiolipin (1-16:0, 2-18:1, 3-16:1, 4-18:1)[mm]	0	0	0	-5.13123e-19
r_2578	CL synthase (1-16:1, 2-18:1, 3-16:0, 4-16:1), mitochondrial membrane	CDP-diacylglycerol (1-16:1, 2-18:1)[mm] + phosphatidylglycerol (1-16:0, 2-16:1)[mm] -> 2 H+[mm] + CMP[mm] + cardiolipin (1-16:1, 2-18:1, 3-16:0, 4-16:1)[mm]	0	0	0	3.5053e-37
r_2579	CL synthase (1-16:1, 2-18:1, 3-16:1, 4-16:1), mitochondrial membrane	CDP-diacylglycerol (1-16:1, 2-18:1)[mm] + phosphatidylglycerol (1-16:1, 2-16:1)[mm] -> 2 H+[mm] + CMP[mm] + cardiolipin (1-16:1, 2-18:1, 3-16:1, 4-16:1)[mm]	0	0	0	-1.65684e-16
r_2580	CL synthase (1-16:1, 2-18:1, 3-18:0, 4-16:1), mitochondrial membrane	CDP-diacylglycerol (1-16:1, 2-18:1)[mm] + phosphatidylglycerol (1-18:0, 2-16:1)[mm] -> 2 H+[mm] + CMP[mm] + cardiolipin (1-16:1, 2-18:1, 3-18:0, 4-16:1)[mm]	0	0	0	-2.44216e-09
r_2581	CL synthase (1-16:1, 2-18:1, 3-18:1, 4-16:1), mitochondrial membrane	CDP-diacylglycerol (1-16:1, 2-18:1)[mm] + phosphatidylglycerol (1-18:1, 2-16:1)[mm] -> 2 H+[mm] + CMP[mm] + cardiolipin (1-16:1, 2-18:1, 3-18:1, 4-16:1)[mm]	0	0	0	1.13718e-22
r_2582	CL synthase (1-16:1, 2-18:1, 3-16:0, 4-18:1), mitochondrial membrane	CDP-diacylglycerol (1-16:1, 2-18:1)[mm] + phosphatidylglycerol (1-16:0, 2-18:1)[mm] -> 2 H+[mm] + CMP[mm] + cardiolipin (1-16:1, 2-18:1, 3-16:0, 4-18:1)[mm]	0	0	4.47655e-37	-5.49433e-19
r_2583	CL synthase (1-16:1, 2-18:1, 3-16:1, 4-18:1), mitochondrial membrane	CDP-diacylglycerol (1-16:1, 2-18:1)[mm] + phosphatidylglycerol (1-16:1, 2-18:1)[mm] -> 2 H+[mm] + CMP[mm] + cardiolipin (1-16:1, 2-18:1, 3-16:1, 4-18:1)[mm]	0	0	0	-1.0107e-22
r_2584	CL (1-16:0, 2-16:1, 3-16:0, 4-16:1) phospholipase (1-position), mitochondrial membrane	H2O[mm] + cardiolipin (1-16:0, 2-16:1, 3-16:0, 4-16:1)[mm] -> H+[mm] + monolysocardiolipin (2-16:1, 3-16:0, 4-16:1)[mm] + palmitate[mm]	0	0	-1.98272e-36	8.51672e-12
r_2585	CL (1-16:0, 2-16:1, 3-16:1, 4-16:1) phospholipase (1-position), mitochondrial membrane	H2O[mm] + cardiolipin (1-16:0, 2-16:1, 3-16:1, 4-16:1)[mm] -> H+[mm] + palmitate[mm] + monolysocardiolipin (2-16:1, 3-16:1, 4-16:1)[mm]	0	0	8.60844e-36	1.13584e-19
r_2586	CL (1-16:0, 2-16:1, 3-18:0, 4-16:1) phospholipase (1-position), mitochondrial membrane	H2O[mm] + cardiolipin (1-16:0, 2-16:1, 3-18:0, 4-16:1)[mm] -> H+[mm] + palmitate[mm] + monolysocardiolipin (2-16:1, 3-18:0, 4-16:1)[mm]	0	0	2.25137e-35	3.40299e-08
r_2587	CL (1-16:0, 2-16:1, 3-18:1, 4-16:1) phospholipase (1-position), mitochondrial membrane	H2O[mm] + cardiolipin (1-16:0, 2-16:1, 3-18:1, 4-16:1)[mm] -> H+[mm] + palmitate[mm] + monolysocardiolipin (2-16:1, 3-18:1, 4-16:1)[mm]	0	0	-5.96906e-38	0
r_2588	CL (1-16:0, 2-16:1, 3-16:0, 4-18:1) phospholipase (1-position), mitochondrial membrane	H2O[mm] + cardiolipin (1-16:0, 2-16:1, 3-16:0, 4-18:1)[mm] -> H+[mm] + palmitate[mm] + monolysocardiolipin (2-16:1, 3-16:0, 4-18:1)[mm]	0	0	-3.42927e-21	-2.43784e-09
r_2589	CL (1-16:0, 2-16:1, 3-16:1, 4-18:1) phospholipase (1-position), mitochondrial membrane	H2O[mm] + cardiolipin (1-16:0, 2-16:1, 3-16:1, 4-18:1)[mm] -> H+[mm] + palmitate[mm] + monolysocardiolipin (2-16:1, 3-16:1, 4-18:1)[mm]	0	0	-3.63971e-36	1.89965e-20
r_2590	CL (1-18:0, 2-16:1, 3-16:0, 4-16:1) phospholipase (1-position), mitochondrial membrane	H2O[mm] + cardiolipin (1-18:0, 2-16:1, 3-16:0, 4-16:1)[mm] -> H+[mm] + monolysocardiolipin (2-16:1, 3-16:0, 4-16:1)[mm] + stearate[mm]	0	0	-1.94132e-34	-5.43607e-20
r_2591	CL (1-18:0, 2-16:1, 3-16:1, 4-16:1) phospholipase (1-position), mitochondrial membrane	H2O[mm] + cardiolipin (1-18:0, 2-16:1, 3-16:1, 4-16:1)[mm] -> H+[mm] + monolysocardiolipin (2-16:1, 3-16:1, 4-16:1)[mm] + stearate[mm]	0	0	0	-3.80845e-20
r_2592	CL (1-18:0, 2-16:1, 3-18:0, 4-16:1) phospholipase (1-position), mitochondrial membrane	H2O[mm] + cardiolipin (1-18:0, 2-16:1, 3-18:0, 4-16:1)[mm] -> H+[mm] + monolysocardiolipin (2-16:1, 3-18:0, 4-16:1)[mm] + stearate[mm]	0	0	3.92229e-34	-1.25515e-21
r_2593	CL (1-18:0, 2-16:1, 3-18:1, 4-16:1) phospholipase (1-position), mitochondrial membrane	H2O[mm] + cardiolipin (1-18:0, 2-16:1, 3-18:1, 4-16:1)[mm] -> H+[mm] + monolysocardiolipin (2-16:1, 3-18:1, 4-16:1)[mm] + stearate[mm]	0	0	-1.96114e-34	5.94648e-21
r_2594	CL (1-18:0, 2-16:1, 3-16:0, 4-18:1) phospholipase (1-position), mitochondrial membrane	H2O[mm] + cardiolipin (1-18:0, 2-16:1, 3-16:0, 4-18:1)[mm] -> H+[mm] + monolysocardiolipin (2-16:1, 3-16:0, 4-18:1)[mm] + stearate[mm]	0	0	2.13817e-34	-1.89899e-20
r_2595	CL (1-18:0, 2-16:1, 3-16:1, 4-18:1) phospholipase (1-position), mitochondrial membrane	H2O[mm] + cardiolipin (1-18:0, 2-16:1, 3-16:1, 4-18:1)[mm] -> H+[mm] + monolysocardiolipin (2-16:1, 3-16:1, 4-18:1)[mm] + stearate[mm]	0	0	-2.13818e-34	3.14284e-19
r_2596	CL (1-16:0, 2-18:1, 3-16:0, 4-16:1) phospholipase (1-position), mitochondrial membrane	H2O[mm] + cardiolipin (1-16:0, 2-18:1, 3-16:0, 4-16:1)[mm] -> H+[mm] + palmitate[mm] + monolysocardiolipin (2-18:1, 3-16:0, 4-16:1)[mm]	0	0	0	3.17755e-19
r_2597	CL (1-16:0, 2-18:1, 3-16:1, 4-16:1) phospholipase (1-position), mitochondrial membrane	H2O[mm] + cardiolipin (1-16:0, 2-18:1, 3-16:1, 4-16:1)[mm] -> H+[mm] + palmitate[mm] + monolysocardiolipin (2-18:1, 3-16:1, 4-16:1)[mm]	0	0	0	-1.3178e-23
r_2598	CL (1-16:0, 2-18:1, 3-18:0, 4-16:1) phospholipase (1-position), mitochondrial membrane	H2O[mm] + cardiolipin (1-16:0, 2-18:1, 3-18:0, 4-16:1)[mm] -> H+[mm] + palmitate[mm] + monolysocardiolipin (2-18:1, 3-18:0, 4-16:1)[mm]	0	0	1.79313e-19	2.30311e-11
r_2599	CL (1-16:0, 2-18:1, 3-18:1, 4-16:1) phospholipase (1-position), mitochondrial membrane	H2O[mm] + cardiolipin (1-16:0, 2-18:1, 3-18:1, 4-16:1)[mm] -> H+[mm] + palmitate[mm] + monolysocardiolipin (2-18:1, 3-18:1, 4-16:1)[mm]	0	0	0	9.89749e-21
r_2600	CL (1-16:0, 2-18:1, 3-16:0, 4-18:1) phospholipase (1-position), mitochondrial membrane	H2O[mm] + cardiolipin (1-16:0, 2-18:1, 3-16:0, 4-18:1)[mm] -> H+[mm] + palmitate[mm] + monolysocardiolipin (2-18:1, 3-16:0, 4-18:1)[mm]	0	0	0	0
r_2601	CL (1-16:0, 2-18:1, 3-16:1, 4-18:1) phospholipase (1-position), mitochondrial membrane	H2O[mm] + cardiolipin (1-16:0, 2-18:1, 3-16:1, 4-18:1)[mm] -> H+[mm] + palmitate[mm] + monolysocardiolipin (2-18:1, 3-16:1, 4-18:1)[mm]	0	-7.80514e-20	-4.10014e-19	-3.21381e-08
r_2602	CL (1-16:0, 2-16:1, 3-16:0, 4-16:1) phospholipase (3-position), mitochondrial membrane	H2O[mm] + cardiolipin (1-16:0, 2-16:1, 3-16:0, 4-16:1)[mm] -> H+[mm] + palmitate[mm] + monolysocardiolipin (1-16:0, 2-16:1, 4-16:1)[mm]	0	0	1.98272e-36	-8.51672e-12
r_2603	CL (1-16:0, 2-16:1, 3-18:0, 4-16:1) phospholipase (3-position), mitochondrial membrane	H2O[mm] + cardiolipin (1-16:0, 2-16:1, 3-18:0, 4-16:1)[mm] -> H+[mm] + stearate[mm] + monolysocardiolipin (1-16:0, 2-16:1, 4-16:1)[mm]	0	0	-1.12568e-35	-3.59059e-08
r_2604	CL (1-16:0, 2-16:1, 3-16:0, 4-18:1) phospholipase (3-position), mitochondrial membrane	H2O[mm] + cardiolipin (1-16:0, 2-16:1, 3-16:0, 4-18:1)[mm] -> H+[mm] + palmitate[mm] + monolysocardiolipin (1-16:0, 2-16:1, 4-18:1)[mm]	0	0	3.42927e-21	2.43784e-09
r_2605	CL (1-16:1, 2-16:1, 3-16:0, 4-16:1) phospholipase (3-position), mitochondrial membrane	H2O[mm] + cardiolipin (1-16:1, 2-16:1, 3-16:0, 4-16:1)[mm] -> H+[mm] + palmitate[mm] + monolysocardiolipin (1-16:1, 2-16:1, 4-16:1)[mm]	0	0	0	-5.44846e-20
r_2606	CL (1-16:1, 2-16:1, 3-18:0, 4-16:1) phospholipase (3-position), mitochondrial membrane	H2O[mm] + cardiolipin (1-16:1, 2-16:1, 3-18:0, 4-16:1)[mm] -> H+[mm] + stearate[mm] + monolysocardiolipin (1-16:1, 2-16:1, 4-16:1)[mm]	0	2.33338e-39	2.11723e-34	1.95006e-22
r_2607	CL (1-16:1, 2-16:1, 3-16:0, 4-18:1) phospholipase (3-position), mitochondrial membrane	H2O[mm] + cardiolipin (1-16:1, 2-16:1, 3-16:0, 4-18:1)[mm] -> H+[mm] + palmitate[mm] + monolysocardiolipin (1-16:1, 2-16:1, 4-18:1)[mm]	0	0	2.14042e-34	-3.33286e-19
r_2608	CL (1-18:0, 2-16:1, 3-16:0, 4-16:1) phospholipase (3-position), mitochondrial membrane	H2O[mm] + cardiolipin (1-18:0, 2-16:1, 3-16:0, 4-16:1)[mm] -> H+[mm] + palmitate[mm] + monolysocardiolipin (1-18:0, 2-16:1, 4-16:1)[mm]	0	0	1.94132e-34	5.43607e-20
r_2609	CL (1-18:0, 2-16:1, 3-18:0, 4-16:1) phospholipase (3-position), mitochondrial membrane	H2O[mm] + cardiolipin (1-18:0, 2-16:1, 3-18:0, 4-16:1)[mm] -> H+[mm] + stearate[mm] + monolysocardiolipin (1-18:0, 2-16:1, 4-16:1)[mm]	0	0	1.98848e-21	1.25515e-21
r_2610	CL (1-18:0, 2-16:1, 3-16:0, 4-18:1) phospholipase (3-position), mitochondrial membrane	H2O[mm] + cardiolipin (1-18:0, 2-16:1, 3-16:0, 4-18:1)[mm] -> H+[mm] + palmitate[mm] + monolysocardiolipin (1-18:0, 2-16:1, 4-18:1)[mm]	0	0	-2.13817e-34	1.89898e-20
r_2611	CL (1-18:1, 2-16:1, 3-16:0, 4-16:1) phospholipase (3-position), mitochondrial membrane	H2O[mm] + cardiolipin (1-18:1, 2-16:1, 3-16:0, 4-16:1)[mm] -> H+[mm] + palmitate[mm] + monolysocardiolipin (1-18:1, 2-16:1, 4-16:1)[mm]	0	0	-1.96114e-34	3.4014e-08
r_2612	CL (1-18:1, 2-16:1, 3-18:0, 4-16:1) phospholipase (3-position), mitochondrial membrane	H2O[mm] + cardiolipin (1-18:1, 2-16:1, 3-18:0, 4-16:1)[mm] -> H+[mm] + stearate[mm] + monolysocardiolipin (1-18:1, 2-16:1, 4-16:1)[mm]	0	2.87905e-36	5.95989e-36	-8.2053e-21
r_2613	CL (1-18:1, 2-16:1, 3-16:0, 4-18:1) phospholipase (3-position), mitochondrial membrane	H2O[mm] + cardiolipin (1-18:1, 2-16:1, 3-16:0, 4-18:1)[mm] -> H+[mm] + palmitate[mm] + monolysocardiolipin (1-18:1, 2-16:1, 4-18:1)[mm]	0	0	-3.42927e-21	-1.89744e-20
r_2614	CL (1-16:0, 2-18:1, 3-16:0, 4-16:1) phospholipase (3-position), mitochondrial membrane	H2O[mm] + cardiolipin (1-16:0, 2-18:1, 3-16:0, 4-16:1)[mm] -> H+[mm] + palmitate[mm] + monolysocardiolipin (1-16:0, 2-18:1, 4-16:1)[mm]	0	0	0	-3.17755e-19
r_2615	CL (1-16:0, 2-18:1, 3-18:0, 4-16:1) phospholipase (3-position), mitochondrial membrane	H2O[mm] + cardiolipin (1-16:0, 2-18:1, 3-18:0, 4-16:1)[mm] -> H+[mm] + stearate[mm] + monolysocardiolipin (1-16:0, 2-18:1, 4-16:1)[mm]	0	0	-1.79313e-19	-2.30311e-11
r_2616	CL (1-16:0, 2-18:1, 3-16:0, 4-18:1) phospholipase (3-position), mitochondrial membrane	H2O[mm] + cardiolipin (1-16:0, 2-18:1, 3-16:0, 4-18:1)[mm] -> H+[mm] + palmitate[mm] + monolysocardiolipin (1-16:0, 2-18:1, 4-18:1)[mm]	0	0	0	1.89771e-20
r_2617	CL (1-16:1, 2-18:1, 3-16:0, 4-16:1) phospholipase (3-position), mitochondrial membrane	H2O[mm] + cardiolipin (1-16:1, 2-18:1, 3-16:0, 4-16:1)[mm] -> H+[mm] + palmitate[mm] + monolysocardiolipin (1-16:1, 2-18:1, 4-16:1)[mm]	3.74099e-36	0	0	-5.39792e-12
r_2618	CL (1-16:1, 2-18:1, 3-18:0, 4-16:1) phospholipase (3-position), mitochondrial membrane	H2O[mm] + cardiolipin (1-16:1, 2-18:1, 3-18:0, 4-16:1)[mm] -> H+[mm] + stearate[mm] + monolysocardiolipin (1-16:1, 2-18:1, 4-16:1)[mm]	1.49639e-35	1.36005e-35	3.31159e-39	-1.00392e-19
r_2619	CL (1-16:1, 2-18:1, 3-16:0, 4-18:1) phospholipase (3-position), mitochondrial membrane	H2O[mm] + cardiolipin (1-16:1, 2-18:1, 3-16:0, 4-18:1)[mm] -> H+[mm] + palmitate[mm] + monolysocardiolipin (1-16:1, 2-18:1, 4-18:1)[mm]	0	7.80514e-20	4.11455e-19	0
r_2620	MLCL (2-16:1, 3-16:0, 4-16:1):PC (1-16:0, 2-16:1) acyltransferase, mitochondrial membrane	monolysocardiolipin (2-16:1, 3-16:0, 4-16:1)[mm] + phosphatidylcholine (1-16:0, 2-16:1)[mm] <=> cardiolipin (1-16:1, 2-16:1, 3-16:0, 4-16:1)[mm] + 1-acylglycerophosphocholine (16:0)[mm]	0	0	-4.10134e-36	3.6144e-09
[truncated: 2,134 more rows]

## Sheet: Table S2.2. Sc EC1118 global
id	reactions	formula	total_flux
r_0001	(R)-lactate:ferricytochrome-c 2-oxidoreductase	(R)-lactate[c] + 2 ferricytochrome c[m] -> 2 ferrocytochrome c[m] + pyruvate[c]	0
r_0002	(R)-lactate:ferricytochrome-c 2-oxidoreductase	(R)-lactate[m] + 2 ferricytochrome c[m] -> 2 ferrocytochrome c[m] + pyruvate[m]	0
r_0003	(R,R)-butanediol dehydrogenase	(R,R)-2,3-butanediol[c] + NAD[c] <=> (R)-acetoin[c] + H+[c] + NADH[c]	-0.148106
r_0004	(S)-lactate:ferricytochrome-c 2-oxidoreductase	(S)-lactate[c] + 2 ferricytochrome c[m] -> 2 ferrocytochrome c[m] + pyruvate[c]	3.11808e-42
r_0005	1,3-beta-glucan synthase	UDP-D-glucose[c] -> (1->3)-beta-D-glucan[ce] + H+[c] + UDP[c]	0.160865
r_0006	1,6-beta-glucan synthase	UDP-D-glucose[c] -> (1->6)-beta-D-glucan[ce] + H+[c] + UDP[c]	0.0537477
r_0007	1-(5-phosphoribosyl)-5-[(5-phosphoribosylamino)methylideneamino)imidazole-4-carboxamide isomerase	1-(5-phospho-D-ribosyl)-5-[(5-phospho-D-ribosylamino)methylideneamino]imidazole-4-carboxamide[c] -> 5-[(5-phospho-1-deoxy-D-ribulos-1-ylamino)methylideneamino]-1-(5-phospho-D-ribosyl)imidazole-4-carboxamide[c]	0
r_0012	1-pyrroline-5-carboxylate dehydrogenase	1-pyrroline-5-carboxylate[m] + 2 H2O[m] + NAD[m] -> H+[m] + L-glutamate[m] + NADH[m]	-2.75257e-31
r_0013	2,3-diketo-5-methylthio-1-phosphopentane degradation reaction	5-(methylsulfanyl)-2,3-dioxopentyl phosphate[c] + 3 H2O[c] -> 4-methylthio-2-oxobutanoate[c] + formate[c] + 6 H+[c] + phosphate[c]	2.20753e-12
r_0014	2,5-diamino-6-ribitylamino-4(3H)-pyrimidinone 5'-phosphate deaminase	2,5-diamino-6-(5-phosphono)ribitylamino-4(3H)-pyrimidinone[c] + H+[c] + H2O[c] -> 5-amino-6-(5-phosphoribitylamino)uracil[c] + ammonium[c]	0.000273258
r_0015	2,5-diamino-6-ribosylamino-4(3H)-pyrimidinone 5'-phosphate reductase (NADPH)	2,5-diamino-4-hydroxy-6-(5-phosphoribosylamino)pyrimidine[c] + H+[c] + NADPH[c] -> 2,5-diamino-6-(5-phosphono)ribitylamino-4(3H)-pyrimidinone[c] + NADP(+)[c]	0.000273258
r_0016	2-aceto-2-hydroxybutanoate synthase	2-oxobutanoate[m] + H+[m] + pyruvate[m] -> (S)-2-acetyl-2-hydroxybutanoate[m] + carbon dioxide[m]	-5.62053e-12
r_0017	2-amino-4-hydroxy-6-hydroxymethyldihydropteridine diphosphokinase	2-amino-6-(hydroxymethyl)-7,8-dihydropteridin-4-ol[m] + ATP[m] -> (2-amino-4-hydroxy-7,8-dihydropteridin-6-yl)methyl trihydrogen diphosphate[m] + AMP[m] + H+[m]	0
r_0018	2-aminoadipate transaminase	2-oxoadipic acid[c] + L-glutamate[c] <=> 2-oxoglutarate[c] + L-2-aminoadipate[c]	0.0663057
r_0019	2-dehydropantoate 2-reductase	2-dehydropantoate[c] + H+[c] + NADPH[c] -> (R)-pantoate[c] + NADP(+)[c]	0
r_0020	2-deoxy-D-arabino-heptulosonate 7-phosphate synthetase	D-erythrose 4-phosphate[m] + H2O[m] + phosphoenolpyruvate[m] -> 7-phospho-2-dehydro-3-deoxy-D-arabino-heptonic acid[m] + phosphate[m]	0.0456418
r_0021	2-hexaprenyl-6-methoxy-1,4-benzoquinone methyltransferase	2-hexaprenyl-6-methoxy-1,4-benzoquinone[m] + S-adenosyl-L-methionine[m] -> 2-hexaprenyl-6-methoxy-3-methyl-1,4-benzoquinone[m] + H+[m] + S-adenosyl-L-homocysteine[m]	0
r_0022	2-hexaprenyl-6-methoxyphenol monooxygenase	2-hexaprenyl-6-methoxyphenol[m] + oxygen[m] -> 2-hexaprenyl-6-methoxy-1,4-benzoquinone[m] + H2O[m]	0
r_0023	2-isopropylmalate hydratase	2-isopropylmaleic acid[c] + H2O[c] <=> 2-isopropylmalate[c]	-0.566229
r_0024	2-isopropylmalate synthase	3-methyl-2-oxobutanoate[c] + acetyl-CoA[c] + H2O[c] -> 2-isopropylmalate[c] + coenzyme A[c] + H+[c]	5.91653e-05
r_0025	2-isopropylmalate synthase	3-methyl-2-oxobutanoate[m] + acetyl-CoA[m] + H2O[m] -> 2-isopropylmalate[m] + coenzyme A[m] + H+[m]	0.56617
r_0026	2-keto-4-methylthiobutyrate transamination	4-methylthio-2-oxobutanoate[c] + L-glutamate[c] -> 2-oxoglutarate[c] + L-methionine[c]	2.20868e-12
r_0027	2-methylcitrate dehydratase	homocitrate[m] <=> but-1-ene-1,2,4-tricarboxylic acid[m] + H2O[m]	0.0663057
r_0028	2-methylcitrate synthase	H2O[m] + oxaloacetate[m] + propionyl-CoA[m] -> 2-methylcitrate[m] + coenzyme A[m] + H+[m]	2.74492e-31
r_0029	2-oxo-4-methyl-3-carboxypentanoate decarboxylation	(2S)-2-isopropyl-3-oxosuccinate[c] + H+[c] -> 4-methyl-2-oxopentanoate[c] + carbon dioxide[c]	0.566229
r_0030	2-oxo-4-methyl-3-carboxypentanoate decarboxylation	(2S)-2-isopropyl-3-oxosuccinate[m] + H+[m] -> 4-methyl-2-oxopentanoate[m] + carbon dioxide[m]	0
r_0032	3',5'-bisphosphate nucleotidase	adenosine 3',5'-bismonophosphate[c] + H2O[c] -> AMP[c] + phosphate[c]	0.00126929
r_0033	3',5'-cyclic-nucleotide phosphodiesterase	3',5'-cyclic AMP[c] + H2O[c] -> AMP[c] + H+[c]	0
r_0034	3',5'-cyclic-nucleotide phosphodiesterase	3',5'-cyclic dAMP[c] + H2O[c] -> dAMP[c] + H+[c]	0
r_0035	3',5'-cyclic-nucleotide phosphodiesterase	3',5'-cyclic IMP[c] + H2O[c] -> H+[c] + IMP[c]	0
r_0036	3',5'-cyclic-nucleotide phosphodiesterase	3',5'-cyclic GMP[c] + H2O[c] -> GMP[c] + H+[c]	0
r_0037	3',5'-cyclic-nucleotide phosphodiesterase	3',5'-cyclic CMP[c] + H2O[c] -> CMP[c] + H+[c]	0
r_0038	3,4-dihydroxy-2-butanone-4-phosphate synthase	D-ribulose 5-phosphate[c] -> 2-hydroxy-3-oxobutyl phosphate[c] + formate[c] + H+[c]	0.000546516
r_0039	3-dehydroquinate dehydratase	3-dehydroquinate[c] -> 3-dehydroshikimate[c] + H2O[c]	0.0462781
r_0040	3-dehydroquinate synthase	7-phospho-2-dehydro-3-deoxy-D-arabino-heptonic acid[c] -> 3-dehydroquinate[c] + phosphate[c]	0.0462781
r_0041	3-dehydrosphinganine reductase	3-ketosphinganine[er] + H+[er] + NADPH[er] -> NADP(+)[er] + sphinganine[er]	-2.81375e-17
r_0042	3-deoxy-D-arabino-heptulosonate 7-phosphate synthetase	D-erythrose 4-phosphate[c] + H2O[c] + phosphoenolpyruvate[c] -> 7-phospho-2-dehydro-3-deoxy-D-arabino-heptonic acid[c] + phosphate[c]	0.000636347
r_0043	3-hexaprenyl-4,5-dihydroxybenzoate hydroxylase	3-hexaprenyl-4-hydroxybenzoic acid[c] + 0.5 oxygen[c] -> 3-hexaprenyl-4,5-dihydroxybenzoic acid[c]	0
r_0044	3-hexaprenyl-4-hydroxy-5-methoxybenzoate decarboxylase	3-hexaprenyl-4-hydroxy-5-methoxybenzoic acid[m] + H+[m] -> 2-hexaprenyl-6-methoxyphenol[m] + carbon dioxide[m]	0
r_0045	3-hydroxy-L-kynurenine hydrolase	3-hydroxy-L-kynurenine[c] + H2O[c] -> 3-hydroxyanthranilate[c] + H+[c] + L-alanine[c]	0
r_0057	3-hydroxyacyl-CoA dehydrogenase (3-oxotetradecanoyl-CoA)	(S)-3-hydroxytetradecanoyl-CoA[p] + NAD[p] -> 3-oxotetradecanoyl-CoA[p] + H+[p] + NADH[p]	8.27118e-18
r_0058	3-hydroxyanthranilate 3,4-dioxygenase	3-hydroxyanthranilate[c] + oxygen[c] -> 2-amino-3-carboxymuconate-6-semialdehyde[c]	0
r_0059	3-isopropylmalate 3-methyltransferase	(2R,3S)-3-isopropylmalate[c] + S-adenosyl-L-methionine[c] -> 3-hydroxy-2-isopropyl-4-methoxy-4-oxobutanoate[c] + S-adenosyl-L-homocysteine[c]	0
r_0060	3-isopropylmalate dehydratase	(2R,3S)-3-isopropylmalate[c] <=> 2-isopropylmaleic acid[c] + H2O[c]	-0.566229
r_0061	3-isopropylmalate dehydrogenase	(2R,3S)-3-isopropylmalate[c] + NAD[c] -> (2S)-2-isopropyl-3-oxosuccinate[c] + H+[c] + NADH[c]	0.566229
r_0062	3-methyl-2-oxobutanoate decarboxylase	3-methyl-2-oxobutanoate[c] + H+[c] -> carbon dioxide[c] + isobutyraldehyde[c]	0.0190545
r_0063	3-methyl-2-oxobutanoate hydroxymethyltransferase	3-methyl-2-oxobutanoate[m] + 5,10-methylenetetrahydrofolate[m] + H2O[m] -> 2-dehydropantoate[m] + THF[m]	0
r_0064	3-methyl-2-oxopentanoate decarboxylase	(S)-3-methyl-2-oxopentanoate[c] + H+[c] -> 2-methylbutanal[c] + carbon dioxide[c]	0.0255625
r_0065	3-phosphoshikimate 1-carboxyvinyltransferase	3-phosphoshikimic acid[c] + phosphoenolpyruvate[c] -> 5-O-(1-carboxyvinyl)-3-phosphoshikimic acid[c] + phosphate[c]	0.0462781
r_0066	4-amino-4-deoxychorismate synthase	chorismate[c] + L-glutamine[c] -> 4-amino-4-deoxychorismate[c] + L-glutamate[c]	1.73197e-05
r_0067	4-aminobenzoate synthase	4-amino-4-deoxychorismate[c] -> 4-aminobenzoate[c] + H+[c] + pyruvate[c]	1.73197e-05
r_0068	4-aminobutyrate transaminase	2-oxoglutarate[c] + gamma-aminobutyrate[c] -> L-glutamate[c] + succinic semialdehyde[c]	9.29327e-22
r_0069	4-hydroxy-L-threonine synthase	4-(phosphonooxy)-L-threonine[c] + H2O[c] -> 4-hydroxy-L-threonine[c] + phosphate[c]	0
r_0070	4-hydroxybenzoate formation	4-hydroxybenzoyl-CoA[m] + H2O[m] -> 4-hydroxybenzoate[m] + coenzyme A[m] + H+[m]	0
r_0072	4-methyl-2-oxopentanoate decarboxylase	4-methyl-2-oxopentanoate[c] + H+[c] -> 3-methylbutanal[c] + carbon dioxide[c]	0.0246935
r_0073	4PP-IP5 depyrophosphorylation to IP6	4-diphospho-1D-myo-inositol pentakisphosphate[c] + H2O[c] -> H+[c] + myo-inositol hexakisphosphate[c] + phosphate[c]	0
r_0074	4PP-IP5 pyrophosphorylation to 4,5-PP2-IP4	4-diphospho-1D-myo-inositol pentakisphosphate[c] + ATP[c] + H+[c] -> 4,5-bis(diphospho)-1D-myo-inositol tetrakisphosphate[c] + ADP[c]	0
r_0075	5'-methylthioadenosine phosphorylase	5'-S-methyl-5'-thioadenosine[c] + phosphate[c] -> adenine[c] + S-methyl-5-thio-alpha-D-ribose 1-phosphate[c]	2.20753e-12
r_0076	5'-nucleotidase (CMP)	CMP[c] + H2O[c] -> cytidine[c] + phosphate[c]	-2.8991e-23
r_0077	5'-nucleotidase (IMP)	H2O[c] + IMP[c] -> inosine[c] + phosphate[c]	0.00318581
r_0078	5'-nucleotidase (UMP)	H2O[c] + UMP[c] -> phosphate[c] + uridine[c]	-3.72818e-27
r_0079	5'-phosphoribosylformyl glycinamidine synthetase	5'-phosphoribosyl-N-formylglycineamide[c] + ATP[c] + H2O[c] + L-glutamine[c] -> 5'-phosphoribosyl-N-formylglycineamidine[c] + ADP[c] + H+[c] + L-glutamate[c] + phosphate[c]	0.0472602
r_0080	5,10-methylenetetrahydrofolate reductase (NADPH)	5,10-methylenetetrahydrofolate[c] + H+[c] + NADPH[c] -> 5-methyltetrahydrofolate[c] + NADP(+)[c]	0.0279212
r_0081	5-aminolevulinate synthase	H+[m] + L-glycine[m] + succinyl-CoA[m] -> 5-aminolevulinate[m] + carbon dioxide[m] + coenzyme A[m]	3.13016e-18
r_0082	5-diphosphoinositol-1,2,3,4,6-pentakisphosphate diphosphohydrolase	5-diphospho-1D-myo-inositol pentakisphosphate[c] + H2O[c] -> H+[c] + myo-inositol hexakisphosphate[c] + phosphate[c]	0
r_0083	5-diphosphoinositol-1,2,3,4,6-pentakisphosphate synthase	ATP[c] + myo-inositol hexakisphosphate[c] -> 5-diphospho-1D-myo-inositol pentakisphosphate[c] + ADP[c]	-1.20089e-38
r_0084	5-formethyltetrahydrofolate cyclo-ligase	5-formyltetrahydrofolic acid[c] + ATP[c] -> 5,10-methenyl-THF[c] + ADP[c] + phosphate[c]	2.54133e-16
r_0085	5-methyltetrahydropteroyltriglutamate-homocysteine S-methyltransferase	5-methyltetrahydropteroyltri-L-glutamic acid[c] + L-homocysteine[c] -> L-methionine[c] + tetrahydropteroyltri-L-glutamic acid[c]	0
r_0086	5-methylthio-5-deoxy-D-ribulose 1-phosphate dehydratase	S-methyl-5-thio-D-ribulose 1-phosphate[c] -> 5-(methylsulfanyl)-2,3-dioxopentyl phosphate[c] + H2O[c]	2.20753e-12
r_0087	5-methylthioribose-1-phosphate isomerase	S-methyl-5-thio-alpha-D-ribose 1-phosphate[c] <=> S-methyl-5-thio-D-ribulose 1-phosphate[c]	2.20753e-12
r_0088	5PP-IP5 pyrophosphorylation to 4,5-PP2-IP4	5-diphospho-1D-myo-inositol pentakisphosphate[c] + 2 H+[c] + phosphate[c] <=> 4,5-bis(diphospho)-1D-myo-inositol tetrakisphosphate[c] + H2O[c]	0
r_0089	5PP-IP5 pyrophosphorylation to 5,6-PP2-IP4	5-diphospho-1D-myo-inositol pentakisphosphate[c] + 2 H+[c] + phosphate[c] <=> 5,6-bis(diphospho)-1D-myo-inositol tetrakisphosphate[c] + H2O[c]	-1.20089e-38
r_0090	6-phosphofructo-2-kinase	ATP[c] + D-fructose 6-phosphate[c] -> ADP[c] + beta-D-fructose 2,6-bisphosphate[c] + H+[c]	0
r_0091	6-phosphogluconolactonase	6-O-phosphono-D-glucono-1,5-lactone[c] + H2O[c] -> 6-phospho-D-gluconate[c] + H+[c]	2.25775
r_0092	6PP-IP5 depyrophosphorylation to IP6	6-diphospho-1D-myo-inositol pentakisphosphate[c] + H2O[c] -> H+[c] + myo-inositol hexakisphosphate[c] + phosphate[c]	0
r_0093	6PP-IP5 pyrophosphorylation to 5,6-PP2-IP4	6-diphospho-1D-myo-inositol pentakisphosphate[c] + ATP[c] + H+[c] -> 5,6-bis(diphospho)-1D-myo-inositol tetrakisphosphate[c] + ADP[c]	0
r_0094	8-amino-7-oxononanoate synthase	H+[c] + L-alanine[c] + pimeloyl-CoA[c] -> 8-amino-7-oxononanoate[c] + carbon dioxide[c] + coenzyme A[c]	0
r_0095	acetaldehyde condensation	2 acetaldehyde[c] -> (R)-acetoin[c]	0
r_0096	acetohydroxy acid isomeroreductase	2-acetyllactic acid[m] + H+[m] + NADPH[m] -> (R)-2,3-dihydroxy-3-methylbutanoate[m] + NADP(+)[m]	0.51519
r_0097	acetolactate synthase	H+[m] + 2 pyruvate[m] -> 2-acetyllactic acid[m] + carbon dioxide[m]	0.51519
r_0099	acetyl-CoA ACP transacylase	acetyl-CoA[m] + ACP1[m] <=> acetyl-ACP[m] + coenzyme A[m]	0
r_0100	acetyl-CoA C-acyltransferase (palmitoyl-CoA)	3-oxooctadecanoyl-CoA[p] + coenzyme A[p] -> acetyl-CoA[p] + palmitoyl-CoA[p]	0
r_0101	acetyl-CoA C-acyltransferase (tetracosanoyl-CoA)	3-oxohexacosanoyl-CoA[p] + coenzyme A[p] -> acetyl-CoA[p] + tetracosanoyl-CoA[p]	0
r_0102	acetyl-CoA C-acyltransferase (myristoyl-CoA)	3-oxopalmitoyl-CoA[p] + coenzyme A[p] -> acetyl-CoA[p] + myristoyl-CoA[p]	-6.2873e-36
r_0103	acetyl-CoA C-acetyltransferase	2 acetyl-CoA[c] <=> acetoacetyl-CoA[c] + coenzyme A[c]	0
r_0104	acetyl-CoA C-acetyltransferase	2 acetyl-CoA[m] <=> acetoacetyl-CoA[m] + coenzyme A[m]	2.08942e-17
r_0105	acetyl-CoA C-acyltransferase (lauroyl-CoA)	3-oxotetradecanoyl-CoA[p] + coenzyme A[p] -> acetyl-CoA[p] + lauroyl-CoA[p]	8.27118e-18
r_0106	acetyl-CoA C-acyltransferase (octanoyl-CoA)	3-oxodecanoyl-CoA[p] + coenzyme A[p] -> acetyl-CoA[p] + octanoyl-CoA[p]	1.15796e-34
r_0107	acetyl-CoA C-acyltransferase (decanoyl-CoA)	3-oxolauroyl-CoA[p] + coenzyme A[p] -> acetyl-CoA[p] + decanoyl-CoA[p]	0
r_0108	acetyl-Coa carboxylase	acetyl-CoA[m] + ATP[m] + bicarbonate[m] -> ADP[m] + H+[m] + malonyl-CoA[m] + phosphate[m]	0
r_0109	acetyl-CoA carboxylase, reaction	acetyl-CoA[c] + ATP[c] + bicarbonate[c] -> ADP[c] + H+[c] + malonyl-CoA[c] + phosphate[c]	0.0777307
r_0111	acetyl-CoA hydrolase	acetyl-CoA[m] + H2O[m] -> acetate[m] + coenzyme A[m] + H+[m]	0
r_0112	acetyl-CoA synthetase	acetate[c] + ATP[c] + coenzyme A[c] -> acetyl-CoA[c] + AMP[c] + diphosphate[c]	0.0889973
r_0113	acetyl-CoA synthetase	acetate[m] + ATP[m] + coenzyme A[m] -> acetyl-CoA[m] + AMP[m] + diphosphate[m]	-1.56076e-09
r_0114	acetyl-CoA synthetase nuclear	acetate[n] + ATP[n] + coenzyme A[n] -> acetyl-CoA[n] + AMP[n] + diphosphate[n]	-1.09467e-09
r_0115	acetylglutamate kinase	ATP[m] + N-acetyl-L-glutamate[m] -> ADP[m] + N-acetyl-L-gamma-glutamyl phosphate[m]	0.380737
r_0116	acid phosphatase (secreted)	FMN[e] + H2O[e] -> phosphate[e] + riboflavin[e]	0
r_0117	aconitase	2-methylcitrate[m] <=> (2S,3R)-3-hydroxybutane-1,2,3-tricarboxylic acid[m]	2.74492e-31
r_0118	acteylornithine transaminase	2-acetamido-5-oxopentanoate[m] + L-glutamate[m] -> 2-oxoglutarate[m] + N(2)-acetyl-L-ornithine[m]	0.380737
r_0119	acyl carrier protein synthase	coenzyme A[m] + H2O[m] -> adenosine 3',5'-bismonophosphate[m] + 2 H+[m] + pantetheine 4'-phosphate[m]	-1.21036e-16
r_0120	acyl-CoA oxidase (decanoyl-CoA)	decanoyl-CoA[p] + oxygen[p] -> hydrogen peroxide[p] + trans-dec-2-enoyl-CoA[p]	1.15796e-34
r_0121	acyl-CoA oxidase (dodecanoyl-CoA)	lauroyl-CoA[p] + oxygen[p] -> hydrogen peroxide[p] + trans-dodec-2-enoyl-CoA[p]	0
r_0122	acyl-CoA oxidase (hexacosanoyl-CoA)	hexacosanoyl-CoA[p] + oxygen[p] -> hydrogen peroxide[p] + trans-hexacos-2-enoyl-CoA[p]	0
r_0123	acyl-CoA oxidase (hexadecanoyl-CoA)	oxygen[p] + palmitoyl-CoA[p] -> hexadec-2-enoyl-CoA[p] + hydrogen peroxide[p]	0
r_0124	acyl-CoA oxidase (octadecanoyl-CoA)	oxygen[p] + stearoyl-CoA[p] -> hydrogen peroxide[p] + trans-octadec-2-enoyl-CoA[p]	0
r_0125	acyl-CoA oxidase (tetradecanoyl-CoA)	myristoyl-CoA[p] + oxygen[p] -> hydrogen peroxide[p] + trans-tetradec-2-enoyl-CoA[p]	0
r_0126	acyl-CoA:sterol acyltransferase (oleoyl-CoA:episterol), ER membrane	oleoyl-CoA[erm] + episterol[erm] <=> coenzyme A[erm] + episteryl oleate[erm]	0
r_0127	acyl-CoA:sterol acyltransferase (oleoyl-CoA:ergosterol), ER membrane	oleoyl-CoA[erm] + ergosterol[erm] -> coenzyme A[erm] + ergosteryl oleate[erm]	0
r_0128	acyl-CoA:sterol acyltransferase (oleoyl-CoA:fecosterol), ER membrane	oleoyl-CoA[erm] + fecosterol[erm] <=> coenzyme A[erm] + fecosteryl oleate[erm]	3.22995e-31
r_0129	acyl-CoA:sterol acyltransferase (oleoyl-CoA:lanosterol), ER membrane	oleoyl-CoA[erm] + lanosterol[erm] -> coenzyme A[erm] + lanosteryl oleate[erm]	1.36334e-29
r_0130	acyl-CoA:sterol acyltransferase (oleoyl-CoA:zymosterol), ER membrane	oleoyl-CoA[erm] + zymosterol[erm] <=> coenzyme A[erm] + zymosteryl oleate[erm]	1.81989e-28
r_0131	acyl-CoA:sterol acyltransferase (palmitoleoyl-CoA:episterol), ER membrane	palmitoleoyl-CoA(4-)[erm] + episterol[erm] <=> coenzyme A[erm] + episteryl palmitoleate[erm]	0
r_0132	acyl-CoA:sterol acyltransferase (palmitoleoyl-CoA:ergosterol), ER membrane	palmitoleoyl-CoA(4-)[erm] + ergosterol[erm] <=> coenzyme A[erm] + ergosteryl palmitoleate[erm]	0.00293772
r_0133	acyl-CoA:sterol acyltransferase (palmitoleoyl-CoA:fecosterol), ER membrane	palmitoleoyl-CoA(4-)[erm] + fecosterol[erm] <=> coenzyme A[erm] + fecosteryl palmitoleate[erm]	0
r_0134	acyl-CoA:sterol acyltransferase (palmitoleoyl-CoA:lanosterol), ER membrane	palmitoleoyl-CoA(4-)[erm] + lanosterol[erm] <=> coenzyme A[erm] + lanosteryl palmitoleate[erm]	-1.21218e-29
r_0135	acyl-CoA:sterol acyltransferase (palmitoleoyl-CoA:zymosterol), ER membrane	palmitoleoyl-CoA(4-)[erm] + zymosterol[erm] <=> coenzyme A[erm] + zymosteryl palmitoleate[erm]	-5.55034e-24
r_0137	acylation of GPI inositol at 2 position, GPI-anchor assembly, step 3	6-(alpha-D-glucosaminyl)-1-phosphatidyl-1D-myo-inositol[er] + palmitoyl-CoA[er] <=> 6-(alpha-D-glucosaminyl)-O-acyl-1-phosphatidyl-1D-myo-inositol[er] + coenzyme A[er]	0
r_0138	adenine deaminase	adenine[c] + H+[c] + H2O[c] -> ammonium[c] + hypoxanthine[c]	0.0025848
r_0139	adenine phosphoribosyltransferase	adenine[c] + PRPP[c] -> AMP[c] + diphosphate[c]	3.36878e-20
r_0140	adenosine deaminase	adenosine[c] + H+[c] + H2O[c] -> ammonium[c] + inosine[c]	0.00479204
r_0142	adenosine kinase	adenosine[c] + ATP[c] -> ADP[c] + AMP[c] + H+[c]	0.0204258
r_0143	adenosine monophosphate deaminase	AMP[c] + H+[c] + H2O[c] -> ammonium[c] + IMP[c]	0.0362882
r_0144	adenosylhomocysteinase	H2O[c] + S-adenosyl-L-homocysteine[c] -> adenosine[c] + L-homocysteine[c]	0.0278026
r_0145	adenosylmethionine decarboxylase	H+[c] + S-adenosyl-L-methionine[c] -> carbon dioxide[c] + S-adenosylmethioninamine[c]	2.20753e-12
r_0146	adenosylmethionine-8-amino-7-oxononanoate transaminase	8-amino-7-oxononanoate[c] + S-adenosyl-L-methionine[c] <=> 7,8-diaminononanoate[c] + S-adenosyl-4-methylthio-2-oxobutanoate[c]	0
r_0147	adenylate cyclase	ATP[c] -> 3',5'-cyclic AMP[c] + diphosphate[c]	0
r_0148	adenylate kinase	AMP[c] + ATP[c] -> 2 ADP[c]	1.74214
r_0149	adenylate kinase	AMP[m] + ATP[m] -> 2 ADP[m]	2.41161e-14
r_0150	adenylate kinase (GTP)	AMP[m] + GTP[m] <=> ADP[m] + GDP[m]	-2.41828e-22
r_0151	adenylosuccinate lyase (AICAR)	5'-phosphoribosyl-4-(N-succinocarboxamide)-5-aminoimidazole[c] -> AICAR[c] + fumarate[c]	0.0472602
r_0152	adenylosuccinate lyase	adenylo-succinate[c] <=> AMP[c] + fumarate[c]	0.0631373
r_0153	adenylosuccinate synthase	GTP[c] + IMP[c] + L-aspartate[c] -> adenylo-succinate[c] + GDP[c] + 2 H+[c] + phosphate[c]	0.0631373
r_0154	adenylyl-sulfate kinase	5'-adenylyl sulfate[c] + ATP[c] -> 3'-phospho-5'-adenylyl sulfate[c] + ADP[c] + H+[c]	0.00126929
r_0155	ADP-ribose 2,3-cyclic phosphodiesterase	2',3'-cyclic AMP[c] + H2O[c] -> adenosine 2'-phosphate[c] + H+[c]	3.31796e-20
r_0156	alanine glyoxylate aminotransferase	glyoxylate[c] + L-alanine[c] -> L-glycine[c] + pyruvate[c]	1.32751
r_0157	alanyl-tRNA synthetase	ATP[c] + L-alanine[c] + tRNA(Ala)[c] -> Ala-tRNA(Ala)[c] + AMP[c] + diphosphate[c]	0.141628
r_0158	alcohol acetyltransferase (2-methylbutanol)	2-methylbutanol[c] + acetyl-CoA[c] -> 2-methylbutyl acetate[c] + coenzyme A[c]	0
r_0159	alcohol acetyltransferase (ethanol)	acetyl-CoA[c] + ethanol[c] -> coenzyme A[c] + ethyl acetate[c]	5.53483e-14
r_0160	alcohol acetyltransferase (isoamyl alcohol)	acetyl-CoA[c] + isoamylol[c] -> coenzyme A[c] + isoamyl acetate[c]	5.63699e-05
r_0161	alcohol acetyltransferase (isobutyl alcohol)	acetyl-CoA[c] + isobutanol[c] -> coenzyme A[c] + isobutyl acetate[c]	0
r_0162	alcohol acetyltransferase (phenylethanol alcohol)	2-phenylethanol[c] + acetyl-CoA[c] -> coenzyme A[c] + phenethyl acetate[c]	0
r_0163	alcohol dehydrogenase (ethanol to acetaldehyde)	ethanol[c] + NAD[c] -> acetaldehyde[c] + H+[c] + NADH[c]	0
r_0164	alcohol dehydrogenase (glycerol, NADP)	D-glyceraldehyde[c] + H+[c] + NADPH[c] -> glycerol[c] + NADP(+)[c]	0
r_0165	mitochondrial alcohol dehydrogenase	acetaldehyde[m] + H+[m] + NADH[m] -> ethanol[m] + NAD[m]	1.03082
r_0166	aldehyde dehydrogenase (2-methylbutanol, NAD)	2-methylbutanal[c] + H+[c] + NADH[c] -> 2-methylbutanol[c] + NAD[c]	0.022113
r_0167	aldehyde dehydrogenase (2-methylbutanol, NAD)	2-methylbutanal[m] + H+[m] + NADH[m] -> 2-methylbutanol[m] + NAD[m]	0.00344945
r_0168	aldehyde dehydrogenase (2-methylbutanol, NADP)	2-methylbutanal[c] + H+[c] + NADPH[c] -> 2-methylbutanol[c] + NADP(+)[c]	0
r_0169	aldehyde dehydrogenase (2-phenylethanol, NAD)	H+[c] + NADH[c] + phenylacetaldehyde[c] -> 2-phenylethanol[c] + NAD[c]	0.119992
r_0170	aldehyde dehydrogenase (2-phenylethanol, NAD)	H+[m] + NADH[m] + phenylacetaldehyde[m] -> 2-phenylethanol[m] + NAD[m]	0.00342833
r_0171	aldehyde dehydrogenase (2-phenylethanol, NADP)	H+[c] + NADPH[c] + phenylacetaldehyde[c] -> 2-phenylethanol[c] + NADP(+)[c]	7.97396e-18
r_0172	aldehyde dehydrogenase (3-aminopropanal, NAD)	3-aminopropanal[c] + H2O[c] + NAD[c] -> beta-alanine[c] + 2 H+[c] + NADH[c]	0
r_0173	aldehyde dehydrogenase (acetaldehyde, NADP)	acetaldehyde[c] + H2O[c] + NADP(+)[c] -> acetate[c] + 2 H+[c] + NADPH[c]	2.22441
r_0174	aldehyde dehydrogenase (acetylaldehyde, NAD)	acetaldehyde[m] + H2O[m] + NAD[m] -> acetate[m] + 2 H+[m] + NADH[m]	0
r_0175	aldehyde dehydrogenase (acetylaldehyde, NADP)	acetaldehyde[m] + H2O[m] + NADP(+)[m] -> acetate[m] + 2 H+[m] + NADPH[m]	-3.91755e-12
r_0176	aldehyde dehydrogenase (indole-3-acetaldehyde, NAD)	H2O[m] + indol-3-ylacetaldehyde[m] + NAD[m] -> 2 H+[m] + indole-3-acetate[m] + NADH[m]	0
r_0177	aldehyde dehydrogenase (indole-3-acetaldehyde, NADP)	H2O[c] + indol-3-ylacetaldehyde[c] + NADP(+)[c] -> 2 H+[c] + indole-3-acetate[c] + NADPH[c]	0
r_0178	aldehyde dehydrogenase (indole-3-acetaldehyde, NADP)	H2O[m] + indol-3-ylacetaldehyde[m] + NADP(+)[m] -> 2 H+[m] + indole-3-acetate[m] + NADPH[m]	0
r_0179	aldehyde dehydrogenase (isoamyl alcohol, NAD)	3-methylbutanal[c] + H+[c] + NADH[c] -> isoamylol[c] + NAD[c]	0.0229324
r_0180	aldehyde dehydrogenase (isoamyl alcohol, NAD)	3-methylbutanal[m] + H+[m] + NADH[m] -> isoamylol[m] + NAD[m]	0.000967044
r_0181	aldehyde dehydrogenase (isoamyl alcohol, NADP)	3-methylbutanal[c] + H+[c] + NADPH[c] -> isoamylol[c] + NADP(+)[c]	0.000794071
r_0182	aldehyde dehydrogenase (isobutyl alcohol, NAD)	H+[c] + isobutyraldehyde[c] + NADH[c] -> isobutanol[c] + NAD[c]	0.0141296
r_0183	aldehyde dehydrogenase (isobutyl alcohol, NAD)	H+[m] + isobutyraldehyde[m] + NADH[m] -> isobutanol[m] + NAD[m]	0.00492492
r_0184	aldehyde dehydrogenase (isobutyl alcohol, NADP)	H+[c] + isobutyraldehyde[c] + NADPH[c] -> isobutanol[c] + NADP(+)[c]	0
r_0185	aldehyde dehydrogenase (phenylacetaldehyde, NAD)	H2O[c] + NAD[c] + phenylacetaldehyde[c] -> 2 H+[c] + NADH[c] + phenylacetic acid[c]	0
r_0186	aldehyde dehydrogenase (tryptophol, NAD)	H+[c] + indol-3-ylacetaldehyde[c] + NADH[c] -> NAD[c] + tryptophol[c]	0.0998014
r_0187	aldehyde dehydrogenase (tryptophol, NAD)	H+[m] + indol-3-ylacetaldehyde[m] + NADH[m] -> NAD[m] + tryptophol[m]	0.000702028
r_0188	alkaline phosphatase (dihydroneopterin)	7,8-dihydroneopterin 3'-triphosphate[c] + 3 H2O[c] -> 7,8-dihydroneopterin[c] + 2 H+[c] + 3 phosphate[c]	-1.01318e-48
r_0189	allantoate amidinohydrolase	allantoate[c] + H2O[c] <=> urea[c] + ureidoglycolic acid[c]	0
r_0190	allantoinase, reaction	allantoin[c] + H2O[c] <=> allantoate[c] + H+[c]	0
r_0191	allophanate hydrolase	3 H+[c] + H2O[c] + urea-1-carboxylic acid[c] -> 2 ammonium[c] + 2 carbon dioxide[c]	9.41339e-35
r_0192	alpha 1,2-mannosyltransferase	beta-D-mannosyldiacetylchitobiosyldiphosphodolichol[g] + GDP-alpha-D-mannose[g] + H+[g] -> alpha-D-mannosyl-beta-D-mannosyldiacetylchitobiosyldiphosphodolichol[g] + GDP[g]	0
r_0193	alpha,alpha-trehalase	H2O[v] + trehalose[v] -> 2 D-glucose[v]	0
r_0194	alpha,alpha-trehalase	H2O[c] + trehalose[c] -> 2 D-glucose[c]	-2.31899e-13
r_0195	alpha,alpha-trehalose-phosphate synthase (UDP-forming)	D-glucose 6-phosphate[c] + UDP-D-glucose[c] -> alpha,alpha-trehalose 6-phosphate[c] + H+[c] + UDP[c]	0.0297167
r_0198	alpha-glucosidase	H2O[c] + maltose[c] -> 2 D-glucose[c]	0
r_0199	amidase	4-guanidinobutanamide[c] + H2O[c] -> 4-guanidinobutanoic acid[c] + ammonium[c]	0
r_0200	Aminoacetone:oxygen oxidoreductase(deaminating)(flavin-containing)	aminoacetone[c] + H2O[c] + oxygen[c] -> ammonium[c] + hydrogen peroxide[c] + methylglyoxal[c]	0
r_0201	Aminobutyraldehyde dehydrogenase	4-aminobutanal[m] + H2O[m] + NAD[m] -> gamma-aminobutyrate[m] + 2 H+[m] + NADH[m]	0
r_0202	anthranilate phosphoribosyltransferase	anthranilate[c] + PRPP[c] -> diphosphate[c] + N-(5-phospho-beta-D-ribosyl)anthranilate[c]	0.00156338
r_0203	anthranilate synthase	chorismate[c] + L-glutamine[c] -> anthranilate[c] + H+[c] + L-glutamate[c] + pyruvate[c]	0.00156338
r_0204	Ap4A hydrolase	H2O[c] + P(1),P(4)-bis(5'-adenosyl) tetraphosphate[c] <=> 2 ADP[c] + 2 H+[c]	0
r_0205	arabinose reductase	H+[c] + L-arabinose[c] + NADPH[c] -> L-arabinitol[c] + NADP(+)[c]	0
r_0206	arginase	H2O[c] + L-arginine[c] -> ornithine[c] + urea[c]	0.82619
r_0207	argininosuccinate lyase	(N(omega)-L-arginino)succinic acid[c] <=> fumarate[c] + L-arginine[c]	0.274767
r_0208	argininosuccinate synthase	ATP[c] + L-aspartate[c] + L-citrulline[c] <=> (N(omega)-L-arginino)succinic acid[c] + AMP[c] + diphosphate[c] + H+[c]	0.274767
r_0209	arginyl-tRNA synthetase	ATP[c] + L-arginine[c] + tRNA(Arg)[c] -> AMP[c] + Arg-tRNA(Arg)[c] + diphosphate[c]	0.0496093
r_0210	arginyl-tRNA synthetase	ATP[m] + L-arginine[m] + tRNA(Arg)[m] -> AMP[m] + Arg-tRNA(Arg)[m] + diphosphate[m]	0
r_0211	asparagine synthase (glutamine-hydrolysing)	ATP[c] + H2O[c] + L-aspartate[c] + L-glutamine[c] -> AMP[c] + diphosphate[c] + H+[c] + L-asparagine[c] + L-glutamate[c]	4.70889e-05
r_0212	Asparaginyl-tRNA synthetase	ATP[c] + L-asparagine[c] + tRNA(Asn)[c] -> AMP[c] + Asn-tRNA(Asn)[c] + diphosphate[c]	0.031391
r_0213	asparaginyl-tRNA synthetase, miotchondrial	ATP[m] + L-asparagine[m] + tRNA(Asn)[m] -> AMP[m] + Asn-tRNA(Asn)[m] + diphosphate[m]	0
r_0214	aspartate carbamoyltransferase	carbamoyl phosphate[c] + L-aspartate[c] -> H+[c] + N-carbamoyl-L-aspartate[c] + phosphate[c]	0.0436766
r_0215	aspartate kinase	ATP[c] + L-aspartate[c] -> 4-phospho-L-aspartate[c] + ADP[c]	0.204571
r_0216	aspartate transaminase	2-oxoglutarate[c] + L-aspartate[c] <=> L-glutamate[c] + oxaloacetate[c]	-1.404
r_0217	aspartate transaminase	L-glutamate[m] + oxaloacetate[m] -> 2-oxoglutarate[m] + L-aspartate[m]	0
r_0218	aspartate transaminase	2-oxoglutarate[p] + L-aspartate[p] <=> L-glutamate[p] + oxaloacetate[p]	8.27118e-18
r_0219	aspartate-semialdehyde dehydrogenase	4-phospho-L-aspartate[c] + H+[c] + NADPH[c] -> L-aspartate 4-semialdehyde[c] + NADP(+)[c] + phosphate[c]	0.204571
r_0220	Aspartyl-tRNA synthetase	ATP[c] + L-aspartate[c] + tRNA(Asp)[c] -> AMP[c] + Asp-tRNA(Asp)[c] + diphosphate[c]	0.0918329
r_0221	Aspartyl-tRNA synthetase	ATP[m] + L-aspartate[m] + tRNA(Asp)[m] -> AMP[m] + Asp-tRNA(Asp)[m] + diphosphate[m]	0
r_0222	ATP adenylyltransferase	ADP[c] + ATP[c] + H+[c] -> P(1),P(4)-bis(5'-adenosyl) tetraphosphate[c] + phosphate[c]	0
r_0223	ATP adenylyltransferase	ADP[c] + GTP[c] + H+[c] -> P1-(5'-adenosyl),P4-(5'-guanosyl) tetraphosphate[c] + phosphate[c]	0
r_0224	ATP adenylyltransferase	GDP[c] + GTP[c] + H+[c] -> P(1),P(4)-bis(5'-guanosyl) tetraphosphate[c] + phosphate[c]	0
r_0225	ATP phosphoribosyltransferase	ATP[c] + PRPP[c] -> 5-phosphoribosyl-ATP[c] + diphosphate[c]	0
r_0226	ATP synthase	ADP[m] + 3 H+[c] + phosphate[m] -> ATP[m] + 2 H+[m] + H2O[m]	0.390138
r_0227	ATPase, cytosolic	ATP[c] + H2O[c] -> ADP[c] + H+[e] + phosphate[c]	152.276
r_0228	beta-1,4 mannosyltransferase	GDP-alpha-D-mannose[c] + N,N'-diacetylchitobiosyldiphosphodolichol[c] -> beta-D-mannosyldiacetylchitobiosyldiphosphodolichol[c] + GDP[c] + H+[c]	0
r_0229	biotin synthase	dethiobiotin[c] + polysulphur[c] <=> biotin[c] + 2 H+[c]	0
r_0230	biotin-[acetyl-CoA-carboxylase] ligase	ATP[c] + biotin[c] + H+[c] -> biotinyl-5'-AMP[c] + diphosphate[c]	0
r_0231	C-14 sterol reductase	4,4-dimethyl-5alpha-cholesta-8,14,24-trien-3beta-ol[c] + H+[c] + NADPH[c] -> 14-demethyllanosterol[c] + NADP(+)[c]	0
r_0233	C-22 sterol desaturase (NADP)	ergosta-5,7,24(28)-trien-3beta-ol[c] + H+[c] + NADPH[c] + oxygen[c] -> ergosta-5,7,22,24(28)-tetraen-3beta-ol[c] + 2 H2O[c] + NADP(+)[c]	0
r_0234	C-3 sterol dehydrogenase	NADP(+)[c] + zymosterol intermediate 1c[c] -> carbon dioxide[c] + NADPH[c] + zymosterol intermediate 2[c]	9.48233e-20
r_0235	C-3 sterol dehydrogenase (4-methylzymosterol)	4beta-methylzymosterol-4alpha-carboxylic acid[c] + NAD[c] -> 3-dehydro-4-methylzymosterol[c] + carbon dioxide[c] + NADH[c]	9.48233e-20
r_0236	C-3 sterol keto reductase (4-methylzymosterol)	3-dehydro-4-methylzymosterol[c] + H+[c] + NADPH[c] -> 4alpha-methylzymosterol[c] + NADP(+)[c]	9.48233e-20
r_0237	C-3 sterol keto reductase (zymosterol)	H+[c] + NADPH[c] + zymosterol intermediate 2[c] -> NADP(+)[c] + zymosterol[c]	9.48233e-20
r_0238	C-4 methyl sterol oxidase	4alpha-methylzymosterol[c] + H+[c] + NADPH[c] + oxygen[c] -> H2O[c] + NADP(+)[c] + zymosterol intermediate 1a[c]	9.48233e-20
r_0239	C-4 methyl sterol oxidase	H+[c] + NADPH[c] + oxygen[c] + zymosterol intermediate 1a[c] -> 2 H2O[c] + NADP(+)[c] + zymosterol intermediate 1b[c]	9.48233e-20
r_0240	C-4 methyl sterol oxidase	NADPH[c] + oxygen[c] + zymosterol intermediate 1b[c] -> H2O[c] + NADP(+)[c] + zymosterol intermediate 1c[c]	9.48233e-20
r_0241	C-4 sterol methyl oxidase (4,4-dimethylzymosterol)	14-demethyllanosterol[c] + 5 H+[c] + 3 oxygen[c] + 6 Ferrocytochrome b5[erm] -> 4beta-methylzymosterol-4alpha-carboxylic acid[c] + 4 H2O[c] + 6 Ferricytochrome b5[erm]	9.48233e-20
r_0242	C-5 sterol desaturase	episterol[c] + H+[c] + NADPH[c] + oxygen[c] -> ergosta-5,7,24(28)-trien-3beta-ol[c] + 2 H2O[c] + NADP(+)[c]	0
r_0243	C-8 sterol isomerase	fecosterol[c] -> episterol[c]	0
r_0244	C-s24 sterol reductase	ergosta-5,7,22,24(28)-tetraen-3beta-ol[er] + H+[er] + NADPH[er] -> ergosterol[er] + NADP(+)[er]	0.0194621
r_0249	CAAX farnesyltransferase	4-hydroxybenzoate[c] + nonaprenyl diphosphate[c] -> diphosphate[c] + nonaprenyl 4-hydroxybenzoate[c]	0
r_0250	carbamoyl-phosphate synthase (glutamine-hydrolysing)	2 ATP[c] + bicarbonate[c] + H2O[c] + L-glutamine[c] -> 2 ADP[c] + carbamoyl phosphate[c] + 2 H+[c] + L-glutamate[c] + phosphate[c]	0.336503
r_0252	carnitine O-acetyltransferase	(R)-carnitine[c] + acetyl-CoA[c] -> coenzyme A[c] + O-acetylcarnitine[c]	2.96073e-14
r_0253	carnitine O-acetyltransferase	(R)-carnitine[p] + acetyl-CoA[p] -> coenzyme A[p] + O-acetylcarnitine[p]	2.30602e-34
r_0254	carnitine O-acetyltransferase	coenzyme A[m] + O-acetylcarnitine[m] -> (R)-carnitine[m] + acetyl-CoA[m]	2.96073e-14
r_0255	catalase	2 hydrogen peroxide[c] -> 2 H2O[c] + oxygen[c]	-4.45024e-40
r_0256	catalase	2 hydrogen peroxide[p] -> 2 H2O[p] + oxygen[p]	4.68253e-18
r_0259	ceramide-1 hydroxylase (24C)	ceramide-1 (C24)[er] + H+[er] + NADPH[er] + oxygen[er] -> ceramide-2 (C24)[er] + H2O[er] + NADP(+)[er]	0
r_0260	ceramide-1 hydroxylase (24C)	ceramide-1 (C24)[er] + H+[er] + NADPH[er] + oxygen[er] -> ceramide-2' (C24)[er] + H2O[er] + NADP(+)[er]	0
r_0261	ceramide-1 hydroxylase (26C)	ceramide-1 (C26)[er] + H+[er] + NADPH[er] + oxygen[er] -> ceramide-2 (C26)[er] + H2O[er] + NADP(+)[er]	0
r_0262	ceramide-1 hydroxylase (26C)	ceramide-1 (C26)[er] + H+[er] + NADPH[er] + oxygen[er] -> ceramide-2' (C26)[er] + H2O[er] + NADP(+)[er]	0
r_0263	ceramide-1 synthase (24C)	sphinganine[er] + tetracosanoyl-CoA[er] -> ceramide-1 (C24)[er] + coenzyme A[er] + H+[er]	0
r_0264	ceramide-1 synthase (26C)	hexacosanoyl-CoA[er] + sphinganine[er] -> ceramide-1 (C26)[er] + coenzyme A[er] + H+[er]	0
r_0265	ceramide-2 synthase (24C)	phytosphingosine[er] + tetracosanoyl-CoA[er] -> ceramide-2 (C24)[er] + coenzyme A[er] + H+[er]	3.45784e-26
r_0266	ceramide-2 synthase (26C)	hexacosanoyl-CoA[er] + phytosphingosine[er] -> ceramide-2 (C26)[er] + coenzyme A[er] + H+[er]	1.07431e-28
r_0267	ceramide-3 synthase (24C)	ceramide-2 (C24)[er] + H+[er] + NADPH[er] + oxygen[er] -> ceramide-3 (C24)[er] + H2O[er] + NADP(+)[er]	0
r_0268	ceramide-3 synthase (26C)	ceramide-2 (C26)[er] + H+[er] + NADPH[er] + oxygen[er] -> ceramide-3 (C26)[er] + H2O[er] + NADP(+)[er]	0
r_0269	ceramide-4 synthase (24C)	ceramide-3 (C24)[er] + H+[er] + NADPH[er] + oxygen[er] -> ceramide-4 (C24)[er] + H2O[er] + NADP(+)[er]	0
r_0270	ceramide-4 synthase (26C)	ceramide-3 (C26)[er] + H+[er] + NADPH[er] + oxygen[er] -> ceramide-4 (C26)[er] + H2O[er] + NADP(+)[er]	0
r_0271	chitin deacetylase	chitin[c] + H2O[c] -> acetate[c] + chitosan[ce] + H+[c]	0
r_0272	chitin synthase	UDP-N-acetyl-alpha-D-glucosamine[c] -> chitin[c] + H+[c] + UDP[c]	5.88501e-20
r_0273	choline kinase	ATP[c] + choline[c] -> ADP[c] + choline phosphate[c] + H+[c]	1.53492e-31
r_0274	choline phosphate cytididyltransferase	choline phosphate[c] + CTP[c] + H+[c] -> CDP-choline[c] + diphosphate[c]	-4.39244e-15
r_0278	chorismate mutase	chorismate[c] -> prephenate[c]	0.0446974
r_0279	chorismate synthase	5-O-(1-carboxyvinyl)-3-phosphoshikimic acid[c] -> chorismate[c] + phosphate[c]	0.0462781
r_0280	cis-aconitate(3-) to isocitrate	cis-aconitate[m] + H2O[m] <=> isocitrate[m]	5.86407e-18
r_0281	cis-prenyltransferase step 01	farnesyl diphosphate[lp] + isopentenyl diphosphate[lp] -> diphosphate[lp] + geranylgeranyl diphosphate[lp]	0
r_0282	cis-prenyltransferase step 02	geranylgeranyl diphosphate[lp] + isopentenyl diphosphate[lp] -> diphosphate[lp] + pentaprenyl diphosphate[lp]	0
r_0283	cis-prenyltransferase step 03	isopentenyl diphosphate[lp] + pentaprenyl diphosphate[lp] -> diphosphate[lp] + hexaprenyl diphosphate[lp]	0
r_0284	cis-prenyltransferase step 04	hexaprenyl diphosphate[lp] + isopentenyl diphosphate[lp] -> diphosphate[lp] + heptaprenyl diphosphate[lp]	0
r_0285	cis-prenyltransferase step 05	heptaprenyl diphosphate[lp] + isopentenyl diphosphate[lp] -> diphosphate[lp] + octaprenyl diphosphate[lp]	0
r_0286	cis-prenyltransferase step 06	isopentenyl diphosphate[lp] + octaprenyl diphosphate[lp] -> diphosphate[lp] + nonaprenyl diphosphate[lp]	0
r_0287	cis-prenyltransferase step 07	isopentenyl diphosphate[lp] + nonaprenyl diphosphate[lp] -> decaprenyl diphosphate[lp] + diphosphate[lp]	0
r_0288	cis-prenyltransferase step 08	decaprenyl diphosphate[lp] + isopentenyl diphosphate[lp] -> diphosphate[lp] + undecaprenyl diphosphate[lp]	0
r_0289	cis-prenyltransferase step 09	isopentenyl diphosphate[lp] + undecaprenyl diphosphate[lp] -> diphosphate[lp] + dodecaprenyl diphosphate[lp]	0
r_0290	cis-prenyltransferase step 10	dodecaprenyl diphosphate[lp] + isopentenyl diphosphate[lp] -> diphosphate[lp] + tridecaprenyl diphosphate[lp]	0
r_0291	cis-prenyltransferase step 11	isopentenyl diphosphate[lp] + tridecaprenyl diphosphate[lp] -> diphosphate[lp] + tetradecaprenyl diphosphate[lp]	0
r_0292	cis-prenyltransferase step 12	isopentenyl diphosphate[lp] + tetradecaprenyl diphosphate[lp] -> diphosphate[lp] + pentadecaprenyl diphosphate[lp]	0
r_0293	cis-prenyltransferase step 13	isopentenyl diphosphate[lp] + pentadecaprenyl diphosphate[lp] -> diphosphate[lp] + hexadecaprenyl diphosphate[lp]	0
r_0294	cis-prenyltransferase step 14	hexadecaprenyl diphosphate[lp] + isopentenyl diphosphate[lp] <=> diphosphate[lp] + heptadecaprenyl diphosphate[lp]	0
r_0295	cis-prenyltransferase step 15	heptadecaprenyl diphosphate[lp] + isopentenyl diphosphate[lp] <=> diphosphate[lp] + octadecaprenyl diphosphate[lp]	0
r_0296	cis-prenyltransferase step 16	isopentenyl diphosphate[lp] + octadecaprenyl diphosphate[lp] -> diphosphate[lp] + nonadecaprenyl diphosphate[lp]	0
r_0297	cis-prenyltransferase step 17	isopentenyl diphosphate[lp] + nonadecaprenyl diphosphate[lp] -> diphosphate[lp] + icosaprenyl diphosphate[lp]	0
r_0298	cis-prenyltransferase step 18	icosaprenyl diphosphate[lp] + isopentenyl diphosphate[lp] -> diphosphate[lp] + henicosaprenyl diphosphate[lp]	0
r_0299	cis-prenyltransferase step 19	henicosaprenyl diphosphate[lp] + isopentenyl diphosphate[lp] -> diphosphate[lp] + docosaprenyl diphosphate[lp]	0
r_0300	citrate synthase	acetyl-CoA[m] + H2O[m] + oxaloacetate[m] -> citrate[m] + coenzyme A[m] + H+[m]	0.00407783
r_0301	citrate synthase, peroxisomal	acetyl-CoA[p] + H2O[p] + oxaloacetate[p] -> citrate[p] + coenzyme A[p] + H+[p]	2.57041e-34
r_0302	citrate to cis-aconitate(3-)	citrate[m] <=> cis-aconitate[m] + H2O[m]	5.86407e-18
r_0303	citrate to cis-aconitate(3-), cytoplasmic	citrate[c] <=> cis-aconitate[c] + H2O[c]	-5.9441e-18
r_0304	coproporphyrinogen oxidase (O2 required)	coproporphyrinogen III[c] + 2 H+[c] + oxygen[c] -> 2 carbon dioxide[c] + 2 H2O[c] + protoporphyrinogen[c]	0
r_0306	CTP synthase (glutamine)	ATP[c] + H2O[c] + L-glutamine[c] + UTP[c] -> ADP[c] + CTP[c] + 2 H+[c] + L-glutamate[c] + phosphate[c]	-7.53956e-33
r_0307	CTP synthase (NH3)	ammonium[c] + ATP[c] + UTP[c] -> ADP[c] + CTP[c] + 2 H+[c] + phosphate[c]	0.0182393
r_0308	cystathionine b-lyase	H2O[c] + L-cystathionine[c] -> ammonium[c] + L-homocysteine[c] + pyruvate[c]	8.86635e-05
r_0309	cystathionine beta-synthase	L-homocysteine[c] + L-serine[c] -> H2O[c] + L-cystathionine[c]	3.44255e-40
r_0310	cystathionine g-lyase	H2O[c] + L-cystathionine[c] -> 2-oxobutanoate[c] + ammonium[c] + L-cysteine[c]	-6.78219e-15
r_0311	cystathionine gamma-synthase	L-cysteine[c] + O-acetyl-L-homoserine[c] -> acetate[c] + H+[c] + L-cystathionine[c]	4.1438e-14
r_0312	cysteine synthase	hydrogen sulfide[c] + O-acetyl-L-serine[c] -> acetate[c] + L-cysteine[c]	0.0695199
r_0313	cysteinyl-tRNA synthetase	ATP[c] + L-cysteine[c] + tRNA(Cys)[c] -> AMP[c] + Cys-tRNA(Cys)[c] + diphosphate[c]	0.0020394
r_0314	cytidine deaminase	cytidine[c] + H+[c] + H2O[c] -> ammonium[c] + uridine[c]	-5.06002e-24
r_0315	cytidine kinase (GTP)	cytidine[c] + GTP[c] -> CMP[c] + GDP[c] + H+[c]	-3.30121e-42
r_0317	cytochrome P450 lanosterol 14-alpha-demethylase (NADP)	2 H+[c] + lanosterol[c] + 3 NADPH[c] + 3 oxygen[c] -> 4,4-dimethyl-5alpha-cholesta-8,14,24-trien-3beta-ol[c] + formate[c] + 4 H2O[c] + 3 NADP(+)[c]	0
r_0318	cytosine deaminase	cytosine[c] + H+[c] + H2O[c] -> ammonium[c] + uracil[c]	1.29266e-28
r_0319	D-arabinono-1,4-lactone oxidase	D-arabinono-1,4-lactone[c] + oxygen[c] -> dehydro-D-arabinono-1,4-lactone[c] + H+[c] + hydrogen peroxide[c]	0
r_0320	D-arabinose 1-dehydrogenase (NAD)	D-arabinose[c] + NAD[c] -> D-arabinono-1,4-lactone[c] + H+[c] + NADH[c]	0
r_0321	D-arabinose 1-dehydrogenase (NADP)	D-arabinose[c] + NADP(+)[c] -> D-arabinono-1,4-lactone[c] + H+[c] + NADPH[c]	0
r_0322	D-fructose 1-phosphate D-glyceraldehyde-3-phosphate-lyase	D-fructose 1-phosphate[c] <=> D-glyceraldehyde[c] + dihydroxyacetone phosphate[c]	0
r_0323	D-sorbitol dehydrogenase (D-fructose producing)	D-glucitol[c] + NAD[c] -> D-fructose[c] + H+[c] + NADH[c]	0
r_0326	dCMP deaminase	dCMP[c] + H+[c] + H2O[c] <=> ammonium[c] + dUMP[c]	-0.000382698
r_0327	dCTP deaminase	dCTP[c] + H+[c] + H2O[c] -> ammonium[c] + dUTP[c]	4.5668e-16
r_0328	deoxyadenosine deaminase	2'-deoxyadenosine[c] + H+[c] + H2O[c] -> 2'-deoxyinosine[c] + ammonium[c]	0
r_0329	deoxycytidine deaminase	deoxycytidine[c] + H+[c] + H2O[c] -> 2'-deoxyuridine[c] + ammonium[c]	0
r_0330	deoxyguanylate kinase (dGMP:ATP)	ATP[c] + dGMP[c] <=> ADP[c] + dGDP[c]	-0.000655819
r_0331	deoxyhypusine synthase, cytosolic/mitochondrial	H2O[c] + spermidine[c] + ubiquinone-6[m] -> 4-aminobutanal[c] + trimethylenediamine[c] + ubiquinol-6[m]	0
r_0332	deoxyribokinase	2-deoxy-D-ribose[c] + ATP[c] -> 2-deoxy-D-ribose 5-phosphate[c] + ADP[c] + H+[c]	0
r_0334	dephospho-CoA kinase	3'-dephospho-CoA[m] + ATP[m] -> ADP[m] + coenzyme A[m] + H+[m]	-1.03468e-18
r_0335	dethiobiotin synthase	7,8-diaminononanoate[c] + ATP[c] + carbon dioxide[c] <=> ADP[c] + dethiobiotin[c] + 3 H+[c] + phosphate[c]	0
r_0340	dihydroceramidase	lignoceric acid[er] + sphinganine[er] <=> ceramide-1 (C24)[er] + H2O[er]	2.82469e-20
r_0341	dihydroceramidase	cerotic acid[er] + sphinganine[er] <=> ceramide-1 (C26)[er] + H2O[er]	-2.81658e-17
r_0342	dihydroceramidase	ceramide-2 (C24)[er] + H2O[er] -> lignoceric acid[er] + phytosphingosine[er]	2.82469e-20
r_0343	dihydroceramidase	ceramide-2 (C26)[er] + H2O[er] -> cerotic acid[er] + phytosphingosine[er]	0
r_0344	dihydrofolate reductase	dihydrofolic acid[c] + H+[c] + NADPH[c] -> NADP(+)[c] + THF[c]	0.00100105
r_0345	dihydrofolate reductase	dihydrofolic acid[m] + H+[m] + NADPH[m] -> NADP(+)[m] + THF[m]	-1.1847e-09
r_0346	dihydrofolate synthase	7,8-dihydropteroate[c] + ATP[c] + L-glutamate[c] -> ADP[c] + dihydrofolic acid[c] + H+[c] + phosphate[c]	1.73197e-05
r_0347	dihydroneopterin aldolase	7,8-dihydroneopterin[m] -> 2-amino-6-(hydroxymethyl)-7,8-dihydropteridin-4-ol[m] + glycolaldehyde[m]	1.73197e-05
r_0348	dihydroneopterin monophosphate dephosphorylase	7,8-dihydroneopterin 3'-phosphate[c] + H2O[c] -> 7,8-dihydroneopterin[c] + phosphate[c]	1.73197e-05
r_0349	dihydroorotase	(S)-dihydroorotate[c] + H2O[c] <=> H+[c] + N-carbamoyl-L-aspartate[c]	-0.0436766
r_0350	dihydropteroate synthase	2-amino-6-(hydroxymethyl)-7,8-dihydropteridin-4-ol[m] + 4-aminobenzoate[m] -> 7,8-dihydropteroate[m] + H2O[m]	1.73197e-05
r_0351	dihydropteroate synthase	(2-amino-4-hydroxy-7,8-dihydropteridin-6-yl)methyl trihydrogen diphosphate[m] + 4-aminobenzoate[m] -> 7,8-dihydropteroate[m] + diphosphate[m]	0
r_0352	dihydroxy-acid dehydratase (2,3-dihydroxy-3-methylbutanoate)	(R)-2,3-dihydroxy-3-methylbutanoate[m] -> 3-methyl-2-oxobutanoate[m] + H2O[m]	0.51519
r_0353	dihydroxy-acid dehydratase (2,3-dihydroxy-3-methylpentanoate)	(2R,3R)-2,3-dihydroxy-3-methylpentanoate[m] -> (S)-3-methyl-2-oxopentanoate[m] + H2O[m]	-5.62053e-12
r_0354	dihydroxyacetone kinase	ATP[c] + glycerone[c] -> ADP[c] + dihydroxyacetone phosphate[c] + H+[c]	0
r_0355	dimethylallyltranstransferase	isopentenyl diphosphate[c] + prenyl diphosphate(3-)[c] -> diphosphate[c] + geranyl diphosphate[c]	1.81028e-50
r_0356	diphosphoglyceromutase	1,3-bisphospho-D-glycerate[c] <=> 2,3-bisphospho-D-glyceric acid[c] + H+[c]	0
r_0357	diphosphoinositol-1,3,4,6-tetrakisphosphate diphosphohydrolase	5,6-bis(diphospho)-1D-myo-inositol tetrakisphosphate[c] + 3 H2O[c] -> 3 H+[c] + myo-inositol 1,3,4,5,6-pentakisphosphate[c] + 3 phosphate[c]	0
r_0358	diphosphoinositol-1,3,4,6-tetrakisphosphate synthase	ATP[c] + 2 H+[c] + myo-inositol 1,3,4,5,6-pentakisphosphate[c] + 2 phosphate[c] -> 5,6-bis(diphospho)-1D-myo-inositol tetrakisphosphate[c] + ADP[c] + 2 H2O[c]	1.20089e-38
r_0359	diphthine synthase	2-(3-amino-3-carboxypropyl)-L-histidine[c] + S-adenosyl-L-methionine[c] -> 2-[3-carboxy-3-(methylammonio)propyl]-L-histidine[c] + H+[c] + S-adenosyl-L-homocysteine[c]	0
r_0360	dolichol kinase	CTP[c] + dolichol[c] + H+[c] -> CDP[c] + dolichyl phosphate[c]	0
r_0361	dolichyl-phosphate D-mannosyltransferase	dolichyl phosphate[c] + GDP-alpha-D-mannose[c] -> dolichyl D-mannosyl phosphate[er] + GDP[c] + H+[c]	0.152786
r_0362	dolichyl-phosphate-mannose--protein mannosyltransferase	dolichyl D-mannosyl phosphate[er] -> dolichyl phosphate[er] + mannan[er]	0.152786
r_0363	dTMP kinase	ATP[c] + dTMP[c] -> ADP[c] + dTDP[c]	0
r_0364	dUTP diphosphatase	dUTP[c] + H2O[c] -> diphosphate[c] + dUMP[c] + H+[c]	0.00136643
r_0365	endopolygalacturonase	H2O[e] + pectin[e] -> D-galacturonate[e]	0
r_0366	enolase	2-phospho-D-glyceric acid[c] <=> H2O[c] + phosphoenolpyruvate[c]	185.749
r_0368	ethanolamine kinase	ATP[c] + ethanolamine[c] -> ADP[c] + H+[c] + O-phosphoethanolamine[c]	-1.6506e-36
r_0369	ethyl acetate-hydrolyzing esterase	ethyl acetate[c] + H2O[c] -> acetate[c] + ethanol[c] + H+[c]	0
r_0370	exo-1,3-beta-glucan glucohydrase	(1->3)-beta-D-glucan[e] + H2O[e] -> D-glucose[e]	0
r_0373	farnesyltranstransferase	farnesyl diphosphate[c] + isopentenyl diphosphate[c] -> geranylgeranyl diphosphate[c] + diphosphate[c]	-1.98718e-50
r_0399	fatty-acid--CoA ligase (decanoate)	ATP[p] + coenzyme A[p] + decanoate[p] <=> AMP[p] + decanoyl-CoA[p] + diphosphate[p]	2.14827e-10
r_0400	fatty-acid--CoA ligase (dodecanoate)	ATP[p] + coenzyme A[p] + laurate[p] <=> AMP[p] + diphosphate[p] + lauroyl-CoA[p]	7.3136e-11
r_0402	fatty-acid--CoA ligase (hexadecanoate)	ATP[p] + coenzyme A[p] + palmitate[p] <=> AMP[p] + diphosphate[p] + palmitoyl-CoA[p]	7.57875e-09
r_0410	fatty-acid--CoA ligase (octanoate)	ATP[p] + coenzyme A[p] + octanoate[p] <=> AMP[p] + diphosphate[p] + octanoyl-CoA[p]	1.10561e-11
r_0412	fatty-acid--CoA ligase (tetradecanoate)	ATP[p] + coenzyme A[p] + myristate[p] <=> AMP[p] + diphosphate[p] + myristoyl-CoA[p]	2.51e-08
r_0436	ferrochelatase	iron(2+)[m] + protoporphyrin[m] -> ferroheme b[m] + 2 H+[m]	0
r_0437	ferrocytochrome-c:hydrogen-peroxide oxidoreductase	2 ferrocytochrome c[m] + hydrogen peroxide[m] -> 2 ferricytochrome c[m] + 2 H2O[m]	0
r_0438	ferrocytochrome-c:oxygen oxidoreductase	ferrocytochrome c[m] + 1.266 H+[m] + 0.25 oxygen[m] -> ferricytochrome c[m] + 0.633 H+[c] + 0.5 H2O[m]	-2.10059e-17
r_0439	ubiquinol:ferricytochrome c reductase	2 ferricytochrome c[m] + 1.266 H+[m] + ubiquinol-6[m] -> 2 ferrocytochrome c[m] + 2.532 H+[c] + ubiquinone-6[m]	-1.05029e-17
r_0440	FMN adenylyltransferase	ATP[c] + FMN[c] + H+[c] -> diphosphate[c] + FAD[c]	2.69804e-06
r_0441	FMN reductase	FMN[c] + 2 H+[c] + NADH[c] -> FMNH2[c] + NAD[c]	0.0278717
r_0442	FMN reductase	FMN[c] + 2 H+[c] + NADPH[c] -> FMNH2[c] + NADP(+)[c]	1.91796e-17
r_0443	formaldehyde dehydrogenase	formaldehyde[c] + glutathione[c] + NAD[c] -> H+[c] + NADH[c] + S-formylglutathione[c]	0
r_0445	formate dehydrogenase	formate[c] + NAD[c] -> carbon dioxide[c] + NADH[c]	0
r_0446	formate-tetrahydrofolate ligase	ATP[c] + formate[c] + THF[c] -> 10-formyl-THF[c] + ADP[c] + phosphate[c]	1.05758e-05
r_0447	formate-tetrahydrofolate ligase	ATP[m] + formate[m] + THF[m] <=> 10-formyl-THF[m] + ADP[m] + phosphate[m]	-0.878444
r_0448	fructose-2,6-bisphosphate 2-phosphatase	beta-D-fructose 2,6-bisphosphate[c] + H2O[c] -> D-fructose 6-phosphate[c] + phosphate[c]	0
r_0449	fructose-bisphosphatase	D-fructose 1,6-bisphosphate[c] + H2O[c] -> D-fructose 6-phosphate[c] + phosphate[c]	0
r_0450	fructose-bisphosphate aldolase	D-fructose 1,6-bisphosphate[c] <=> dihydroxyacetone phosphate[c] + glyceraldehyde 3-phosphate[c]	97.9288
r_0451	fumarase	fumarate[m] + H2O[m] <=> (S)-malate[m]	4.62198e-10
r_0452	fumarase, cytoplasmic	fumarate[c] + H2O[c] <=> (S)-malate[c]	0.313616
r_0453	dihydoorotic acid dehydrogenase	(S)-dihydroorotate[c] + fumarate[c] -> orotate[c] + succinate[c]	0.0436766
r_0454	fumarate reductase	FADH2[m] + fumarate[m] <=> FAD[m] + H+[m] + succinate[m]	-4.30791e-09
r_0455	soluble fumarate reductase	FADH2[c] + fumarate[c] <=> FAD[c] + H+[c] + succinate[c]	3.454e-08
r_0457	g-glutamyltransferase	glutathione[c] + L-alanine[c] -> L-cysteinylglycine[c] + L-gamma-glutamyl-L-alanine[c]	0
r_0458	galactokinase	ATP[c] + D-galactose[c] -> ADP[c] + alpha-D-galactose 1-phosphate[c] + H+[c]	0
r_0459	galactose-1-phosphate uridylyltransferase	alpha-D-galactose 1-phosphate[c] + H+[c] + UTP[c] -> diphosphate[c] + UDP-D-galactose[c]	0
r_0460	gamma-glutamylcysteine synthetase	ATP[c] + L-cysteine[c] + L-glutamate[c] -> ADP[c] + H+[c] + L-gamma-glutamyl-L-cysteine[c] + phosphate[c]	7.9681e-41
r_0461	geranylgeranyltranstransferase	geranylgeranyl diphosphate[c] + isopentenyl diphosphate[c] -> diphosphate[c] + pentaprenyl diphosphate[c]	-3.51055e-50
r_0462	geranyltranstransferase	geranyl diphosphate[c] + isopentenyl diphosphate[c] -> farnesyl diphosphate[c] + diphosphate[c]	1.98718e-50
r_0463	glucan 1,4-alpha-glucosidase	glycogen[c] + H2O[c] -> D-glucose[c]	0
r_0464	glucan 1,4-alpha-glucosidase, vacuole	glycogen[v] + H2O[v] -> D-glucose[v]	0
r_0465	glucosamine-6-phosphate deaminase	alpha-D-glucosamine 6-phosphate[c] + H2O[c] -> ammonium[c] + D-fructose 6-phosphate[c]	-5.99409e-19
r_0466	glucose 6-phosphate dehydrogenase	D-glucose 6-phosphate[c] + NADP(+)[c] -> 6-O-phosphono-D-glucono-1,5-lactone[c] + H+[c] + NADPH[c]	2.25775
r_0467	glucose-6-phosphate isomerase	D-glucose 6-phosphate[c] <=> D-fructose 6-phosphate[c]	51.0867
r_0468	glutamate 5-kinase	ATP[c] + L-glutamate[c] -> ADP[c] + L-gamma-glutamyl phosphate[c]	0.0127889
r_0469	glutamate decarboxylase	H+[c] + L-glutamate[c] -> carbon dioxide[c] + gamma-aminobutyrate[c]	9.29327e-22
r_0470	glutamate dehydrogenase (NAD)	H2O[c] + L-glutamate[c] + NAD[c] -> 2-oxoglutarate[c] + ammonium[c] + H+[c] + NADH[c]	0
r_0471	glutamate dehydrogenase (NADP)	2-oxoglutarate[c] + ammonium[c] + H+[c] + NADPH[c] -> H2O[c] + L-glutamate[c] + NADP(+)[c]	4.41283
r_0472	glutamate synthase (NADH2)	2-oxoglutarate[c] + H+[c] + L-glutamine[c] + NADH[c] -> 2 L-glutamate[c] + NAD[c]	1.22292
r_0473	glutamate-5-semialdehyde dehydrogenase	H+[c] + L-gamma-glutamyl phosphate[c] + NADPH[c] -> L-glutamic 5-semialdehyde[c] + NADP(+)[c] + phosphate[c]	0.0127889
r_0475	glutaminase	H2O[c] + L-glutamine[c] -> ammonium[c] + L-glutamate[c]	0
r_0476	glutamine synthetase	ammonium[c] + ATP[c] + L-glutamate[c] -> ADP[c] + H+[c] + L-glutamine[c] + phosphate[c]	0.0310529
r_0477	glutamine-fructose-6-phosphate transaminase	D-fructose 6-phosphate[c] + L-glutamine[c] -> alpha-D-glucosamine 6-phosphate[c] + L-glutamate[c]	8.24297e-27
r_0478	glutaminyl-tRNA synthetase	ATP[c] + L-glutamine[c] + tRNA(Gln)[c] -> AMP[c] + diphosphate[c] + Gln-tRNA(Gln)[c]	0.0325388
r_0479	glutamyl-tRNA synthetase	ATP[c] + L-glutamate[c] + tRNA(Glu)[c] -> AMP[c] + diphosphate[c] + Glu-tRNA(Glu)[c]	0.0931614
r_0480	glutamyl-tRNA synthetase	ATP[m] + L-glutamate[m] + tRNA(Glu)[m] -> AMP[m] + diphosphate[m] + Glu-tRNA(Glu)[m]	0
r_0481	glutathione oxidoreductase	glutathione disulfide[c] + H+[c] + NADPH[c] -> 2 glutathione[c] + NADP(+)[c]	0
r_0482	glutathione oxidoreductase	glutathione disulfide[m] + H+[m] + NADPH[m] -> 2 glutathione[m] + NADP(+)[m]	0
r_0483	glutathione peridoxase	2 glutathione[c] + hydrogen peroxide[c] -> glutathione disulfide[c] + 2 H2O[c]	0
r_0484	glutathione peroxidase, mitochondria	2 glutathione[m] + hydrogen peroxide[m] -> glutathione disulfide[m] + 2 H2O[m]	0
r_0485	glutathione synthetase	ATP[c] + L-gamma-glutamyl-L-cysteine[c] + L-glycine[c] -> ADP[c] + glutathione[c] + H+[c] + phosphate[c]	7.97272e-41
r_0486	glyceraldehyde-3-phosphate dehydrogenase	glyceraldehyde 3-phosphate[c] + NAD[c] + phosphate[c] <=> 1,3-bisphospho-D-glycerate[c] + H+[c] + NADH[c]	186.391
r_0487	glycerol dehydrogenase (NADP-dependent)	glycerol[c] + NADP(+)[c] -> glycerone[c] + H+[c] + NADPH[c]	0
r_0488	glycerol kinase	ATP[c] + glycerol[c] -> ADP[c] + glycerol 3-phosphate[c] + H+[c]	0
r_0489	glycerol-3-phosphatase	glycerol 3-phosphate[c] + H2O[c] -> glycerol[c] + phosphate[c]	11.1288
r_0490	glycerol-3-phosphate dehydrogenase (fad)	FAD[m] + glycerol 3-phosphate[m] + H+[m] -> dihydroxyacetone phosphate[m] + FADH2[m]	3.02321e-08
r_0491	glycerol-3-phosphate dehydrogenase (NAD)	dihydroxyacetone phosphate[c] + H+[c] + NADH[c] -> glycerol 3-phosphate[c] + NAD[c]	10.7507
r_0492	glycerol-3-phosphate dehydrogenase (NAD)	dihydroxyacetone phosphate[m] + H+[m] + NADH[m] -> glycerol 3-phosphate[m] + NAD[m]	0.397002
r_0497	glycerophosphodiester phosphodiesterase (glycerophosphocholine)	H2O[c] + sn-glycero-3-phosphocholine[c] -> choline[c] + glycerol 3-phosphate[c] + H+[c]	-6.42033e-13
r_0499	glycinamide ribotide transformylase	10-formyl-THF[c] + 5-phospho-ribosyl-glycineamide[c] -> 5'-phosphoribosyl-N-formylglycineamide[c] + H+[c] + THF[c]	0.0472602
r_0500	glycine C-acetyltransferase	coenzyme A[c] + L-2-amino-3-oxobutanoate[c] -> acetyl-CoA[c] + L-glycine[c]	0
r_0501	glycine cleavage system	L-glycine[m] + NAD[m] + THF[m] -> 5,10-methylenetetrahydrofolate[m] + ammonium[m] + carbon dioxide[m] + NADH[m]	1.30678e-13
r_0502	glycine hydroxymethyltransferase	L-serine[c] + THF[c] <=> 5,10-methylenetetrahydrofolate[c] + H2O[c] + L-glycine[c]	0.123632
r_0503	glycine hydroxymethyltransferase	L-serine[m] + THF[m] <=> 5,10-methylenetetrahydrofolate[m] + H2O[m] + L-glycine[m]	0.878444
r_0504	glycine-cleavage complex (lipoamide)	H+[m] + L-glycine[m] + lipoamide[m] -> carbon dioxide[m] + S(8)-aminomethyldihydrolipoamide[m]	1.05052e-22
r_0505	glycine-cleavage complex (lipoamide)	dihydrolipoamide[m] + NAD[m] -> H+[m] + lipoamide[m] + NADH[m]	1.11302e-35
r_0506	glycine-cleavage complex (lipoylprotein)	L-glycine[m] + lipoylprotein[m] -> carbon dioxide[m] + S(8)-aminomethyldihydrolipoylprotein[m]	0
r_0507	glycine-cleavage complex (lipoylprotein)	H+[m] + S(8)-aminomethyldihydrolipoylprotein[m] + THF[m] -> 5,10-methylenetetrahydrofolate[m] + ammonium[m] + dihydrolipoylprotein[m]	0
r_0508	glycine-cleavage complex (lipoylprotein)	dihydrolipoylprotein[m] + NAD[m] -> H+[m] + lipoylprotein[m] + NADH[m]	0
r_0509	glycine-cleavage system (lipoamide)	S(8)-aminomethyldihydrolipoamide[m] + THF[m] -> 5,10-methylenetetrahydrofolate[m] + ammonium[m] + dihydrolipoamide[m]	1.05052e-22
r_0510	glycogen (starch) synthase	UDP-D-glucose[c] -> glycogen[c] + H+[c] + UDP[c]	0.0776727
r_0511	glycogen phosphorylase	glycogen[c] + phosphate[c] -> D-glucose 1-phosphate[c]	-1.53588e-13
r_0512	glycyl-tRNA synthetase	ATP[c] + L-glycine[c] + tRNA(Gly)[c] -> AMP[c] + diphosphate[c] + Gly-tRNA(Gly)[c]	0.0896409
r_0514	GMP synthase	ATP[c] + H2O[c] + L-glutamine[c] + xanthosine-5-phosphate[c] -> AMP[c] + diphosphate[c] + GMP[c] + 2 H+[c] + L-glutamate[c]	0.0194322
r_0518	GPI-anchor assembly, step 2	6-(N-acetyl-alpha-D-glucosaminyl)-1-phosphatidyl-1D-myo-inositol[er] + H2O[er] <=> 6-(alpha-D-glucosaminyl)-1-phosphatidyl-1D-myo-inositol[er] + acetate[er] + H+[er]	0
r_0519	GPI-anchor assembly, step 5	6-(alpha-D-glucosaminyl)-O-acyl-1-phosphatidyl-1D-myo-inositol[er] + dolichyl D-mannosyl phosphate[er] <=> 6-O-[alpha-D-mannosyl-(1->4)-alpha-D-glucosaminyl]-O-acyl-1-phosphatidyl-1D-myo-inositol[er] + dolichyl phosphate[er]	0
r_0520	GPI-anchor assembly, step 6	6-O-[alpha-D-mannosyl-(1->4)-alpha-D-glucosaminyl]-O-acyl-1-phosphatidyl-1D-myo-inositol[er] + phosphatidylethanolamine backbone[er] <=> 6-O-{2-O-[(2-aminoethyl)phosphoryl]-alpha-D-mannosyl-(1->4)-alpha-D-glucosaminyl}-O-acyl-1-phosphatidyl-1D-myo-inositol[er]	0
r_0521	GPI-anchor assembly, step 7	6-O-{2-O-[(2-aminoethyl)phosphoryl]-alpha-D-mannosyl-(1->4)-alpha-D-glucosaminyl}-O-acyl-1-phosphatidyl-1D-myo-inositol[er] + dolichyl D-mannosyl phosphate[er] <=> 6-O-{alpha-D-mannosyl-(1->6)-2-O-[(2-aminoethyl)phosphoryl]-alpha-D-mannosyl-(1->4)-alpha-D-glucosaminyl}-O-acyl-1-phosphatidyl-1D-myo-inositol[er] + dolichyl phosphate[er]	0
r_0522	GPI-anchor assembly, step 8	6-O-{alpha-D-mannosyl-(1->6)-2-O-[(2-aminoethyl)phosphoryl]-alpha-D-mannosyl-(1->4)-alpha-D-glucosaminyl}-O-acyl-1-phosphatidyl-1D-myo-inositol[er] + dolichyl D-mannosyl phosphate[er] <=> 6-O-{alpha-D-mannosyl-(1->2)-alpha-D-mannosyl-(1->6)-2-O-[(2-aminoethyl)phosphoryl]-alpha-D-mannosyl-(1->4)-alpha-D-glucosaminyl}-O-acyl-1-phosphatidyl-1D-myo-inositol[er]	0
r_0523	GPI-anchor assembly, step 9	6-O-{alpha-D-mannosyl-(1->2)-alpha-D-mannosyl-(1->6)-2-O-[(2-aminoethyl)phosphoryl]-alpha-D-mannosyl-(1->4)-alpha-D-glucosaminyl}-O-acyl-1-phosphatidyl-1D-myo-inositol[er] + phosphatidylethanolamine backbone[er] <=> 6-[6-(2-aminoethylphosphoryl)-alpha-mannosyl-(1->6)-2-(2-aminoethylphosphoryl)-alpha-mannosyl-(1->6)-alpha-2-(2-aminoethylphosphoryl)mannosyl-(1->4)-alpha-glucosaminyl]-O-acyl-1-phosp…	0
r_0524	GTP cyclohydrolase I	GTP[c] + H2O[c] -> 7,8-dihydroneopterin 3'-triphosphate[c] + formate[c] + H+[c]	1.73197e-05
r_0525	GTP cyclohydrolase II	GTP[c] + 3 H2O[c] -> 2,5-diamino-4-hydroxy-6-(5-phosphoribosylamino)pyrimidine[c] + diphosphate[c] + formate[c] + 2 H+[c]	0.000273258
r_0526	guanine deaminase	guanine[c] + H+[c] + H2O[c] -> 9H-xanthine[c] + ammonium[c]	-7.80931e-24
r_0527	guanine phosphoribosyltransferase	guanine[c] + PRPP[c] -> diphosphate[c] + GMP[c]	-3.29815e-25
r_0528	guanylate kinase	ATP[c] + GMP[c] -> ADP[c] + GDP[c]	0.000431387
r_0529	guanylate kinase (GMP:dATP)	dATP[c] + GMP[c] <=> dADP[c] + GDP[c]	0.00051501
r_0530	heme O monooxygenase	heme o[m] + NADH[m] + oxygen[m] -> H2O[m] + heme a[m] + NAD[m]	0
r_0531	Heme O synthase	farnesyl diphosphate[m] + ferroheme b[m] + H2O[m] -> diphosphate[m] + heme o[m]	0
r_0532	hexaprenyldihydroxybenzoate methyltransferase	2-hexaprenyl-5-hydroxy-6-methoxy-3-methyl-1,4-benzoquinone[m] + H+[m] + S-adenosyl-L-methionine[m] -> S-adenosyl-L-homocysteine[m] + ubiquinol-6[m]	0
r_0533	hexokinase (D-fructose:ATP)	ATP[c] + D-fructose[c] -> ADP[c] + D-fructose 6-phosphate[c] + H+[c]	46.3014
r_0534	hexokinase (D-glucose:ATP)	ATP[c] + D-glucose[c] -> ADP[c] + D-glucose 6-phosphate[c] + H+[c]	53.6985
r_0535	hexokinase (D-mannose:ATP)	ATP[c] + D-mannose[c] -> ADP[c] + D-mannose 6-phosphate[c] + H+[c]	0
r_0536	histidinol dehydrogenase	H2O[c] + L-histidinol[c] + 2 NAD[c] -> 3 H+[c] + L-histidine[c] + 2 NADH[c]	0
r_0537	histidinol-phosphatase	H2O[c] + L-histidinol phosphate[c] -> L-histidinol[c] + phosphate[c]	0
r_0538	histidinol-phosphate transaminase	3-(imidazol-4-yl)-2-oxopropyl dihydrogen phosphate[c] + L-glutamate[c] -> 2-oxoglutarate[c] + L-histidinol phosphate[c]	0
r_0539	histidyl-tRNA synthetase	ATP[c] + L-histidine[c] + tRNA(His)[c] -> AMP[c] + diphosphate[c] + His-tRNA(His)[c]	0.0204649
r_0540	histidyl-tRNA synthetase	ATP[m] + L-histidine[m] + tRNA(His)[m] -> AMP[m] + diphosphate[m] + His-tRNA(His)[m]	0
r_0541	hnRNP arginine N-methyltransferase	L-histidine[c] + S-adenosyl-L-methionine[c] -> H+[c] + N(pros)-methyl-L-histidine[c] + S-adenosyl-L-homocysteine[c]	0
r_0542	homoacontinate hydratase	but-1-ene-1,2,4-tricarboxylic acid[m] + H2O[m] <=> homoisocitrate[m]	0.0663057
r_0543	homocitrate synthase	2-oxoglutarate[n] + acetyl-CoA[n] + H2O[n] -> coenzyme A[n] + H+[n] + homocitrate[n]	0
r_0544	homocysteine S-methyltransferase	L-homocysteine[c] + S-adenosyl-L-methionine[c] -> H+[c] + L-methionine[c] + S-adenosyl-L-homocysteine[c]	2.16235e-12
r_0545	homoisocitrate dehydrogenase	homoisocitrate[m] + NAD[m] -> 2-oxoadipic acid[m] + carbon dioxide[m] + NADH[m]	0.0663057
r_0546	homoserine dehydrogenase (NADH)	H+[c] + L-aspartate 4-semialdehyde[c] + NADH[c] -> L-homoserine[c] + NAD[c]	0.204571
r_0547	homoserine dehydrogenase (NADP)	H+[c] + L-aspartate 4-semialdehyde[c] + NADPH[c] -> L-homoserine[c] + NADP(+)[c]	0
r_0548	homoserine kinase	ATP[c] + L-homoserine[c] -> ADP[c] + H+[c] + O-phospho-L-homoserine[c]	0.20281
r_0549	homoserine O-trans-acetylase	acetyl-CoA[c] + L-homoserine[c] -> coenzyme A[c] + O-acetyl-L-homoserine[c]	0.000357669
r_0550	hydrogen peroxide reductase (thioredoxin)	H+[c] + hydrogen peroxide[c] + TRX1[c] -> 2 H2O[c] + TRX1 disulphide[c]	0
r_0551	hydrogen peroxide reductase (thioredoxin)	H+[m] + hydrogen peroxide[m] + TRX1[m] -> 2 H2O[m] + TRX1 disulphide[m]	0
r_0552	hydrogen peroxide reductase (thioredoxin)	H+[p] + hydrogen peroxide[p] + TRX1[p] -> 2 H2O[p] + TRX1 disulphide[p]	0
r_0553	hydroxyacylglutathione hydrolase	(R)-S-lactoylglutathione[c] + H2O[c] -> (R)-lactate[c] + glutathione[c] + H+[c]	0
r_0554	hydroxyacylglutathione hydrolase	(R)-S-lactoylglutathione[m] + H2O[m] -> (R)-lactate[m] + glutathione[m] + H+[m]	0
r_0555	hydroxybenzoate octaprenyltransferase	4-hydroxybenzoate[m] + hexaprenyl diphosphate[m] -> 3-hexaprenyl-4-hydroxybenzoic acid[m] + diphosphate[m]	0
r_0556	hydroxyethylthiazole kinase	5-(2-hydroxyethyl)-4-methylthiazole[c] + ATP[c] -> 4-methyl-5-(2-phosphonooxyethyl)thiazole[c] + ADP[c] + H+[c]	-5.87779e-09
r_0557	hydroxymethylbilane synthase	H2O[c] + 4 porphobilinogen[c] -> 4 ammonium[c] + preuroporphyrinogen[c]	0
r_0558	hydroxymethylglutaryl CoA reductase	3-hydroxy-3-methylglutaryl-CoA[c] + 2 H+[c] + 2 NADPH[c] -> (R)-mevalonate[c] + coenzyme A[c] + 2 NADP(+)[c]	2.08837e-17
r_0559	hydroxymethylglutaryl CoA synthase	acetoacetyl-CoA[c] + acetyl-CoA[c] + H2O[c] -> 3-hydroxy-3-methylglutaryl-CoA[c] + coenzyme A[c] + H+[c]	0
r_0560	hydroxymethylglutaryl CoA synthase	acetoacetyl-CoA[m] + acetyl-CoA[m] + H2O[m] -> 3-hydroxy-3-methylglutaryl-CoA[m] + coenzyme A[m] + H+[m]	2.08942e-17
r_0561	hydroxymethylpyrimidine kinase (ATP)	4-amino-5-hydroxymethyl-2-methylpyrimidine[c] + ATP[c] -> 4-amino-2-methyl-5-phosphomethylpyrimidine[c] + ADP[c] + H+[c]	5.46465e-08
r_0562	hypoxanthine phosphoribosyltransferase (Hypoxanthine)	hypoxanthine[c] + PRPP[c] -> diphosphate[c] + IMP[c]	1.42366e-14
r_0563	Imidazole-glycerol-3-phosphate synthase	5-[(5-phospho-1-deoxy-D-ribulos-1-ylamino)methylideneamino]-1-(5-phospho-D-ribosyl)imidazole-4-carboxamide[c] + L-glutamine[c] -> AICAR[c] + D-erythro-1-(imidazol-4-yl)glycerol 3-phosphate[c] + H+[c] + L-glutamate[c]	0
r_0564	imidazoleglycerol-phosphate dehydratase	D-erythro-1-(imidazol-4-yl)glycerol 3-phosphate[c] -> 3-(imidazol-4-yl)-2-oxopropyl dihydrogen phosphate[c] + H2O[c]	0
r_0565	IMP dehydrogenase	H2O[c] + IMP[c] + NAD[c] -> H+[c] + NADH[c] + xanthosine-5-phosphate[c]	0.0194322
r_0566	indole-3-glycerol-phosphate synthase	1-(2-carboxyphenylamino)-1-deoxy-D-ribulose 5-phosphate[c] + H+[c] -> 1-C-(indol-3-yl)glycerol 3-phosphate[c] + carbon dioxide[c] + H2O[c]	0.00156338
r_0567	indole-3-pyruvate decarboxylase	H+[c] + indole-3-pyruvate[c] -> carbon dioxide[c] + indol-3-ylacetaldehyde[c]	0.100503
r_0568	inorganic diphosphatase	diphosphate[c] + H2O[c] -> H+[c] + 2 phosphate[c]	2.53559e-13
r_0569	inorganic diphosphatase	diphosphate[m] + H2O[m] -> H+[m] + 2 phosphate[m]	2.23468
r_0570	inosine monophosphate cyclohydrolase	phosphoribosyl-formamido-carboxamide[c] <=> H2O[c] + IMP[c]	0.0472602
r_0571	inositol-1,3,4,5,6-pentakisphosphate 2-kinase	ATP[n] + myo-inositol 1,3,4,5,6-pentakisphosphate[n] -> ADP[n] + H+[n] + myo-inositol hexakisphosphate[n]	-5.75037e-24
r_0572	inositol-1,3,4,5-triphosphate 6-kinase, nucleus	1D-myo-inositol 1,3,4,5-tetrakisphosphate[n] + ATP[n] -> ADP[n] + H+[n] + myo-inositol 1,3,4,5,6-pentakisphosphate[n]	-5.75037e-24
r_0573	inositol-1,4,5,6- tetrakisphosphate 3-kinase, nucleus	1D-myo-inositol 1,4,5,6-tetrakisphosphate[n] + ATP[n] -> ADP[n] + H+[n] + myo-inositol 1,3,4,5,6-pentakisphosphate[n]	0
r_0574	inositol-1,4,5-triphosphate 6-kinase, nucleus	1D-myo-inositol 1,4,5-trisphosphate[n] + ATP[n] -> 1D-myo-inositol 1,4,5,6-tetrakisphosphate[n] + ADP[n] + H+[n]	0
r_0575	inositol-1,4,5-trisphosphate 3-kinase, nucleus	1D-myo-inositol 1,4,5-trisphosphate[n] + ATP[n] -> 1D-myo-inositol 1,3,4,5-tetrakisphosphate[n] + ADP[n] + H+[n]	-5.75037e-24
r_0596	IPS phospholipase C	H2O[er] + mannosylinositol phosphorylceramide A (C24)[er] -> ceramide-1 (C24)[er] + mannose-1D-myo-inositol 1-phosphate[er]	0
r_0597	IPS phospholipase C	H2O[er] + mannosylinositol phosphorylceramide A (C26)[er] -> ceramide-1 (C26)[er] + mannose-1D-myo-inositol 1-phosphate[er]	0
r_0598	IPS phospholipase C	H2O[er] + mannosylinositol phosphorylceramide B' (C24)[er] -> ceramide-2' (C24)[er] + mannose-1D-myo-inositol 1-phosphate[er]	0
r_0599	IPS phospholipase C	H2O[er] + mannosylinositol phosphorylceramide B' (C26)[er] -> ceramide-2' (C26)[er] + mannose-1D-myo-inositol 1-phosphate[er]	0
r_0600	IPS phospholipase C	H2O[er] + mannosylinositol phosphorylceramide B (C24)[er] -> ceramide-2 (C24)[er] + mannose-1D-myo-inositol 1-phosphate[er]	0
r_0601	IPS phospholipase C	H2O[er] + mannosylinositol phosphorylceramide B (C26)[er] -> ceramide-2 (C26)[er] + mannose-1D-myo-inositol 1-phosphate[er]	0
r_0602	IPS phospholipase C	H2O[er] + mannosylinositol phosphorylceramide C (C24)[er] -> ceramide-3 (C24)[er] + mannose-1D-myo-inositol 1-phosphate[er]	0
r_0603	IPS phospholipase C	H2O[er] + mannosylinositol phosphorylceramide C (C26)[er] -> ceramide-3 (C26)[er] + mannose-1D-myo-inositol 1-phosphate[er]	0
r_0604	IPS phospholipase C	H2O[er] + mannosylinositol phosphorylceramide D (C24)[er] -> ceramide-4 (C24)[er] + mannose-1D-myo-inositol 1-phosphate[er]	0
r_0605	IPS phospholipase C	H2O[er] + mannosylinositol phosphorylceramide D (C26)[er] -> ceramide-4 (C26)[er] + mannose-1D-myo-inositol 1-phosphate[er]	0
r_0606	IPS phospholipase C	H2O[er] + inositol phosphomannosylinositol phosphoceramide A (C24)[er] -> ceramide-1 (C24)[er] + mannose-(1D-myo-inositol 1-phosphate)2[er]	0
r_0607	IPS phospholipase C	H2O[er] + inositol phosphomannosylinositol phosphoceramide A (C26)[er] -> ceramide-1 (C26)[er] + mannose-(1D-myo-inositol 1-phosphate)2[er]	0
r_0608	IPS phospholipase C	H2O[er] + inositol phosphomannosylinositol phosphoceramide B' (C24)[er] -> ceramide-2' (C24)[er] + mannose-(1D-myo-inositol 1-phosphate)2[er]	0
r_0609	IPS phospholipase C	H2O[er] + inositol phosphomannosylinositol phosphoceramide B' (C26)[er] -> ceramide-2' (C26)[er] + mannose-(1D-myo-inositol 1-phosphate)2[er]	0
r_0610	IPS phospholipase C	H2O[er] + inositol phosphomannosylinositol phosphoceramide B (C24)[er] -> ceramide-2 (C24)[er] + mannose-(1D-myo-inositol 1-phosphate)2[er]	0
r_0611	IPS phospholipase C	H2O[er] + inositol phosphomannosylinositol phosphoceramide B (C26)[er] -> ceramide-2 (C26)[er] + mannose-(1D-myo-inositol 1-phosphate)2[er]	0
r_0612	IPS phospholipase C	H2O[er] + inositol phosphomannosylinositol phosphoceramide C (C24)[er] -> ceramide-3 (C24)[er] + mannose-(1D-myo-inositol 1-phosphate)2[er]	0
r_0613	IPS phospholipase C	H2O[er] + inositol phosphomannosylinositol phosphoceramide C (C26)[er] -> ceramide-3 (C26)[er] + mannose-(1D-myo-inositol 1-phosphate)2[er]	0
r_0614	IPS phospholipase C	H2O[er] + inositol phosphomannosylinositol phosphoceramide D (C24)[er] -> ceramide-4 (C24)[er] + mannose-(1D-myo-inositol 1-phosphate)2[er]	0
r_0615	IPS phospholipase C	H2O[er] + inositol phosphomannosylinositol phosphoceramide D (C26)[er] -> ceramide-4 (C26)[er] + mannose-(1D-myo-inositol 1-phosphate)2[er]	0
r_0616	IPS phospholipase C	H2O[m] + inositol-P-ceramide A (C24)[m] -> 1D-myo-inositol 3-phosphate[m] + ceramide-1 (C24)[m] + 2 H+[m]	0
r_0617	IPS phospholipase C	H2O[m] + inositol-P-ceramide A (C26)[m] -> 1D-myo-inositol 3-phosphate[m] + ceramide-1 (C26)[m] + 2 H+[m]	0
r_0618	IPS phospholipase C	H2O[m] + inositol-P-ceramide B' (C24)[m] -> 1D-myo-inositol 3-phosphate[m] + ceramide-2' (C24)[m] + 2 H+[m]	0
r_0619	IPS phospholipase C	H2O[m] + inositol-P-ceramide B' (C26)[m] -> 1D-myo-inositol 3-phosphate[m] + ceramide-2' (C26)[m] + 2 H+[m]	0
r_0620	IPS phospholipase C	H2O[m] + inositol-P-ceramide B (C24)[m] -> 1D-myo-inositol 3-phosphate[m] + ceramide-2 (C24)[m] + 2 H+[m]	0
r_0621	IPS phospholipase C	H2O[m] + inositol-P-ceramide B (C26)[m] -> 1D-myo-inositol 3-phosphate[m] + ceramide-2 (C26)[m] + 2 H+[m]	0
r_0622	IPS phospholipase C	H2O[m] + inositol-P-ceramide C (C24)[m] -> 1D-myo-inositol 3-phosphate[m] + ceramide-3 (C24)[m] + 2 H+[m]	0
r_0623	IPS phospholipase C	H2O[m] + inositol-P-ceramide C (C26)[m] -> 1D-myo-inositol 3-phosphate[m] + ceramide-3 (C26)[m] + 2 H+[m]	0
r_0624	IPS phospholipase C	H2O[m] + inositol-P-ceramide D (C24)[m] -> 1D-myo-inositol 3-phosphate[m] + ceramide-4 (C24)[m] + 2 H+[m]	0
r_0625	IPS phospholipase C	H2O[m] + inositol-P-ceramide D (C26)[m] -> 1D-myo-inositol 3-phosphate[m] + ceramide-4 (C26)[m] + 2 H+[m]	0
r_0626	IPS phospholipase C	H2O[m] + mannosylinositol phosphorylceramide A (C24)[m] -> ceramide-1 (C24)[m] + mannose-1D-myo-inositol 1-phosphate[m]	0
r_0627	IPS phospholipase C	H2O[m] + mannosylinositol phosphorylceramide A (C26)[m] -> ceramide-1 (C26)[m] + mannose-1D-myo-inositol 1-phosphate[m]	0
r_0628	IPS phospholipase C	H2O[m] + mannosylinositol phosphorylceramide B' (C24)[m] -> ceramide-2' (C24)[m] + mannose-1D-myo-inositol 1-phosphate[m]	0
r_0629	IPS phospholipase C	H2O[m] + mannosylinositol phosphorylceramide B' (C26)[m] -> ceramide-2' (C26)[m] + mannose-1D-myo-inositol 1-phosphate[m]	0
r_0630	IPS phospholipase C	H2O[m] + mannosylinositol phosphorylceramide B (C24)[m] -> ceramide-2 (C24)[m] + mannose-1D-myo-inositol 1-phosphate[m]	0
r_0631	IPS phospholipase C	H2O[m] + mannosylinositol phosphorylceramide B (C26)[m] -> ceramide-2 (C26)[m] + mannose-1D-myo-inositol 1-phosphate[m]	0
r_0632	IPS phospholipase C	H2O[m] + mannosylinositol phosphorylceramide C (C24)[m] -> ceramide-3 (C24)[m] + mannose-1D-myo-inositol 1-phosphate[m]	0
r_0633	IPS phospholipase C	H2O[m] + mannosylinositol phosphorylceramide C (C26)[m] -> ceramide-3 (C26)[m] + mannose-1D-myo-inositol 1-phosphate[m]	0
r_0634	IPS phospholipase C	H2O[m] + mannosylinositol phosphorylceramide D (C24)[m] -> ceramide-4 (C24)[m] + mannose-1D-myo-inositol 1-phosphate[m]	0
r_0635	IPS phospholipase C	H2O[m] + mannosylinositol phosphorylceramide D (C26)[m] -> ceramide-4 (C26)[m] + mannose-1D-myo-inositol 1-phosphate[m]	0
r_0636	IPS phospholipase C	H2O[m] + inositol phosphomannosylinositol phosphoceramide A (C24)[m] -> ceramide-1 (C24)[m] + mannose-(1D-myo-inositol 1-phosphate)2[m]	0
r_0637	IPS phospholipase C	H2O[m] + inositol phosphomannosylinositol phosphoceramide A (C26)[m] -> ceramide-1 (C26)[m] + mannose-(1D-myo-inositol 1-phosphate)2[m]	0
r_0638	IPS phospholipase C	H2O[m] + inositol phosphomannosylinositol phosphoceramide B' (C24)[m] -> ceramide-2' (C24)[m] + mannose-(1D-myo-inositol 1-phosphate)2[m]	0
r_0639	IPS phospholipase C	H2O[m] + inositol phosphomannosylinositol phosphoceramide B' (C26)[m] -> ceramide-2' (C26)[m] + mannose-(1D-myo-inositol 1-phosphate)2[m]	0
r_0640	IPS phospholipase C	H2O[m] + inositol phosphomannosylinositol phosphoceramide B (C24)[m] -> ceramide-2 (C24)[m] + mannose-(1D-myo-inositol 1-phosphate)2[m]	0
r_0641	IPS phospholipase C	H2O[m] + inositol phosphomannosylinositol phosphoceramide B (C26)[m] -> ceramide-2 (C26)[m] + mannose-(1D-myo-inositol 1-phosphate)2[m]	0
r_0642	IPS phospholipase C	H2O[m] + inositol phosphomannosylinositol phosphoceramide C (C24)[m] -> ceramide-3 (C24)[m] + mannose-(1D-myo-inositol 1-phosphate)2[m]	0
r_0643	IPS phospholipase C	H2O[m] + inositol phosphomannosylinositol phosphoceramide C (C26)[m] -> ceramide-3 (C26)[m] + mannose-(1D-myo-inositol 1-phosphate)2[m]	0
r_0644	IPS phospholipase C	H2O[m] + inositol phosphomannosylinositol phosphoceramide D (C24)[m] -> ceramide-4 (C24)[m] + mannose-(1D-myo-inositol 1-phosphate)2[m]	0
r_0645	IPS phospholipase C	H2O[m] + inositol phosphomannosylinositol phosphoceramide D (C26)[m] -> ceramide-4 (C26)[m] + mannose-(1D-myo-inositol 1-phosphate)2[m]	0
r_0646	IPS phospholipase C	H2O[er] + inositol-P-ceramide A (C24)[er] -> 1D-myo-inositol 1-phosphate[er] + ceramide-1 (C24)[er] + 2 H+[er]	0.000972934
r_0647	IPS phospholipase C	H2O[er] + inositol-P-ceramide A (C26)[er] -> 1D-myo-inositol 1-phosphate[er] + ceramide-1 (C26)[er] + 2 H+[er]	0.000389785
r_0648	IPS phospholipase C	H2O[er] + inositol-P-ceramide B' (C24)[er] -> 1D-myo-inositol 1-phosphate[er] + ceramide-2' (C24)[er] + 2 H+[er]	0.000310885
r_0649	IPS phospholipase C	H2O[er] + inositol-P-ceramide B' (C26)[er] -> 1D-myo-inositol 1-phosphate[er] + ceramide-2' (C26)[er] + 2 H+[er]	-1.88161e-36
r_0650	IPS phospholipase C	H2O[er] + inositol-P-ceramide B (C24)[er] -> 1D-myo-inositol 1-phosphate[er] + ceramide-2 (C24)[er] + 2 H+[er]	-4.56396e-52
r_0651	IPS phospholipase C	H2O[er] + inositol-P-ceramide B (C26)[er] -> 1D-myo-inositol 1-phosphate[er] + ceramide-2 (C26)[er] + 2 H+[er]	0.000100734
r_0652	IPS phospholipase C	H2O[er] + inositol-P-ceramide C (C24)[er] -> 1D-myo-inositol 1-phosphate[er] + ceramide-3 (C24)[er] + 2 H+[er]	-1.88185e-36
r_0653	IPS phospholipase C	H2O[er] + inositol-P-ceramide C (C26)[er] -> 1D-myo-inositol 1-phosphate[er] + ceramide-3 (C26)[er] + 2 H+[er]	-1.88185e-36
r_0654	IPS phospholipase C	H2O[er] + inositol-P-ceramide D (C24)[er] -> 1D-myo-inositol 1-phosphate[er] + ceramide-4 (C24)[er] + 2 H+[er]	-1.88185e-36
r_0655	IPS phospholipase C	H2O[er] + inositol-P-ceramide D (C26)[er] -> 1D-myo-inositol 1-phosphate[er] + ceramide-4 (C26)[er] + 2 H+[er]	-1.88185e-36
r_0656	isoamyl acetate-hydrolyzing esterase	H2O[c] + isoamyl acetate[c] -> acetate[c] + H+[c] + isoamylol[c]	0
r_0657	isobutyl acetate-hydrolyzing esterase	H2O[c] + isobutyl acetate[c] -> acetate[c] + H+[c] + isobutanol[c]	0
r_0658	isocitrate dehydrogenase (NAD+)	isocitrate[m] + NAD[m] -> 2-oxoglutarate[m] + carbon dioxide[m] + NADH[m]	0.360652
r_0659	isocitrate dehydrogenase (NADP)	isocitrate[c] + NADP(+)[c] <=> 2-oxoglutarate[c] + carbon dioxide[c] + NADPH[c]	-1.69276
r_0661	isocitrate dehydrogenase (NADP+), peroxisomal	isocitrate[p] + NADP(+)[p] -> 2-oxoglutarate[p] + carbon dioxide[p] + NADPH[p]	8.27118e-18
r_0662	isocitrate lyase	isocitrate[c] -> glyoxylate[c] + succinate[c]	1.32751
r_0663	isoleucine transaminase	2-oxoglutarate[c] + L-isoleucine[c] <=> (S)-3-methyl-2-oxopentanoate[c] + L-glutamate[c]	0.0529599
r_0664	isoleucine transaminase	2-oxoglutarate[m] + L-isoleucine[m] <=> (S)-3-methyl-2-oxopentanoate[m] + L-glutamate[m]	-0.0256866
r_0665	isoleucyl-tRNA synthetase	ATP[c] + L-isoleucine[c] + tRNA(Ile)[c] -> AMP[c] + diphosphate[c] + Ile-tRNA(Ile)[c]	0.0594779
r_0666	isoleucyl-tRNA synthetase	ATP[m] + L-isoleucine[m] + tRNA(Ile)[m] -> AMP[m] + diphosphate[m] + Ile-tRNA(Ile)[m]	0
r_0667	isopentenyl-diphosphate D-isomerase	isopentenyl diphosphate[c] <=> prenyl diphosphate(3-)[c]	1.81028e-50
r_0668	itaconate-CoA ligase (ADP-forming)	ATP[m] + coenzyme A[m] + itaconate[m] <=> ADP[m] + itaconyl-CoA[m] + phosphate[m]	0
r_0669	ketol-acid reductoisomerase (2-aceto-2-hydroxybutanoate)	(S)-2-acetyl-2-hydroxybutanoate[m] + H+[m] + NADPH[m] -> (2R,3R)-2,3-dihydroxy-3-methylpentanoate[m] + NADP(+)[m]	-5.62053e-12
r_0670	kynureninase	H2O[c] + L-kynurenine[c] -> anthranilate[c] + H+[c] + L-alanine[c]	0
r_0671	kynurenine 3-monooxygenase	H+[c] + L-kynurenine[c] + NADPH[c] + oxygen[c] -> 3-hydroxy-L-kynurenine[c] + H2O[c] + NADP(+)[c]	0
r_0672	L-1-pyrroline-3-hydroxy-5-carboxylate dehydrogenase	1-pyrroline-3-hydroxy-5-carboxylic acid[m] + 2 H2O[m] + NAD[m] <=> erythro-4-hydroxy-L-glutamic acid[m] + H+[m] + NADH[m]	0
r_0673	L-4-hydroxyglutamate semialdehyde dehydrogenase	H2O[m] + L-4-hydroxyglutamic semialdehyde[m] + NAD[m] <=> erythro-4-hydroxy-L-glutamic acid[m] + 2 H+[m] + NADH[m]	0
r_0674	L-alanine transaminase	2-oxoglutarate[m] + L-alanine[m] <=> L-glutamate[m] + pyruvate[m]	0
r_0675	L-allo-threonine aldolase	L-allothreonine[c] -> acetaldehyde[c] + L-glycine[c]	0
r_0676	L-allo-threonine dehydrogenase	L-allothreonine[c] + NADP(+)[c] <=> H+[c] + L-2-amino-3-oxobutanoate[c] + NADPH[c]	0
r_0678	L-aminoadipate-semialdehyde dehydrogenase (NADPH)	ATP[c] + H+[c] + L-2-aminoadipate[c] + NADPH[c] -> AMP[c] + diphosphate[c] + L-allysine[c] + NADP(+)[c]	0.0663057
r_0679	L-asparaginase	H2O[c] + L-asparagine[c] -> ammonium[c] + L-aspartate[c]	0.0755315
r_0680	L-asparaginase	H2O[e] + L-asparagine[e] -> ammonium[e] + L-aspartate[e]	0.0499524
r_0681	L-erythro-4-hydroxyglutamate:2-oxoglutarate aminotransferase	2-oxoglutarate[c] + erythro-4-hydroxy-L-glutamic acid[c] -> 4-hydroxy-2-oxoglutarate[c] + L-glutamate[c]	0
r_0682	L-erythro-4-hydroxyglutamate:2-oxoglutarate aminotransferase	2-oxoglutarate[m] + erythro-4-hydroxy-L-glutamic acid[m] -> 4-hydroxy-2-oxoglutarate[m] + L-glutamate[m]	0
r_0683	L-erythro-4-hydroxyglutamate:2-oxoglutarate aminotransferase	2-oxoglutarate[p] + erythro-4-hydroxy-L-glutamic acid[p] -> 4-hydroxy-2-oxoglutarate[p] + L-glutamate[p]	0
r_0687	L-hydroxyproline reductase (NADP)	1-pyrroline-3-hydroxy-5-carboxylic acid[c] + 2 H+[c] + NADPH[c] -> NADP(+)[c] + trans-4-hydroxy-L-proline[c]	0
r_0688	L-lactaldehyde:NADP+ 1-oxidoreductase	H+[c] + methylglyoxal[c] + NADPH[c] -> (S)-lactaldehyde[c] + NADP(+)[c]	0
r_0689	L-serine deaminase	L-serine[c] -> ammonium[c] + pyruvate[c]	7.67522e-11
r_0690	L-serine dehydrogenase	L-serine[c] + NADP(+)[c] -> H+[c] + L-alpha-formylglycine[c] + NADPH[c]	0
r_0691	L-sorbitol dehydrogenase (L-sorbose-producing)	L-glucitol[c] + NAD[c] -> H+[c] + L-sorbose[c] + NADH[c]	0
r_0692	L-threonine deaminase	L-threonine[c] -> 2-oxobutanoate[c] + ammonium[c]	0
r_0693	L-threonine deaminase	L-threonine[m] -> 2-oxobutanoate[m] + ammonium[m]	0
r_0694	L-tryptophan:oxygen 2,3-oxidoreductase (decyclizing)	L-tryptophan[c] + oxygen[c] -> N-formyl-L-kynurenine[c]	0
r_0695	L-tyrosine N-formyltransferase	10-formyl-THF[c] + L-tyrosine[c] -> H+[c] + N-formyl-L-tyrosine[c] + THF[c]	0.0002175
r_0696	lactaldehyde dehydrogenase	(S)-lactaldehyde[c] + H2O[c] + NAD[c] -> (S)-lactate[c] + 2 H+[c] + NADH[c]	0
r_0697	lactoylglutathione lyase	glutathione[c] + methylglyoxal[c] -> (R)-S-lactoylglutathione[c]	0
r_0698	lanosterol synthase	(S)-2,3-epoxysqualene[c] -> lanosterol[c]	0
r_0699	leucine transaminase	2-oxoglutarate[c] + L-leucine[c] <=> 4-methyl-2-oxopentanoate[c] + L-glutamate[c]	-0.541536
r_0700	leucine transaminase	2-oxoglutarate[m] + L-leucine[m] <=> 4-methyl-2-oxopentanoate[m] + L-glutamate[m]	0
r_0701	leucyl-tRNA synthetase	ATP[c] + L-leucine[c] + tRNA(Leu)[c] -> AMP[c] + diphosphate[c] + Leu-tRNA(Leu)[c]	0.0914982
r_0702	leucyl-tRNA synthetase	ATP[m] + L-leucine[m] + tRNA(Leu)[m] -> AMP[m] + diphosphate[m] + Leu-tRNA(Leu)[m]	0
r_0703	leukotriene A4 hydrolase	H2O[c] + leukotriene A4[c] <=> (5S,6S)-di-HETE[c]	0
r_0704	leukotriene A4 hydrolase	H2O[n] + leukotriene A4[n] <=> (5S,6S)-di-HETE[n]	0
r_0705	leukotriene A4 hydrolase	H2O[c] + leukotriene A4[c] <=> Delta(6)-trans,Delta(8)-cis-leukotriene B4[c]	0
r_0706	leukotriene A4 hydrolase	H2O[n] + leukotriene A4[n] <=> Delta(6)-trans,Delta(8)-cis-leukotriene B4[n]	0
r_0707	leukotriene A4 hydrolase	H2O[c] + leukotriene A4[c] <=> leukotriene B4[c]	0
r_0708	leukotriene A4 hydrolase	H2O[n] + leukotriene A4[n] <=> leukotriene B4[n]	0
r_0711	lysyl-tRNA synthetase	ATP[c] + L-lysine[c] + tRNA(Lys)[c] -> AMP[c] + diphosphate[c] + Lys-tRNA(Lys)[c]	0.0883466
r_0712	lysyl-tRNA synthetase	ATP[m] + L-lysine[m] + tRNA(Lys)[m] -> AMP[m] + diphosphate[m] + Lys-tRNA(Lys)[m]	0
r_0713	malate dehydrogenase	(S)-malate[m] + NAD[m] <=> H+[m] + NADH[m] + oxaloacetate[m]	-3.10082e-13
r_0714	malate dehydrogenase, cytoplasmic	(S)-malate[c] + NAD[c] <=> H+[c] + NADH[c] + oxaloacetate[c]	-7.85514e-05
r_0715	malate dehydrogenase, peroxisomal	(S)-malate[p] + NAD[p] <=> H+[p] + NADH[p] + oxaloacetate[p]	-9.36506e-18
r_0716	malate synthase	acetyl-CoA[c] + glyoxylate[c] + H2O[c] -> (S)-malate[c] + coenzyme A[c] + H+[c]	0
r_0717	malate synthase	acetyl-CoA[p] + glyoxylate[p] + H2O[p] -> (S)-malate[p] + coenzyme A[p] + H+[p]	4.92425e-52
r_0718	malic enzyme (NAD)	(S)-malate[m] + NAD[m] -> carbon dioxide[m] + NADH[m] + pyruvate[m]	0.305078
r_0719	malic enzyme (NADP)	(S)-malate[m] + NADP(+)[m] -> carbon dioxide[m] + NADPH[m] + pyruvate[m]	0.00880071
r_0721	malonyl-CoA-ACP transacylase	malonyl-CoA[m] + ACP1[m] <=> carboxyacetyl-ACP[m] + coenzyme A[m]	0
r_0722	mannose-1-phosphate guanylyltransferase	D-mannose 1-phosphate[c] + GTP[c] + H+[c] -> diphosphate[c] + GDP-alpha-D-mannose[c]	0.152786
r_0723	mannose-6-phosphate isomerase	D-mannose 6-phosphate[c] <=> D-fructose 6-phosphate[c]	-0.152786
r_0724	methenyltetrahydrifikate cyclohydrolase	5,10-methenyl-THF[m] + H2O[m] <=> 10-formyl-THF[m] + H+[m]	0.878444
r_0725	methenyltetrahydrofolate cyclohydrolase	5,10-methenyl-THF[c] + H2O[c] <=> 10-formyl-THF[c] + H+[c]	0.0947273
r_0726	methionine adenosyltransferase	ATP[c] + H2O[c] + L-methionine[c] -> diphosphate[c] + phosphate[c] + S-adenosyl-L-methionine[c]	0.0278026
r_0727	methionine synthase	5-methyltetrahydrofolate[c] + L-homocysteine[c] -> L-methionine[c] + THF[c]	0.0279212
r_0728	methionyl-tRNA formyltransferase	10-formyl-THF[m] + Met-tRNA(Met)[m] -> fMet-tRNA(fMet)[m] + H+[m] + THF[m]	0
r_0729	methionyl-tRNA synthetase	ATP[c] + L-methionine[c] + tRNA(Met)[c] -> AMP[c] + diphosphate[c] + Met-tRNA(Met)[c]	0.0156553
r_0730	methionyl-tRNA synthetase	ATP[m] + L-methionine[m] + tRNA(Met)[m] -> AMP[m] + diphosphate[m] + Met-tRNA(Met)[m]	0
r_0731	methylenetetrahydrofolate dehydrogenase (NAD)	5,10-methylenetetrahydrofolate[c] + NAD[c] -> 5,10-methenyl-THF[c] + NADH[c]	0
r_0732	methylenetetrahydrofolate dehydrogenase (NADP)	5,10-methylenetetrahydrofolate[c] + NADP(+)[c] <=> 5,10-methenyl-THF[c] + NADPH[c]	0.0947273
r_0733	methylenetetrahydrofolate dehydrogenase (NADP)	5,10-methylenetetrahydrofolate[m] + NADP(+)[m] <=> 5,10-methenyl-THF[m] + NADPH[m]	0.878444
r_0734	methylisocitrate lyase	(2S,3R)-3-hydroxybutane-1,2,3-tricarboxylic acid[m] -> pyruvate[m] + succinate[m]	4.62198e-10
r_0735	mevalonate kinase (atp)	(R)-mevalonate[c] + ATP[c] -> (R)-5-phosphomevalonic acid[c] + ADP[c] + H+[c]	1.94243e-16
r_0736	mevalonate kinase (ctp)	(R)-mevalonate[c] + CTP[c] -> (R)-5-phosphomevalonic acid[c] + CDP[c] + H+[c]	6.44773e-15
r_0737	mevalonate kinase (gtp)	(R)-mevalonate[c] + GTP[c] -> (R)-5-phosphomevalonic acid[c] + GDP[c] + H+[c]	0
r_0738	mevalonate kinase (UTP)	(R)-mevalonate[c] + UTP[c] -> (R)-5-phosphomevalonic acid[c] + H+[c] + UDP[c]	-6.64197e-15
r_0739	mevalonate pyrophoshate decarboxylase	(R)-5-diphosphomevalonic acid[c] + ATP[c] -> ADP[c] + carbon dioxide[c] + isopentenyl diphosphate[c] + phosphate[c]	0
r_0747	MIPC synthase	GDP-alpha-D-mannose[g] + inositol-P-ceramide A (C24)[g] -> GDP[g] + H+[g] + mannosylinositol phosphorylceramide A (C24)[g]	6.17091e-17
r_0748	MIPC synthase	GDP-alpha-D-mannose[g] + inositol-P-ceramide A (C26)[g] -> GDP[g] + H+[g] + mannosylinositol phosphorylceramide A (C26)[g]	-5.31955e-14
r_0749	MIPC synthase	GDP-alpha-D-mannose[g] + inositol-P-ceramide B' (C24)[g] -> GDP[g] + H+[g] + mannosylinositol phosphorylceramide B' (C24)[g]	-4.0507e-14
r_0750	MIPC synthase	GDP-alpha-D-mannose[g] + inositol-P-ceramide B' (C26)[g] -> GDP[g] + H+[g] + mannosylinositol phosphorylceramide B' (C26)[g]	2.02395e-14
r_0751	MIPC synthase	GDP-alpha-D-mannose[g] + inositol-P-ceramide B (C24)[g] -> GDP[g] + H+[g] + mannosylinositol phosphorylceramide B (C24)[g]	-6.83752e-46
r_0752	MIPC synthase	GDP-alpha-D-mannose[g] + inositol-P-ceramide B (C26)[g] -> GDP[g] + H+[g] + mannosylinositol phosphorylceramide B (C26)[g]	2.14862e-28
r_0753	MIPC synthase	GDP-alpha-D-mannose[g] + inositol-P-ceramide C (C24)[g] -> GDP[g] + H+[g] + mannosylinositol phosphorylceramide C (C24)[g]	0
r_0754	MIPC synthase	GDP-alpha-D-mannose[g] + inositol-P-ceramide C (C26)[g] -> GDP[g] + H+[g] + mannosylinositol phosphorylceramide C (C26)[g]	0
r_0755	MIPC synthase	GDP-alpha-D-mannose[g] + inositol-P-ceramide D (C24)[g] -> GDP[g] + H+[g] + mannosylinositol phosphorylceramide D (C24)[g]	0
r_0756	MIPC synthase	GDP-alpha-D-mannose[g] + inositol-P-ceramide D (C26)[g] -> GDP[g] + H+[g] + mannosylinositol phosphorylceramide D (C26)[g]	0
r_0757	myo-inositol 1-phosphatase	1D-myo-inositol 1-phosphate[c] + H2O[c] -> myo-inositol[c] + phosphate[c]	0.00411023
r_0758	myo-inositol-1-phosphate synthase	D-glucose 6-phosphate[c] -> 1D-myo-inositol 1-phosphate[c]	0.0023359
r_0759	N-acetyl-g-glutamyl-phosphate reductase	H+[m] + N-acetyl-L-gamma-glutamyl phosphate[m] + NADPH[m] -> 2-acetamido-5-oxopentanoate[m] + NADP(+)[m] + phosphate[m]	0.380737
r_0760	N-acetylglucosamine-6-phosphate synthase	acetyl-CoA[c] + alpha-D-glucosamine 6-phosphate[c] -> coenzyme A[c] + H+[c] + N-acetyl-D-glucosamine 6-phosphate[c]	0
r_0761	N-acteylglutamate synthase	acetyl-CoA[m] + L-glutamate[m] <=> coenzyme A[m] + H+[m] + N-acetyl-L-glutamate[m]	5.4506e-17
r_0762	N-formyl-L-kynurenine amidohydrolase	H2O[c] + N-formyl-L-kynurenine[c] -> formate[c] + H+[c] + L-kynurenine[c]	0
r_0763	N-formyltyrosine oxidase	H+[c] + 2 N-formyl-L-tyrosine[c] + NADPH[c] -> N,N'-diformyldityrosine[c] + NADP(+)[c]	0.00010875
r_0764	NAD diphosphatase	H2O[p] + NAD[p] -> AMP[p] + 2 H+[p] + NMN[p]	2.56688e-37
r_0765	NAD kinase	ATP[c] + NAD[c] -> ADP[c] + H+[c] + NADP(+)[c]	0
r_0766	NAD kinase	ATP[m] + NAD[m] -> ADP[m] + H+[m] + NADP(+)[m]	0
r_0767	NAD nucleosidase nuclear	H2O[n] + NAD[n] -> ADP-ribose[n] + H+[n] + nicotinamide[n]	1.09467e-09
r_0768	NAD synthase	ATP[c] + deamido-NAD(+)[c] + H2O[c] + L-glutamine[c] -> AMP[c] + diphosphate[c] + H+[c] + L-glutamate[c] + NAD[c]	-1.09467e-09
r_0769	NAD synthase	ATP[n] + deamido-NAD(+)[n] + H2O[n] + L-glutamine[n] <=> AMP[n] + diphosphate[n] + H+[n] + L-glutamate[n] + NAD[n]	1.09467e-09
r_0770	NADH dehydrogenase, cytosolic/mitochondrial	H+[c] + NADH[c] + ubiquinone-6[m] -> NAD[c] + ubiquinol-6[m]	0
r_0771	NADH kinase	ATP[c] + NADH[c] -> ADP[c] + H+[c] + NADPH[c]	3.91341e-12
r_0772	NADH kinase mitochondrial	ATP[m] + NADH[m] -> ADP[m] + H+[m] + NADPH[m]	-1.09859e-09
r_0773	NADH:ubiquinone oxidoreductase	H+[m] + NADH[m] + ubiquinone-6[m] -> NAD[m] + ubiquinol-6[m]	1.39369e-09
r_0774	NAPRtase	ATP[c] + H+[c] + nicotinate[c] + PRPP[c] -> ADP[c] + diphosphate[c] + nicotinic acid D-ribonucleotide[c] + phosphate[c]	1.052e-21
r_0775	NAPRtase	ATP[m] + H+[m] + nicotinate[m] + PRPP[m] -> ADP[m] + diphosphate[m] + nicotinic acid D-ribonucleotide[m] + phosphate[m]	0
r_0781	nicotinamidase	H2O[c] + nicotinamide[c] -> ammonium[c] + nicotinate[c]	0
r_0782	nicotinamide N-methyltransferase	nicotinamide[c] + S-adenosyl-L-methionine[c] -> 1-methylnicotinamide[c] + S-adenosyl-L-homocysteine[c]	0
r_0783	nicotinamide-nucleotide adenylyltransferase	ATP[c] + H+[c] + NMN[c] -> diphosphate[c] + NAD[c]	-3.75612e-19
r_0784	nicotinamide-nucleotide adenylyltransferase	ATP[n] + H+[n] + NMN[n] -> diphosphate[n] + NAD[n]	-1.15555e-20
r_0785	nicotinate-nucleotide adenylyltransferase	ATP[c] + H+[c] + nicotinic acid D-ribonucleotide[c] -> deamido-NAD(+)[c] + diphosphate[c]	1.05217e-21
r_0786	nicotinate-nucleotide diphosphorylase (carboxylating)	2 H+[c] + PRPP[c] + quinolinate[c] -> carbon dioxide[c] + diphosphate[c] + nicotinic acid D-ribonucleotide[c]	1.65511e-25
r_0787	nicotinate-nucleotide diphosphorylase (carboxylating)	2 H+[m] + PRPP[m] + quinolinate[m] -> carbon dioxide[m] + diphosphate[m] + nicotinic acid D-ribonucleotide[m]	0
r_0788	nucleoside diphosphatase	ADP[c] + H2O[c] -> AMP[c] + H+[c] + phosphate[c]	0
r_0789	nucleoside diphosphatase	GDP[c] + H2O[c] -> GMP[c] + H+[c] + phosphate[c]	-1.43258e-15
r_0790	nucleoside diphosphatase	H2O[c] + UDP[c] -> H+[c] + phosphate[c] + UMP[c]	-4.9785e-47
r_0791	nucleoside diphosphatase	H2O[g] + UDP[g] -> H+[g] + phosphate[g] + UMP[g]	1.15228e-15
r_0792	nucleoside diphosphatase	CDP[c] + H2O[c] -> CMP[c] + H+[c] + phosphate[c]	0.00115393
r_0793	nucleoside diphosphatase	H2O[c] + IDP[c] -> H+[c] + IMP[c] + phosphate[c]	-1.32034e-21
r_0795	nucleoside diphosphate kinase	ATP[c] + CDP[c] -> ADP[c] + CTP[c]	0.00126639
r_0796	nucleoside diphosphate kinase	ATP[c] + dADP[c] -> ADP[c] + dATP[c]	-6.03106e-48
r_0797	nucleoside diphosphate kinase	ATP[c] + dCDP[c] -> ADP[c] + dCTP[c]	4.709e-22
r_0798	nucleoside diphosphate kinase	ATP[c] + dGDP[c] -> ADP[c] + dGTP[c]	-2.07151e-31
r_0799	nucleoside diphosphate kinase	ATP[c] + dTDP[c] -> ADP[c] + dTTP[c]	0
r_0800	nucleoside diphosphate kinase	ATP[c] + GDP[c] -> ADP[c] + GTP[c]	0.216214
r_0801	nucleoside diphosphate kinase	ATP[c] + IDP[c] -> ADP[c] + ITP[c]	6.3138e-30
r_0802	nucleoside diphosphate kinase	ATP[c] + dIDP[c] <=> ADP[c] + dITP[c]	-4.15398e-24
r_0803	nucleoside diphosphate kinase	ATP[c] + dUDP[c] <=> ADP[c] + dUTP[c]	1.83824e-32
r_0804	nucleoside triphosphatase	GTP[c] + H2O[c] -> GDP[c] + H+[c] + phosphate[c]	8.09027e-33
r_0805	nucleoside triphosphatase	H2O[c] + UTP[c] -> H+[c] + phosphate[c] + UDP[c]	-6.97494e-43
r_0806	nucleoside triphosphatase	CTP[c] + H2O[c] -> CDP[c] + H+[c] + phosphate[c]	0.00077845
r_0807	nucleoside triphosphatase	H2O[c] + ITP[c] -> H+[c] + IDP[c] + phosphate[c]	-1.32034e-21
r_0810	nucleoside-diphosphatase (GDP), Golgi	GDP[g] + H2O[g] -> GMP[g] + H+[g] + phosphate[g]	0
r_0811	nucleoside-diphosphate kinase (ATP:UDP)	ATP[c] + UDP[c] -> ADP[c] + UTP[c]	0.341608
r_0812	O-acetylhomoserine (thiol)-lyase	methanethiol[c] + O-acetyl-L-homoserine[c] -> acetate[c] + H+[c] + L-methionine[c]	0
r_0813	O-acetylhomoserine (thiol)-lyase	hydrogen sulfide[c] + O-acetyl-L-homoserine[c] -> acetate[c] + L-homocysteine[c]	0.000357669
r_0815	O-succinylhomoserine lyase (L-cysteine)	L-cysteine[c] + O-succinyl-L-homoserine[c] <=> H+[c] + L-cystathionine[c] + succinate[c]	8.86635e-05
r_0816	ornithine carbamoyltransferase	carbamoyl phosphate[c] + ornithine[c] -> H+[c] + L-citrulline[c] + phosphate[c]	0.292826
r_0817	ornithine decarboxylase	H+[c] + ornithine[c] -> carbon dioxide[c] + putrescine[c]	0
r_0818	ornithine transacetylase	L-glutamate[m] + N(2)-acetyl-L-ornithine[m] -> N-acetyl-L-glutamate[m] + ornithine[m]	0.380737
r_0819	ornithine transaminase	2-oxoglutarate[c] + ornithine[c] -> L-glutamate[c] + L-glutamic 5-semialdehyde[c]	0.0380551
r_0820	orotate phosphoribosyltransferase	diphosphate[c] + orotidine 5'-(dihydrogen phosphate)[c] <=> orotate[c] + PRPP[c]	-0.0436766
r_0821	orotidine-5'-phosphate decarboxylase	H+[c] + orotidine 5'-(dihydrogen phosphate)[c] -> carbon dioxide[c] + UMP[c]	0.0436766
r_0831	oxoglutarate dehydrogenase (dihydrolipoamide S-succinyltransferase)	coenzyme A[m] + S(8)-succinyldihydrolipoamide[m] -> dihydrolipoamide[m] + succinyl-CoA[m]	-1.05052e-22
r_0832	oxoglutarate dehydrogenase (lipoamide)	2-oxoglutarate[m] + H+[m] + lipoamide[m] -> carbon dioxide[m] + S(8)-succinyldihydrolipoamide[m]	-1.05052e-22
r_0841	pantetheine-phosphate adenylyltransferase	ATP[c] + H+[c] + pantetheine 4'-phosphate[c] -> 3'-dephospho-CoA[c] + diphosphate[c]	-1.15213e-18
r_0842	pantothenate kinase	(R)-pantothenate[c] + ATP[c] -> (R)-4'-phosphopantothenic acid[c] + ADP[c] + H+[c]	1.22694e-16
r_0843	pantothenate synthase	(R)-pantoate[c] + ATP[c] + beta-alanine[c] -> (R)-pantothenate[c] + AMP[c] + diphosphate[c] + H+[c]	0
r_0844	peroxisomal acyl-CoA thioesterase	decanoyl-CoA[p] + H2O[p] -> coenzyme A[p] + decanoate[p] + H+[p]	-6.80007e-17
r_0845	peroxisomal acyl-CoA thioesterase	H2O[p] + lauroyl-CoA[p] -> coenzyme A[p] + H+[p] + laurate[p]	7.3136e-11
r_0847	peroxisomal acyl-CoA thioesterase	H2O[p] + palmitoyl-CoA[p] -> coenzyme A[p] + H+[p] + palmitate[p]	7.57875e-09
r_0848	peroxisomal acyl-CoA thioesterase	H2O[p] + myristoyl-CoA[p] -> coenzyme A[p] + H+[p] + myristate[p]	2.51e-08
r_0849	peroxisomal acyl-CoA thioesterase	H2O[p] + stearoyl-CoA[p] -> coenzyme A[p] + H+[p] + stearate[p]	3.04075e-17
r_0850	peroxisomal acyl-CoA thioesterase	H2O[p] + octanoyl-CoA[p] -> coenzyme A[p] + H+[p] + octanoate[p]	4.47993e-17
r_0851	phenylalanine transaminase	2-oxoglutarate[c] + L-phenylalanine[c] <=> keto-phenylpyruvate[c] + L-glutamate[c]	-4.28285e-08
r_0852	phenylalanyl-tRNA synthetase	ATP[c] + L-phenylalanine[c] + tRNA(Phe)[c] -> AMP[c] + diphosphate[c] + Phe-tRNA(Phe)[c]	0.0413347
r_0853	phenylalanyl-tRNA synthetase	ATP[m] + L-phenylalanine[m] + tRNA(Phe)[m] -> AMP[m] + diphosphate[m] + Phe-tRNA(Phe)[m]	0
r_0854	phenylpyruvate decarboxylase	H+[c] + keto-phenylpyruvate[c] -> carbon dioxide[c] + phenylacetaldehyde[c]	0.123421
r_0855	phopshoribosylaminoimidazole synthetase	5'-phosphoribosyl-N-formylglycineamidine[c] + ATP[c] -> 5'-phosphoribosyl-5-aminoimidazole[c] + ADP[c] + H+[c] + phosphate[c]	0.0472602
r_0882	phosphoacetylglucosamine mutase	N-acetyl-D-glucosamine 6-phosphate[c] <=> N-acetyl-alpha-D-glucosamine 1-phosphate[c]	0
r_0883	phosphoadenylyl-sulfate reductase (thioredoxin)	3'-phospho-5'-adenylyl sulfate[c] + TRX1[c] -> adenosine 3',5'-bismonophosphate[c] + H+[c] + sulphite[c] + TRX1 disulphide[c]	0.00126929
r_0884	phosphoenolpyruvate carboxykinase	ATP[c] + oxaloacetate[c] -> ADP[c] + carbon dioxide[c] + phosphoenolpyruvate[c]	0
r_0885	phosphoethanolamine cytidyltransferase	CTP[c] + H+[c] + O-phosphoethanolamine[c] -> CDP-ethanolamine[c] + diphosphate[c]	5.28834e-15
r_0886	phosphofructokinase	ATP[c] + D-fructose 6-phosphate[c] -> ADP[c] + D-fructose 1,6-bisphosphate[c] + H+[c]	97.9288
r_0887	phosphofructokinase (s7p)	ATP[c] + sedoheptulose 7-phosphate[c] -> ADP[c] + H+[c] + sedoheptulose 1,7-bisphosphate[c]	0.739779
r_0888	phosphoglucomutase	D-glucose 6-phosphate[c] <=> D-glucose 1-phosphate[c]	0.322002
r_0889	phosphogluconate dehydrogenase	6-phospho-D-gluconate[c] + NADP(+)[c] -> carbon dioxide[c] + D-ribulose 5-phosphate[c] + NADPH[c]	2.25775
r_0890	phosphoglucosamine mutase	alpha-D-glucosamine 1-phosphate[c] <=> alpha-D-glucosamine 6-phosphate[c]	0
r_0891	phosphoglycerate dehydrogenase	3-phosphonato-D-glycerate(3-)[c] + NAD[c] -> 3-phospho-hydroxypyruvate[c] + H+[c] + NADH[c]	0.642569
r_0892	phosphoglycerate kinase	1,3-bisphospho-D-glycerate[c] + ADP[c] <=> 3-phosphonato-D-glycerate(3-)[c] + ATP[c]	186.391
r_0893	phosphoglycerate mutase	3-phosphonato-D-glycerate(3-)[c] <=> 2-phospho-D-glyceric acid[c]	185.749
r_0902	phosphomannomutase	D-mannose 1-phosphate[c] <=> D-mannose 6-phosphate[c]	-0.152786
r_0903	phosphomethylpyrimidine kinase	4-amino-2-methyl-5-phosphomethylpyrimidine[c] + ATP[c] -> 4-amino-2-methyl-5-diphosphomethylpyrimidine[c] + ADP[c]	5.46465e-08
r_0904	phosphomevalonate kinase	(R)-5-phosphomevalonic acid[c] + ATP[c] -> (R)-5-diphosphomevalonic acid[c] + ADP[c]	0
r_0905	phosphopantothenate-cysteine ligase	(R)-4'-phosphopantothenic acid[c] + CTP[c] + L-cysteine[c] -> CMP[c] + diphosphate[c] + H+[c] + N-[(R)-4-phosphonopantothenoyl]-L-cysteine[c]	1.22694e-16
r_0906	phosphopantothenoylcysteine decarboxylase	H+[c] + N-[(R)-4-phosphonopantothenoyl]-L-cysteine[c] -> carbon dioxide[c] + pantetheine 4'-phosphate[c]	1.22694e-16
r_0907	phosphopentomutase	alpha-D-ribose 1-phosphate(2-)[c] <=> ribose-5-phosphate[c]	0.00835579
r_0908	phosphoribosyl amino imidazolesuccinocarbozamide synthetase	ATP[c] + L-aspartate[c] + phosphoribosyl-carboxy-aminoimidazole[c] -> 5'-phosphoribosyl-4-(N-succinocarboxamide)-5-aminoimidazole[c] + ADP[c] + 2 H+[c] + phosphate[c]	0.0472602
r_0909	phosphoribosyl-AMP cyclohydrolase	1-(5-phosphoribosyl)-5'-AMP[c] + H2O[c] -> 1-(5-phospho-D-ribosyl)-5-[(5-phospho-D-ribosylamino)methylideneamino]imidazole-4-carboxamide[c]	0
r_0910	phosphoribosyl-ATP pyrophosphatase	5-phosphoribosyl-ATP[c] + H2O[c] -> 1-(5-phosphoribosyl)-5'-AMP[c] + diphosphate[c] + H+[c]	0
r_0911	phosphoribosylaminoimidazole-carboxylase	5'-phosphoribosyl-5-aminoimidazole[c] + carbon dioxide[c] -> H+[c] + phosphoribosyl-carboxy-aminoimidazole[c]	0.0472602
r_0912	phosphoribosylaminoimidazolecarboxamide formyltransferase	10-formyl-THF[c] + AICAR[c] <=> phosphoribosyl-formamido-carboxamide[c] + THF[c]	0.0472602
r_0913	phosphoribosylanthranilate isomerase	N-(5-phospho-beta-D-ribosyl)anthranilate[c] -> 1-(2-carboxyphenylamino)-1-deoxy-D-ribulose 5-phosphate[c]	0.00156338
r_0914	phosphoribosylglycinamidine synthetase	5-phosphoribosylamine[c] + ATP[c] + L-glycine[c] -> 5-phospho-ribosyl-glycineamide[c] + ADP[c] + H+[c] + phosphate[c]	0.0472602
r_0915	phosphoribosylpyrophosphate amidotransferase	H2O[c] + L-glutamine[c] + PRPP[c] -> 5-phosphoribosylamine[c] + diphosphate[c] + L-glutamate[c]	0.0472602
r_0916	phosphoribosylpyrophosphate synthetase	ATP[c] + ribose-5-phosphate[c] -> AMP[c] + H+[c] + PRPP[c]	0.0925002
r_0917	phosphoserine phosphatase (L-serine)	3-phospho-serine[c] + H2O[c] -> L-serine[c] + phosphate[c]	0.642569
r_0918	phosphoserine transaminase	3-phospho-hydroxypyruvate[c] + L-glutamate[c] -> 2-oxoglutarate[c] + 3-phospho-serine[c]	0.642569
r_0919	phytoceramidase	lignoceric acid[er] + phytosphingosine[er] -> ceramide-2 (C24)[er] + H2O[er]	-2.81375e-17
r_0920	phytoceramidase	cerotic acid[er] + phytosphingosine[er] -> ceramide-2 (C26)[er] + H2O[er]	2.81658e-17
r_0921	Phytosphingosine phosphate lyase	phytosphingosine 1-phosphate[er] -> 2-hydroxyhexadecanal[er] + O-phosphoethanolamine[er]	0
r_0922	phytosphingosine synthesis	H+[er] + NADPH[er] + oxygen[er] + sphinganine[er] -> H2O[er] + NADP(+)[er] + phytosphingosine[er]	0
r_0929	polyamine oxidase	H2O[c] + N(1)-acetylspermidine[c] + oxygen[c] -> 3-aminopropanal[c] + hydrogen peroxide[c] + N-acetylputrescine[c]	0
r_0935	porphobilinogen synthase	2 5-aminolevulinate[c] -> H+[c] + 2 H2O[c] + porphobilinogen[c]	0
r_0936	poylamine oxidase	H2O[c] + N(1)-acetylspermine[c] + oxygen[c] -> 3-aminopropanal[c] + hydrogen peroxide[c] + N(1)-acetylspermidine[c]	0
r_0937	poylamine oxidase	H2O[c] + oxygen[c] + spermine[c] -> 3-aminopropanal[c] + hydrogen peroxide[c] + spermidine[c]	0
r_0938	prephenate dehydratase	H+[c] + prephenate[c] -> carbon dioxide[c] + H2O[c] + keto-phenylpyruvate[c]	0.0396176
r_0939	prephenate dehydrogenase (NADP)	NADP(+)[c] + prephenate[c] -> 3-(4-hydroxyphenyl)pyruvate[c] + carbon dioxide[c] + NADPH[c]	0.00507984
r_0940	proline oxidase (NAD)	FAD[m] + L-proline[m] -> 1-pyrroline-5-carboxylate[m] + FADH2[m]	-2.75257e-31
r_0941	prolyl-tRNA synthetase	ATP[c] + L-proline[c] + tRNA(Pro)[c] -> AMP[c] + diphosphate[c] + Pro-tRNA(Pro)[c]	0.0508441
r_0942	protoporphyrinogen oxidase	3 oxygen[m] + 2 protoporphyrinogen[m] -> 6 H2O[m] + 2 protoporphyrin[m]	0
r_0943	purine-nucleoside phosphorylase	nicotinamide riboside[c] + phosphate[c] -> alpha-D-ribose 1-phosphate(2-)[c] + H+[c] + nicotinamide[c]	0
r_0949	guanosine phosphorylase	guanosine[c] + phosphate[c] <=> alpha-D-ribose 1-phosphate(2-)[c] + guanine[c]	-2.5938e-16
r_0950	guanosine phosphorylase	guanosine[m] + phosphate[m] <=> alpha-D-ribose 1-phosphate(2-)[m] + guanine[m]	0
r_0951	inosine phosphorylase	inosine[c] + phosphate[c] <=> alpha-D-ribose 1-phosphate(2-)[c] + hypoxanthine[c]	0.00577099
r_0953	pyridoxal oxidase	ammonium[c] + 2 H2O[c] + 0.5 oxygen[c] + pyridoxal[c] -> 2 hydrogen peroxide[c] + pyridoxamine[c]	0
r_0954	pyridoxamine 5'-phosphate oxidase	H2O[c] + oxygen[c] + pyridoxamine 5'-phosphate[c] -> ammonium[c] + hydrogen peroxide[c] + pyridoxal 5'-phosphate[c]	0
r_0955	pyridoxine 5'-phosphate oxidase	oxygen[c] + pyridoxine 5'-phosphate[c] -> hydrogen peroxide[c] + pyridoxal 5'-phosphate[c]	0
r_0956	pyridoxine oxidase	oxygen[c] + pyridoxine[c] -> hydrogen peroxide[c] + pyridoxal[c]	0
r_0957	pyrroline-5-carboxylate reductase	1-pyrroline-5-carboxylate[c] + 2 H+[c] + NADPH[c] -> L-proline[c] + NADP(+)[c]	0.0508441
r_0958	pyruvate carboxylase	ATP[c] + bicarbonate[c] + pyruvate[c] -> ADP[c] + H+[c] + oxaloacetate[c] + phosphate[c]	1.40816
r_0959	pyruvate decarboxylase	H+[c] + pyruvate[c] -> acetaldehyde[c] + carbon dioxide[c]	177.941
r_0960	pyruvate decarboxylase (acetoin-forming)	acetaldehyde[c] + H+[c] + pyruvate[c] -> (R)-acetoin[c] + carbon dioxide[c]	0.148106
r_0961	pyruvate dehydrogenase	coenzyme A[m] + NAD[m] + pyruvate[m] -> acetyl-CoA[m] + carbon dioxide[m] + NADH[m]	0.709258
r_0962	pyruvate kinase	ADP[c] + H+[c] + phosphoenolpyruvate[c] -> ATP[c] + pyruvate[c]	185.656
r_0963	quinone oxidoreductase	2-hexaprenyl-6-methoxy-3-methyl-1,4-benzoquinone[m] + H+[m] + NADH[m] + oxygen[m] -> 2-hexaprenyl-5-hydroxy-6-methoxy-3-methyl-1,4-benzoquinone[m] + H2O[m] + NAD[m]	0
r_0964	reduced glutathione via ABC system	ATP[c] + glutathione[c] + H2O[c] -> ADP[c] + glutathione[v] + H+[c] + phosphate[c]	0
r_0965	riboflavin kinase	ATP[c] + riboflavin[c] -> ADP[c] + FMN[c] + H+[c]	-4.31123e-25
r_0966	riboflavin kinase	ATP[m] + riboflavin[m] -> ADP[m] + FMN[m] + H+[m]	3.454e-08
r_0967	riboflavin synthase	2-hydroxy-3-oxobutyl phosphate[c] + 5-amino-6-(D-ribitylamino)uracil[c] -> 6,7-dimethyl-8-(1-D-ribityl)lumazine[c] + H+[c] + 2 H2O[c] + phosphate[c]	0.000546516
r_0968	riboflavin synthase	2 6,7-dimethyl-8-(1-D-ribityl)lumazine[c] + H+[c] -> 5-amino-6-(D-ribitylamino)uracil[c] + riboflavin[c]	0.000273258
r_0969	ribokinase	ATP[c] + D-ribose[c] -> ADP[c] + H+[c] + ribose-5-phosphate[c]	-1.08763e-26
r_0970	ribonucleoside-triphosphate reductase (ATP)	ATP[c] + H+[c] + TRX1[c] -> dATP[c] + H2O[c] + TRX1 disulphide[c]	0.00051501
r_0971	ribonucleoside-triphosphate reductase (CTP)	CTP[c] + H+[c] + TRX1[c] -> dCTP[c] + H2O[c] + TRX1 disulphide[c]	4.56679e-16
r_0972	ribonucleoside-triphosphate reductase (GTP)	GTP[c] + H+[c] + TRX1[c] -> dGTP[c] + H2O[c] + TRX1 disulphide[c]	2.07151e-31
r_0973	ribonucleoside-triphosphate reductase (UTP)	H+[c] + UTP[c] + TRX1[c] -> dUTP[c] + H2O[c] + TRX1 disulphide[c]	0.00136643
r_0974	ribonucleotide reductase	ADP[c] + H+[c] + TRX1[c] -> dADP[c] + H2O[c] + TRX1 disulphide[c]	0.000468719
r_0975	ribonucleotide reductase	ADP[n] + H+[n] + TRX1[n] -> dADP[n] + H2O[n] + TRX1 disulphide[n]	0
r_0976	ribonucleotide reductase	CDP[c] + H+[c] + TRX1[c] -> dCDP[c] + H2O[c] + TRX1 disulphide[c]	0.000273121
r_0977	ribonucleotide reductase	CDP[n] + H+[n] + TRX1[n] -> dCDP[n] + H2O[n] + TRX1 disulphide[n]	0
r_0978	ribonucleotide reductase	GDP[c] + H+[c] + TRX1[c] -> dGDP[c] + H2O[c] + TRX1 disulphide[c]	0.000655819
r_0979	ribonucleotide reductase	GDP[n] + H+[n] + TRX1[n] -> dGDP[n] + H2O[n] + TRX1 disulphide[n]	0
r_0982	ribose-5-phosphate isomerase	D-ribulose 5-phosphate[c] <=> ribose-5-phosphate[c]	0.823924
r_0983	ribosylnicotinamide kinase	ATP[c] + nicotinamide riboside[c] -> ADP[c] + H+[c] + NMN[c]	0
r_0984	ribulose 5-phosphate 3-epimerase	D-ribulose 5-phosphate[c] <=> D-xylulose 5-phosphate[c]	1.43328
r_0985	S-adenosyl-L-methionine:3-hexaprenyl-4,5-dihydroxylate O-methyltransferase	3-hexaprenyl-4,5-dihydroxybenzoic acid[m] + S-adenosyl-L-methionine[m] -> 3-hexaprenyl-4-hydroxy-5-methoxybenzoic acid[m] + H+[m] + S-adenosyl-L-homocysteine[m]	0
r_0986	S-adenosyl-methionine delta-24-sterol-c-methyltransferase	S-adenosyl-L-methionine[c] + zymosterol[c] -> fecosterol[c] + H+[c] + S-adenosyl-L-homocysteine[c]	-2.33895e-13
r_0987	S-formylglutathione hydralase	H2O[c] + S-formylglutathione[c] -> formate[c] + glutathione[c] + H+[c]	0
r_0988	saccharopine dehydrogenase (NAD, L-lysine forming)	H2O[c] + L-saccharopine[c] + NAD[c] -> 2-oxoglutarate[c] + H+[c] + L-lysine[c] + NADH[c]	0.0663057
r_0989	saccharopine dehydrogenase (NADP, L-glutamate forming)	H+[c] + L-allysine[c] + L-glutamate[c] + NADPH[c] -> H2O[c] + L-saccharopine[c] + NADP(+)[c]	0.0663057
r_0990	sedoheptulose 1,7-bisphosphate D-glyceraldehyde-3-phosphate-lyase	sedoheptulose 1,7-bisphosphate[c] <=> D-erythrose 4-phosphate[c] + dihydroxyacetone phosphate[c]	0.739779
r_0992	serine O-acetyltransferase	acetyl-CoA[c] + L-serine[c] -> coenzyme A[c] + O-acetyl-L-serine[c]	2.41314e-14
r_0993	serine palmitotransferase	H+[er] + L-serine[er] + palmitoyl-CoA[er] -> 3-ketosphinganine[er] + carbon dioxide[er] + coenzyme A[er]	-2.81375e-17
r_0995	seryl-tRNA synthetase	ATP[c] + L-serine[c] + tRNA(Ser)[c] -> AMP[c] + diphosphate[c] + Ser-tRNA(Ser)[c]	0.0572357
r_0996	shikimate dehydrogenase	3-dehydroshikimate[c] + H+[c] + NADPH[c] -> NADP(+)[c] + shikimate[c]	0.0462781
r_0997	shikimate kinase	ATP[c] + shikimate[c] -> 3-phosphoshikimic acid[c] + ADP[c] + H+[c]	0.0462781
r_0998	sirohydrochlorin dehydrogenase	NAD[c] + precorrin-2[c] -> 2 H+[c] + NADH[c] + sirohydrochlorin[c]	0
r_0999	sirohydrochlorin ferrochetalase	iron(2+)[c] + sirohydrochlorin[c] -> 2 H+[c] + siroheme[c]	0
r_1000	fumarate reductase (FMN)	FMNH2[c] + fumarate[c] <=> FMN[c] + H+[c] + succinate[c]	0.0278717
r_1001	spermidine synthase	putrescine[c] + S-adenosylmethioninamine[c] -> 5'-S-methyl-5'-thioadenosine[c] + H+[c] + spermidine[c]	2.20753e-12
r_1002	spermine synthase	S-adenosylmethioninamine[c] + spermidine[c] -> 5'-S-methyl-5'-thioadenosine[c] + H+[c] + spermine[c]	0
r_1003	sphinganine phosphate lyase	sphinganine 1-phosphate[er] -> hexadecanal[er] + O-phosphoethanolamine[er]	0
r_1004	sphingoid base-phosphate phosphatase (phytosphingosine 1-phosphate)	H2O[er] + phytosphingosine 1-phosphate[er] -> phosphate[er] + phytosphingosine[er]	-4.16596e-30
r_1005	sphingoid base-phosphate phosphatase (sphinganine 1-phosphatase)	H2O[er] + sphinganine 1-phosphate[er] -> phosphate[er] + sphinganine[er]	0
r_1006	sphingolipid long chain base kinase (phytosphingosine)	ATP[er] + phytosphingosine[er] -> ADP[er] + H+[er] + phytosphingosine 1-phosphate[er]	-4.16596e-30
r_1007	sphingolipid long chain base kinase (sphinganine)	ATP[er] + sphinganine[er] -> ADP[er] + H+[er] + sphinganine 1-phosphate[er]	0
r_1008	spontaneous cis-aconitate(3-) to trans-aconitate	cis-aconitate[m] <=> trans-aconitate[m]	0
r_1009	spontaneous cis-aconitate(3-) to trans-aconitate	cis-aconitate[c] <=> trans-aconitate[c]	0
r_1010	squalene epoxidase (NAD)	H+[er] + NADH[er] + oxygen[er] + squalene[er] -> (S)-2,3-epoxysqualene[er] + H2O[er] + NAD[er]	0
r_1011	squalene epoxidase (NADP)	H+[er] + NADPH[er] + oxygen[er] + squalene[er] -> (S)-2,3-epoxysqualene[er] + H2O[er] + NADP(+)[er]	0
r_1012	squalene synthase	2 farnesyl diphosphate[c] + H+[c] + NADPH[c] -> 2 diphosphate[c] + NADP(+)[c] + squalene[c]	0
r_1021	succinate dehydrogenase (ubiquinone-6)	succinate[m] + ubiquinone-6[m] <=> fumarate[m] + ubiquinol-6[m]	-1.39369e-09
r_1022	succinate-CoA ligase (ADP-forming)	ADP[m] + phosphate[m] + succinyl-CoA[m] -> ATP[m] + coenzyme A[m] + succinate[m]	0.0695199
r_1023	succinate-semialdehyde dehydrogenase (NADP)	H2O[c] + NADP(+)[c] + succinic semialdehyde[c] -> 2 H+[c] + NADPH[c] + succinate[c]	9.29327e-22
r_1024	sucrose hydrolyzing enxyme	H2O[e] + sucrose[e] -> D-fructose[e] + D-glucose[e]	0
r_1025	sulfate adenylyltransferase	ATP[c] + H+[c] + sulphate[c] -> 5'-adenylyl sulfate[c] + diphosphate[c]	0
r_1026	sulfate adenylyltransferase (ADP)	ADP[c] + H+[c] + sulphate[c] -> 5'-adenylyl sulfate[c] + phosphate[c]	0.00126929
r_1027	sulfite reductase (NADPH2)	4 H+[c] + 3 NADPH[c] + sulphite[c] -> 3 H2O[c] + hydrogen sulfide[c] + 3 NADP(+)[c]	0.00126929
r_1028	taurcholate via ABC system	ATP[c] + H2O[c] + taurocholic acid[c] -> ADP[c] + H+[c] + phosphate[c] + taurocholic acid[v]	0
r_1029	taurine dioxygenase	2-oxoglutarate[c] + oxygen[c] + taurine[c] -> aminoacetaldehyde[c] + carbon dioxide[c] + H+[c] + succinate[c] + sulphite[c]	0
r_1030	tetrahydrofolate aminomethyltransferase	5,10-methenyl-THF[m] + H2O[m] -> 5-formyltetrahydrofolic acid[m] + H+[m]	0
[truncated: 3,343 more rows]

## Sheet: Table S2.3. Sk CR85 phases
id	reactions	formula	lag	growth1	growth2	stat
[truncated: 4,133 more rows]

## Sheet: Table S2.4. Sk CR85 global
id	reactions	formula	total_flux
[truncated: 4,133 more rows]

## Sheet: Table S2.5. Su BMV phases
id	reactions	formula	lag	growth1	growth2	stat
[truncated: 4,133 more rows]

[truncated: 5 more sheets: Table S2.6. Su BMV global, Table S2.7. All spp stationary , Table S2.8. Sk vs Sc stationary, Table S2.9. Su vs Sc stationary, Table S2.10 Variability analysi]
